# Supplementary material for: Polygenic transcriptome risk scores enhance predictive accuracy in atopic dermatitis
Source: J Transl Med. 2025 May 23;23:575. doi: 10.1186/s12967-025-06570-8 (PMC12102998; doi:10.1186/s12967-025-06570-8)
Supplement: Supplementary file 1 — Supplementary materials 1: Table S1. S-PrediXcan results in EBV-transformed lymphocytes. Table S2. S-PrediXcan results in Lung. Table S3. S-PrediXcan results in Not Sun Exposed Skin. Table S4. S-PrediXcan results in Sun Exposed Skin. Table S5. S-PrediXcan results in Small Intestine. Table S6. S-PrediXcan results in Spleen. Table S7. S-PrediXcan results in Whole Blood. Table S8. Phenotypic variance explained for all P-value thresholds in the training dataset. Table S9. C-statistics (95% CI) and number of genes for each PTRS in the training dataset. Each analysis was adjusted for age, sex and first 10 genetic principal components. Table S10. Biological processes involved in genes mapped across tissue-specific, best performing PTRS models. Table S11. C-statistic (95% CI) for each risk score in the test dataset. Each analysis was adjusted for age, sex and first 10 genetic principal components. Table S12. Interactions between standardized PRS and PTRS values in the training dataset. Each analysis was adjusted for age, sex and first 10 genetic principal components. Table S13. Interaction analysis for PRS and PTRS in eosinophils. Each analysis was adjusted for age, sex and first 10 genetic principal components. Table S14. Interaction analysis for PRS and PTRS in lymphocytes. Each analysis was adjusted for age, sex and first 10 genetic principal components. Table S15. Interaction analysis for PTRS and lymphocytes in disease risk. Each analysis was adjusted for age, sex and first 10 genetic principal components. [file 12967_2025_6570_MOESM1_ESM.xlsx]

## Sheet: Table of contents
Table of contents
Table S1. S-PrediXcan results in EBV-transformed lymphocytes.
Table S2. S-PrediXcan results in Lung.
Table S3. S-PrediXcan results in Not Sun Exposed Skin.
Table S4. S-PrediXcan results in Sun Exposed Skin.
Table S5. S-PrediXcan results in Small Intestine.
Table S6. S-PrediXcan results in Spleen.
Table S7. S-PrediXcan results in Whole Blood.
Table S8. Phenotypic variance explained for all P-value thresholds in the training dataset.
Table S9. C-statistics (95% CI) and number of genes for each PTRS in the training dataset. Each analysis was adjusted for age, sex and first 10 genetic principal components.
Table S10. Biological processes involved in genes mapped across tissue-specific, best performing PTRS models.
Table S11. C-statistic (95% CI) for each risk score in the test dataset. Each analysis was adjusted for age, sex and first 10 genetic principal components.
Table S12. Interactions between standardized PRS and PTRS values in the training dataset. Each analysis was adjusted for age, sex and first 10 genetic principal components.
Table S13. Interaction analysis for PRS and PTRS in eosinophils. Each analysis was adjusted for age, sex and first 10 genetic principal components.
Table S14. Interaction analysis for PRS and PTRS in lymphocytes. Each analysis was adjusted for age, sex and first 10 genetic principal components.
Table S15. Interaction analysis for PTRS and lymphocytes in disease risk. Each analysis was adjusted for age, sex and first 10 genetic principal components.

## Sheet: Table S1
Table S1. S-PrediXcan results in EBV-transformed lymphocytes.
Gene	Gene_name	Zscore	Effect_size	P-value
ENSG00000254470.2	AP5B1	-12.0491	-0.442924	1.96e-33
ENSG00000172818.9	OVOL1	-12.0491	-0.147661	1.96e-33
ENSG00000258366.7	RTEL1	-8.90792	-0.799532	5.19998e-19
ENSG00000143536.7	CRNN	8.54458	0.739585	1.29e-17
ENSG00000113520.10	IL4	8.35506	0.560321	6.54002e-17
ENSG00000205089.7	CCNI2	7.75292	0.27618	8.98001e-15
ENSG00000131435.12	PDLIM4	6.81208	0.113235	9.61999e-12
ENSG00000168685.14	IL7R	6.63732	0.893882	3.19444e-11
ENSG00000072682.18	P4HA2	-6.51612	-0.173102	7.21508e-11
ENSG00000197536.11	C5orf56	-6.38446	-0.266679	1.72e-10
ENSG00000167083.6	GNGT2	6.36607	0.185606	1.93928e-10
ENSG00000100890.15	KIAA0391	6.0843	0.125601	1.17e-09
ENSG00000159527.3	PGLYRP3	-5.79481	-0.834502	6.84e-09
ENSG00000110367.11	DDX6	5.76846	0.520857	8e-09
ENSG00000262406.2	MMP12	5.57188	1.08967	2.52e-08
ENSG00000092020.10	PPP2R3C	5.49837	0.0640225	3.83327e-08
ENSG00000173327.7	MAP3K11	5.27467	0.171076	1.32998e-07
ENSG00000143443.9	C1orf56	-5.24652	-1.62028	1.55e-07
ENSG00000169223.14	LMAN2	5.19934	0.444769	2e-07
ENSG00000065361.14	ERBB3	5.18415	3.97785	2.17e-07
ENSG00000112182.14	BACH2	5.03058	0.569659	4.88999e-07
ENSG00000163125.15	RPRD2	4.90569	0.349105	9.31001e-07
ENSG00000143374.16	TARS2	4.82158	0.207336	1.42425e-06
ENSG00000228126.1	FALEC	4.81044	0.379734	1.50596e-06
ENSG00000169291.9	SHE	-4.79583	-1.32584	1.62e-06
ENSG00000164691.16	TAGAP	-4.78057	-0.286482	1.748e-06
ENSG00000169220.17	RGS14	4.78034	0.242803	1.75e-06
ENSG00000095321.16	CRAT	4.69317	0.062023	2.69e-06
ENSG00000111639.7	MRPL51	4.66144	0.216097	3.14e-06
ENSG00000198740.8	ZNF652	-4.60272	-0.487453	4.17e-06
ENSG00000128944.13	KNSTRN	-4.54514	-0.208085	5.49001e-06
ENSG00000183484.11	GPR132	4.51075	0.569486	6.46e-06
ENSG00000213445.9	SIPA1	4.49571	0.0973667	6.93383e-06
ENSG00000175376.8	EIF1AD	-4.46226	-0.154803	8.11e-06
ENSG00000197956.9	S100A6	-4.45829	-0.181597	8.26166e-06
ENSG00000131507.10	NDFIP1	4.45452	0.0572313	8.40804e-06
ENSG00000119383.19	PTPA	4.41381	0.105072	1.01565e-05
ENSG00000197070.13	ARRDC1	4.34862	0.187645	1.37e-05
ENSG00000136040.8	PLXNC1	-4.29974	-1.91164	1.71e-05
ENSG00000173757.9	STAT5B	-4.27774	-4.09653	1.88797e-05
ENSG00000129625.12	REEP5	4.20856	0.760013	2.57e-05
ENSG00000139531.12	SUOX	-4.20335	-0.278033	2.62989e-05
ENSG00000054179.11	ENTPD2	-4.0739	-0.187777	4.62317e-05
ENSG00000177469.12	PTRF	-4.06322	-0.308227	4.84e-05
ENSG00000168477.17	TNXB	3.98248	0.953976	6.82e-05
ENSG00000136240.9	KDELR2	3.98054	0.0724501	6.87592e-05
ENSG00000087157.18	PGS1	-3.97459	-0.16476	7.05e-05
ENSG00000101216.10	GMEB2	-3.93441	-0.109637	8.34e-05
ENSG00000115607.9	IL18RAP	-3.93077	-0.190961	8.4675e-05
ENSG00000248714.6	RP11-1079K10.3	-3.9262	-6.45412	8.63e-05
ENSG00000198563.13	DDX39B	3.90713	0.25185	9.34e-05
ENSG00000107882.11	SUFU	3.90226	0.142423	9.53e-05
ENSG00000169469.8	SPRR1B	3.88107	0.188895	0.000104
ENSG00000143520.6	FLG2	-3.8674	-1.47586	0.00011
ENSG00000204308.7	RNF5	3.86687	0.0994284	0.000110239
ENSG00000139192.11	TAPBPL	3.81548	0.0285352	0.000135917
ENSG00000163216.6	SPRR2D	-3.81173	-7.22806	0.000138
ENSG00000188015.9	S100A3	-3.78888	-0.406938	0.000151326
ENSG00000273203.1	AC006946.16	3.76733	0.150905	0.000165
ENSG00000158062.20	UBXN11	-3.75549	-14.3416	0.000173
ENSG00000204305.13	AGER	-3.73677	-0.148816	0.000186402
ENSG00000197712.11	FAM114A1	-3.71562	-0.0846707	0.000202708
ENSG00000167085.11	PHB	-3.69953	-4.42013	0.000216
ENSG00000176978.13	DPP7	3.69603	0.0622097	0.000219
ENSG00000204482.10	LST1	3.69487	0.188833	0.00022
ENSG00000143418.19	CERS2	-3.6821	-0.312802	0.000231321
ENSG00000196154.11	S100A4	-3.67782	-0.326098	0.000235235
ENSG00000203786.6	KPRP	3.67591	0.437701	0.000237
ENSG00000204314.10	PRRT1	-3.65122	-0.770217	0.000261
ENSG00000109332.19	UBE2D3	3.64848	0.158906	0.0002638
ENSG00000150977.10	RILPL2	-3.63807	-0.145646	0.000274689
ENSG00000134824.13	FADS2	3.63409	0.0351927	0.000278966
ENSG00000221995.5	TIAF1	-3.63078	-0.15309	0.000282564
ENSG00000204472.12	AIF1	3.61358	0.175833	0.000302
ENSG00000145354.9	CISD2	3.61355	0.228857	0.00030203
ENSG00000126746.17	ZNF384	3.59754	0.177999	0.000321243
ENSG00000172803.17	SNX32	3.58045	0.236985	0.000343
ENSG00000115009.11	CCL20	-3.56418	-0.0643196	0.000365
ENSG00000204525.16	HLA-C	-3.54676	-0.0934862	0.00039
ENSG00000165272.14	AQP3	-3.53463	-0.0972984	0.000408353
ENSG00000155666.11	KDM8	-3.5291	-0.153908	0.00041697
ENSG00000204389.9	HSPA1A	3.49503	1.53249	0.000474
ENSG00000274191.1	RP11-324E6.10	3.48562	5.50955	0.000491
ENSG00000120910.14	PPP3CC	3.47913	0.131671	0.000503047
ENSG00000179292.4	TMEM151A	3.4744	4.51732	0.000512
ENSG00000165526.8	RPUSD4	-3.46829	-0.422254	0.000523776
ENSG00000161011.19	SQSTM1	3.46059	326.071	0.000539
ENSG00000177239.14	MAN1B1	3.45077	0.0960286	0.000559
ENSG00000138111.14	MFSD13A	3.4472	0.0361362	0.000566437
ENSG00000131061.13	ZNF341	-3.43207	-0.267786	0.000599
ENSG00000198836.8	OPA1	-3.42927	-0.132607	0.000605213
ENSG00000162604.12	TM2D1	3.42403	0.101211	0.000617
ENSG00000198901.13	PRC1	-3.41879	-0.63308	0.000629
ENSG00000204264.8	PSMB8	-3.41814	-0.245481	0.000630502
ENSG00000259803.6	SLC22A31	3.4171	0.0626504	0.000632922
ENSG00000164485.14	IL22RA2	-3.41492	-44.4444	0.000638
ENSG00000100365.14	NCF4	-3.41365	-0.427252	0.000641
ENSG00000182612.10	TSPAN10	3.4128	0.0406412	0.000643
ENSG00000224478.1	RP11-13P5.1	3.40526	5.70208	0.000661
ENSG00000168273.7	SMIM4	3.39945	2.41162	0.000675218
ENSG00000174123.10	TLR10	-3.39403	-0.0949986	0.000688723
ENSG00000009724.16	MASP2	3.37995	1.31029	0.000725
ENSG00000150455.13	TIRAP	3.37995	0.610451	0.000725
ENSG00000128604.19	IRF5	3.37957	0.0768209	0.000726
ENSG00000145337.4	PYURF	3.37086	0.0582469	0.000749345
ENSG00000260563.3	RP13-516M14.1	-3.36444	-0.549827	0.000767
ENSG00000095380.10	NANS	3.35838	0.768724	0.000784
ENSG00000161265.14	U2AF1L4	-3.35163	-0.0386598	0.000803382
ENSG00000073849.14	ST6GAL1	-3.33749	-7.90454	0.0008454
ENSG00000267796.7	LIN37	-3.33111	-0.313891	0.000865
ENSG00000126246.9	IGFLR1	3.31758	0.152645	0.000908
ENSG00000078699.21	CBFA2T2	3.31605	2.17891	0.000913
ENSG00000100796.17	PPP4R3A	-3.30969	-2.55172	0.000934
ENSG00000171806.11	METTL18	3.30969	0.0326616	0.000934
ENSG00000205155.7	PSENEN	-3.3017	-12.2937	0.000961
ENSG00000197217.12	ENTPD4	3.30169	0.115799	0.000961033
ENSG00000100994.11	PYGB	-3.28856	-0.189558	0.001007
ENSG00000255046.1	RP11-297N6.4	-3.28357	-0.0784739	0.001025
ENSG00000172508.10	CARNS1	3.27224	1.97004	0.001067
ENSG00000115194.10	SLC30A3	3.26399	1.22287	0.00109854
ENSG00000251396.6	LINC01301	-3.26156	-0.146721	0.001108
ENSG00000164402.13	SEPT8	3.25724	2.38781	0.001125
ENSG00000280303.2	ERICD	-3.25323	-0.178431	0.001141
ENSG00000237651.6	C2orf74	3.24756	0.0236595	0.001164
ENSG00000267414.1	RP11-456K23.1	-3.23722	-0.416307	0.001207
ENSG00000168763.15	CNNM3	3.2202	0.898016	0.001281
ENSG00000182934.11	SRPRA	-3.2062	-4.79343	0.001345
ENSG00000245937.7	LINC01184	3.2062	0.0528485	0.001345
ENSG00000141627.13	DYM	-3.20345	-0.232775	0.00135792
ENSG00000165275.9	TRMT10B	-3.1961	-0.257153	0.001393
ENSG00000198498.9	TMA16	-3.18879	-0.0988986	0.00142867
ENSG00000167768.4	KRT1	3.17452	0.158027	0.00150085
ENSG00000062716.12	VMP1	-3.13853	-2.9369	0.001698
ENSG00000122741.15	DCAF10	3.1368	0.0889137	0.001708
ENSG00000116489.12	CAPZA1	-3.13424	-0.146657	0.001723
ENSG00000130695.14	CEP85	3.13271	0.154465	0.001732
ENSG00000135541.20	AHI1	-3.1322	-0.0238426	0.00173502
ENSG00000115762.16	PLEKHB2	-3.12074	-1.00684	0.001804
ENSG00000273449.1	RP11-218F10.3	3.12008	0.0315263	0.001808
ENSG00000268707.1	RP11-247A12.7	-3.11712	-0.032019	0.00182626
ENSG00000117595.10	IRF6	3.11507	0.0727225	0.001839
ENSG00000124191.17	TOX2	-3.09256	-0.279047	0.00198439
ENSG00000115825.9	PRKD3	-3.09053	-0.130376	0.001998
ENSG00000146205.13	ANO7	3.08493	6.90615	0.002036
ENSG00000111328.6	CDK2AP1	3.07941	0.0851654	0.0020741
ENSG00000091972.18	CD200	3.07828	1.32642	0.002082
ENSG00000117472.9	TSPAN1	3.07144	0.304206	0.00213028
ENSG00000175575.12	PAAF1	3.06468	0.292281	0.002179
ENSG00000168610.14	STAT3	3.06277	15.6922	0.002193
ENSG00000164404.8	GDF9	3.06236	0.0677207	0.002196
ENSG00000169679.14	BUB1	3.05682	2.70134	0.002237
ENSG00000241058.3	NSUN6	-3.0401	-0.0777309	0.002365
ENSG00000188167.8	TMPPE	3.03807	0.741232	0.002381
ENSG00000174125.7	TLR1	-3.03794	-0.0517887	0.002382
ENSG00000143379.12	SETDB1	3.03668	1.01421	0.002392
ENSG00000203872.6	C6orf163	3.03505	0.0387568	0.00240495
ENSG00000204388.6	HSPA1B	3.03242	3.67471	0.002426
ENSG00000158856.17	DMTN	-3.02945	-0.178217	0.00245
ENSG00000158286.12	RNF207	3.02871	0.422873	0.002456
ENSG00000120137.6	PANK3	3.02797	11.1808	0.002462
ENSG00000134107.4	BHLHE40	-3.02069	-8.24218	0.002522
ENSG00000162434.11	JAK1	-2.99272	-5.96831	0.002765
ENSG00000187260.15	WDR86	-2.99107	-0.0917163	0.00278
ENSG00000196420.7	S100A5	2.98768	0.901787	0.00281103
ENSG00000157895.11	C12orf43	2.98466	0.131959	0.00283895
ENSG00000184574.9	LPAR5	-2.98458	-0.260664	0.00283965
ENSG00000164099.3	PRSS12	2.98457	0.104949	0.00283979
ENSG00000167992.12	VWCE	-2.9812	-5.7908	0.00287119
ENSG00000145779.7	TNFAIP8	-2.96856	-1.09815	0.002992
ENSG00000008838.19	MED24	-2.96783	-0.0498726	0.00299908
ENSG00000186226.8	LCE1E	2.96601	54.445	0.00301692
ENSG00000074966.10	TXK	2.96185	0.137354	0.003058
ENSG00000108799.12	EZH1	2.95774	0.197494	0.003099
ENSG00000222047.8	C10orf55	2.95017	0.254397	0.003176
ENSG00000204577.11	LILRB3	-2.94486	-0.0446471	0.003231
ENSG00000149922.10	TBX6	2.94239	0.0559871	0.00325693
ENSG00000105329.9	TGFB1	2.93634	0.753936	0.0033211
ENSG00000168434.12	COG7	2.93579	0.0783731	0.003327
ENSG00000198752.10	CDC42BPB	2.92686	2.81542	0.003424
ENSG00000130958.11	SLC35D2	-2.92677	-0.56035	0.003425
ENSG00000105672.14	ETV2	-2.9229	-0.032089	0.00346784
ENSG00000115808.11	STRN	2.92198	0.0885951	0.0034781
ENSG00000160867.14	FGFR4	-2.91778	-0.149337	0.0035253
ENSG00000109911.18	ELP4	-2.91754	-0.690199	0.003528
ENSG00000148950.9	IMMP1L	-2.91754	-0.751472	0.003528
ENSG00000105668.7	UPK1A	-2.917	-0.0944468	0.00353411
ENSG00000276445.1	LLNLR-268E12.1	-2.91622	-1.45007	0.003543
ENSG00000123374.10	CDK2	2.91525	0.124321	0.003554
ENSG00000090975.12	PITPNM2	-2.91324	-0.21339	0.003577
ENSG00000057019.15	DCBLD2	2.90394	0.0575211	0.003685
ENSG00000222009.8	BTBD19	2.90039	0.169936	0.003727
ENSG00000205903.6	ZNF316	2.89085	1.9255	0.003842
ENSG00000000938.12	FGR	2.88461	0.283945	0.003919
ENSG00000259004.1	RP11-8L8.2	-2.88447	-0.218685	0.00392079
ENSG00000204392.10	LSM2	2.88373	0.117934	0.00393
ENSG00000164068.15	RNF123	2.88317	0.110329	0.003937
ENSG00000168393.12	DTYMK	-2.8751	-1.15645	0.004039
ENSG00000132356.11	PRKAA1	-2.87144	-0.152756	0.004086
ENSG00000175573.6	C11orf68	2.86875	1.14273	0.004121
ENSG00000162062.14	C16orf59	2.86649	0.771534	0.00415046
ENSG00000184719.11	RNLS	2.86079	0.354727	0.00422587
ENSG00000133466.13	C1QTNF6	-2.84458	-0.0217194	0.00444696
ENSG00000104885.17	DOT1L	2.84237	0.132062	0.004478
ENSG00000250790.4	RP11-46H11.3	-2.84095	-0.434132	0.004498
ENSG00000122692.8	SMU1	-2.83852	-0.0747162	0.00453229
ENSG00000186510.11	CLCNKA	2.83847	0.146435	0.004533
ENSG00000187792.4	ZNF70	2.83777	0.216074	0.004543
ENSG00000204351.11	SKIV2L	-2.8367	-0.0426868	0.00455822
ENSG00000197375.12	SLC22A5	2.83563	0.0674204	0.00457359
ENSG00000123843.12	C4BPB	-2.83363	-0.136109	0.00460225
ENSG00000109861.15	CTSC	2.83186	0.0922974	0.00462775
ENSG00000105717.13	PBX4	2.82964	0.200534	0.00465998
ENSG00000129991.12	TNNI3	2.82861	0.213558	0.004675
ENSG00000000457.13	SCYL3	2.82752	0.347789	0.004691
ENSG00000197782.14	ZNF780A	2.8263	0.046969	0.00470885
ENSG00000204315.3	FKBPL	-2.82582	-0.731185	0.004716
ENSG00000180902.17	D2HGDH	2.82501	0.0322139	0.00472789
ENSG00000101004.14	NINL	2.82422	0.0812882	0.00473957
ENSG00000006744.18	ELAC2	-2.82359	-0.145005	0.00474884
ENSG00000096433.10	ITPR3	2.8215	0.106303	0.00478
ENSG00000197323.11	TRIM33	2.82089	0.279281	0.00478906
ENSG00000174871.10	CNIH2	-2.81745	-1.38205	0.00484071
ENSG00000101346.13	POFUT1	2.81677	0.787202	0.004851
ENSG00000126003.6	PLAGL2	-2.81677	-2.96845	0.004851
ENSG00000101003.9	GINS1	-2.81528	-0.316422	0.00487351
ENSG00000165271.16	NOL6	-2.81452	-0.0839434	0.004885
ENSG00000114999.7	TTL	2.81313	0.405287	0.00490619
ENSG00000161217.11	PCYT1A	2.81196	0.0632674	0.004924
ENSG00000104853.15	CLPTM1	-2.80748	-0.352729	0.00499306
ENSG00000213079.9	SCAF8	-2.80491	-1.11442	0.005033
ENSG00000196236.12	XPNPEP3	2.80179	0.224714	0.005082
ENSG00000135346.8	CGA	2.8009	3.41655	0.005096
ENSG00000126368.5	NR1D1	-2.80014	-5.22115	0.005108
ENSG00000197291.8	RAMP2-AS1	2.79983	0.153003	0.005113
ENSG00000173209.22	AHSA2	-2.79581	-0.138824	0.005177
ENSG00000003393.14	ALS2	2.79369	0.0411914	0.005211
ENSG00000011485.14	PPP5C	2.79046	0.144434	0.00526334
ENSG00000204252.13	HLA-DOA	2.78928	0.0711837	0.00528256
ENSG00000172403.10	SYNPO2	2.78014	1.36787	0.00543361
ENSG00000126778.8	SIX1	-2.77862	-0.465092	0.005459
ENSG00000123159.15	GIPC1	2.77726	0.545263	0.005482
ENSG00000269893.6	SNHG8	2.77625	0.0574222	0.005499
ENSG00000151882.11	CCL28	-2.77372	-3.13732	0.005542
ENSG00000128849.10	CGNL1	-2.7736	-0.328062	0.005544
ENSG00000172380.5	GNG12	2.77236	0.0762359	0.00556517
ENSG00000171928.13	TVP23B	2.77091	0.0718595	0.00559
ENSG00000198793.12	MTOR	2.76905	3.8436	0.005622
ENSG00000130956.13	HABP4	-2.76771	-0.0504008	0.0056452
ENSG00000237940.3	LINC01238	2.76162	0.0775669	0.00575148
ENSG00000025156.12	HSF2	-2.76031	-0.0316981	0.00577458
ENSG00000180549.7	FUT7	2.76029	0.0687228	0.00577502
ENSG00000068120.14	COASY	-2.75781	-1.41265	0.005819
ENSG00000177576.11	C18orf32	2.75745	0.0934276	0.00582535
ENSG00000214078.12	CPNE1	-2.75076	-0.0121788	0.00594574
ENSG00000184517.11	ZFP1	-2.74899	-0.0472431	0.00597784
ENSG00000066056.13	TIE1	2.74488	1.03272	0.00605336
ENSG00000126267.8	COX6B1	2.74241	0.309745	0.006099
ENSG00000227533.5	SLC2A1-AS1	-2.74048	-0.0433512	0.006135
ENSG00000102978.12	POLR2C	-2.73678	-0.375193	0.00620433
ENSG00000118600.11	TMEM5	-2.73443	-0.312104	0.0062488
ENSG00000237541.3	HLA-DQA2	-2.7318	-0.030336	0.006299
ENSG00000133318.13	RTN3	-2.73122	-0.224216	0.00631
ENSG00000181004.9	BBS12	-2.7304	-0.0347958	0.00632568
ENSG00000164715.5	LMTK2	-2.72888	-0.668686	0.006355
ENSG00000124920.13	MYRF	2.72321	0.0651426	0.006465
ENSG00000184743.12	ATL3	-2.71864	-0.0698502	0.006555
ENSG00000138107.12	ACTR1A	-2.71703	-0.134115	0.006587
ENSG00000166848.5	TERF2IP	2.71558	1.412	0.006616
ENSG00000185475.10	TMEM179B	2.71417	0.150686	0.00664428
ENSG00000134884.13	ARGLU1	-2.71336	-0.300273	0.00666046
ENSG00000228065.10	LINC01515	-2.71066	-0.0360467	0.006715
ENSG00000171700.13	RGS19	2.70643	0.22766	0.006801
ENSG00000164244.20	PRRC1	2.7058	0.506879	0.006814
ENSG00000101624.10	CEP76	2.70565	0.253237	0.006817
ENSG00000103599.19	IQCH	2.70429	0.105895	0.006845
ENSG00000103591.12	AAGAB	-2.70429	-0.208246	0.006845
ENSG00000187514.16	PTMA	2.69627	41.6153	0.007012
ENSG00000182963.9	GJC1	-2.69608	-0.0261309	0.007016
ENSG00000163875.15	MEAF6	-2.6838	-0.0490123	0.007279
ENSG00000244274.7	DBNDD2	-2.68357	-7.9151	0.007284
ENSG00000180667.10	YOD1	-2.67774	-0.601633	0.007412
ENSG00000204099.11	NEU4	2.67765	0.263312	0.007414
ENSG00000154240.16	CEP112	2.67706	0.190925	0.00742704
ENSG00000105122.12	RASAL3	2.67289	0.70536	0.00752
ENSG00000044090.8	CUL7	-2.6728	-0.137766	0.00752216
ENSG00000131378.13	RFTN1	-2.6708	-0.316316	0.007567
ENSG00000157540.19	DYRK1A	-2.67071	-0.111938	0.0075692
ENSG00000181924.6	COA4	-2.666	-0.217655	0.00767599
ENSG00000072858.10	SIDT1	2.6616	0.146213	0.007777
ENSG00000197226.12	TBC1D9B	2.66095	0.0502687	0.007792
ENSG00000116014.9	KISS1R	-2.65962	-0.0813476	0.007823
ENSG00000158122.11	AAED1	-2.65884	-0.0620017	0.007841
ENSG00000133678.13	TMEM254	2.6564	0.171859	0.007898
ENSG00000197498.12	RPF2	2.65422	0.0775523	0.0079491
ENSG00000166166.12	TRMT61A	-2.65359	-0.150302	0.007964
ENSG00000111642.14	CHD4	2.65165	13.24	0.00801
ENSG00000214736.7	TOMM6	2.6506	0.487904	0.008035
ENSG00000131323.14	TRAF3	2.64715	0.0546512	0.00811724
ENSG00000034713.7	GABARAPL2	2.64476	2.23616	0.008175
ENSG00000168569.7	TMEM223	-2.64321	-0.0784972	0.00821241
ENSG00000170677.5	SOCS6	-2.64265	-3.10379	0.008226
ENSG00000117425.13	PTCH2	2.6343	0.670777	0.008431
ENSG00000103356.15	EARS2	-2.63278	-0.0483085	0.00846901
ENSG00000087266.15	SH3BP2	2.62934	0.260527	0.008555
ENSG00000241794.1	SPRR2A	2.62564	1.33325	0.00864854
ENSG00000117155.16	SSX2IP	2.6228	2.06521	0.008721
ENSG00000196670.13	ZFP62	2.62119	0.0496058	0.00876236
ENSG00000165025.14	SYK	-2.62023	-0.0496889	0.00878704
ENSG00000176422.13	SPRYD4	-2.61899	-0.0310104	0.008819
ENSG00000197818.11	SLC9A8	2.6161	0.32172	0.008894
ENSG00000166847.9	DCTN5	2.61387	0.0215365	0.00895239
ENSG00000204427.11	ABHD16A	2.61383	0.263579	0.00895324
ENSG00000164197.11	RNF180	-2.61323	-1.04222	0.008969
ENSG00000131097.6	HIGD1B	-2.61224	-0.151691	0.008995
ENSG00000110442.11	COMMD9	-2.60691	-0.107629	0.00913636
ENSG00000119686.9	FLVCR2	-2.6042	-1.00615	0.009209
ENSG00000116679.15	IVNS1ABP	2.60375	3.78653	0.009221
ENSG00000130703.15	OSBPL2	-2.60356	-0.126238	0.00922613
ENSG00000101347.8	SAMHD1	2.60264	0.782648	0.009251
ENSG00000117450.13	PRDX1	-2.59984	-1.88721	0.00932671
ENSG00000065989.15	PDE4A	-2.59875	-2.79308	0.00935644
ENSG00000272316.1	XXbac-BPGBPG55C20.2	-2.59858	-0.0799085	0.009361
ENSG00000138085.16	ATRAID	-2.59323	-0.0605644	0.009508
ENSG00000138074.14	SLC5A6	2.59323	0.200665	0.009508
ENSG00000073584.18	SMARCE1	-2.58888	-0.0501715	0.009629
ENSG00000141985.9	SH3GL1	-2.58704	-0.231979	0.00968045
ENSG00000185532.15	PRKG1	-2.58182	-15.414	0.009828
ENSG00000090104.11	RGS1	2.57753	1.66794	0.009951
ENSG00000120948.16	TARDBP	-2.57375	-0.529189	0.0100602
ENSG00000235358.1	RP11-399E6.1	2.57318	0.130313	0.0100769
ENSG00000128524.4	ATP6V1F	-2.57318	-0.844614	0.010077
ENSG00000075413.17	MARK3	-2.57167	-0.0340697	0.0101209
ENSG00000177096.8	FAM109B	-2.57054	-0.167398	0.010154
ENSG00000272463.1	RP11-532F6.3	-2.56985	-0.0271663	0.0101742
ENSG00000125458.6	NT5C	2.56962	0.308773	0.010181
ENSG00000205420.10	KRT6A	2.56925	0.221455	0.010192
ENSG00000125611.15	CHCHD5	2.56907	0.0916698	0.0101973
ENSG00000271109.1	CTC-523E23.11	2.56046	0.0819332	0.0104532
ENSG00000163485.16	ADORA1	2.56031	0.161803	0.010458
ENSG00000185507.19	IRF7	-2.55971	-0.191792	0.010476
ENSG00000163608.14	NEPRO	-2.55617	-0.200705	0.0105831
ENSG00000184925.11	LCN12	-2.55598	-0.679575	0.010589
ENSG00000159658.10	EFCAB14	2.55578	0.210834	0.010595
ENSG00000137218.10	FRS3	-2.55317	-0.092277	0.0106748
ENSG00000243566.6	UPK3B	2.55087	0.0253127	0.0107455
ENSG00000273424.1	CTA-223H9.9	-2.54573	-44.1371	0.010905
ENSG00000136630.12	HLX	2.54448	0.15325	0.010944
ENSG00000166260.10	COX11	2.54167	0.0600799	0.0110325
ENSG00000239672.7	NME1	-2.54108	-0.0977542	0.011051
ENSG00000115541.10	HSPE1	2.53743	1.40046	0.011167
ENSG00000184752.12	NDUFA12	-2.5369	-0.0419318	0.011184
ENSG00000089063.14	TMEM230	2.53627	0.243748	0.011204
ENSG00000197780.9	TAF13	2.53524	0.0591988	0.011237
ENSG00000221983.7	UBA52	2.53341	0.11607	0.011296
ENSG00000255121.2	RP11-110I1.12	-2.53336	-0.109591	0.0112975
ENSG00000116285.12	ERRFI1	-2.53316	-13.8551	0.011304
ENSG00000196418.12	ZNF124	-2.53316	-0.0405705	0.011304
ENSG00000106823.12	ECM2	-2.52961	-0.054783	0.011419
ENSG00000186862.17	PDZD7	2.52958	0.24533	0.01142
ENSG00000145388.14	METTL14	-2.52911	-0.0998156	0.0114354
ENSG00000132702.12	HAPLN2	-2.52893	-0.159798	0.011441
ENSG00000103995.13	CEP152	-2.52893	-0.107639	0.0114411
ENSG00000108395.13	TRIM37	2.52722	0.0853227	0.011497
ENSG00000263528.7	IKBKE	-2.52512	-2.42099	0.011566
ENSG00000102970.10	CCL17	-2.52278	-1.65847	0.011643
ENSG00000115216.13	NRBP1	2.52086	0.0541809	0.011707
ENSG00000183763.8	TRAIP	2.51858	1.69585	0.011783
ENSG00000104142.10	VPS18	2.51474	9.59189	0.011912
ENSG00000116132.11	PRRX1	-2.51368	-0.547608	0.011948
ENSG00000007341.18	ST7L	-2.51242	-0.0310017	0.0119907
ENSG00000020256.19	ZFP64	2.51147	0.136797	0.012023
ENSG00000271889.1	RP11-493E12.1	2.50715	0.0641619	0.012171
ENSG00000160307.9	S100B	2.50581	0.0886091	0.0122171
ENSG00000234444.9	ZNF736	-2.50297	-0.0444746	0.0123158
ENSG00000187257.15	RSBN1L	2.50024	32.4509	0.012411
ENSG00000214655.10	ZSWIM8	-2.4998	-0.20445	0.0124265
ENSG00000132563.15	REEP2	-2.4993	-0.289969	0.012444
ENSG00000278259.4	MYO19	-2.4981	-0.114661	0.0124862
ENSG00000166224.16	SGPL1	-2.49669	-0.126793	0.012536
ENSG00000183150.7	GPR19	-2.49215	-0.0371005	0.0126973
ENSG00000135905.18	DOCK10	-2.49154	-0.162201	0.012719
ENSG00000197381.15	ADARB1	2.49016	0.343752	0.0127687
ENSG00000101182.14	PSMA7	-2.48959	-0.661383	0.012789
ENSG00000137815.14	RTF1	2.48857	0.275568	0.0128258
ENSG00000175279.21	CENPS	-2.48588	-0.137447	0.0129233
ENSG00000101146.12	RAE1	-2.48462	-1.14686	0.012969
ENSG00000174276.6	ZNHIT2	2.48365	2.04892	0.0130042
ENSG00000164961.15	WASHC5	-2.48342	-0.358794	0.0130129
ENSG00000125450.10	NUP85	-2.48314	-0.057074	0.0130231
ENSG00000204304.11	PBX2	2.48191	0.332598	0.013068
ENSG00000070759.16	TESK2	-2.47925	-0.0429913	0.0131659
ENSG00000196735.11	HLA-DQA1	2.47835	0.0225343	0.0131992
ENSG00000010803.16	SCMH1	-2.47686	-0.103419	0.0132543
ENSG00000162227.7	TAF6L	2.47638	3.1277	0.0132722
ENSG00000146701.11	MDH2	2.47356	0.096439	0.0133774
ENSG00000170412.16	GPRC5C	2.47306	1.11915	0.013396
ENSG00000141337.12	ARSG	-2.47261	-6.19317	0.013413
ENSG00000120738.7	EGR1	-2.46737	-10.9878	0.0136111
ENSG00000273611.4	ZNHIT3	-2.46695	-0.0347843	0.013627
ENSG00000104081.13	BMF	2.46537	0.214664	0.013687
ENSG00000138755.5	CXCL9	-2.46472	-0.571065	0.013712
ENSG00000124762.13	CDKN1A	-2.46415	-4.31676	0.013734
ENSG00000204516.9	MICB	2.46285	0.0594933	0.0137838
ENSG00000137767.13	SQRDL	2.46278	0.0331497	0.0137865
ENSG00000253476.1	RP11-395I14.2	2.46162	44.0151	0.013831
ENSG00000024048.10	UBR2	-2.46085	-0.148917	0.013861
ENSG00000072210.18	ALDH3A2	2.45812	0.039836	0.0139666
ENSG00000111664.10	GNB3	-2.45774	-0.079937	0.0139813
ENSG00000196715.5	VKORC1L1	2.4545	0.114708	0.014108
ENSG00000169189.16	NSMCE1	2.4528	0.380884	0.014175
ENSG00000014641.17	MDH1	2.45032	0.169772	0.014273
ENSG00000166165.12	CKB	2.44966	0.587391	0.014299
ENSG00000162769.12	FLVCR1	-2.44956	-0.0360827	0.0143032
ENSG00000158717.10	RNF166	-2.4492	-0.0222274	0.0143174
ENSG00000258512.1	LINC00239	-2.44896	-0.200431	0.014327
ENSG00000136783.9	NIPSNAP3A	2.44841	0.0652497	0.014349
ENSG00000006015.17	C19orf60	2.44743	0.144184	0.014388
ENSG00000103811.15	CTSH	-2.44609	-0.0186463	0.0144415
ENSG00000198125.12	MB	2.44297	9.21249	0.014567
ENSG00000125630.15	POLR1B	-2.44075	-0.101037	0.014657
ENSG00000255328.1	RP11-326C3.12	-2.43851	-0.0352311	0.014748
ENSG00000163568.14	AIM2	-2.43609	-0.170095	0.014847
ENSG00000179240.9	RP11-111M22.2	2.43504	0.14781	0.01489
ENSG00000174177.12	CTU2	-2.43366	-0.0420281	0.014947
ENSG00000219438.8	FAM19A5	2.43339	13.6279	0.014958
ENSG00000088451.10	TGDS	2.43203	0.104419	0.0150144
ENSG00000169282.17	KCNAB1	2.43004	1.06061	0.015097
ENSG00000069424.14	KCNAB2	2.42786	0.086321	0.015188
ENSG00000176624.10	MEX3C	2.42351	0.124819	0.0153715
ENSG00000131013.3	PPIL4	-2.42048	-0.0778275	0.0155
ENSG00000096401.7	CDC5L	2.41926	0.300147	0.0155522
ENSG00000130311.10	DDA1	-2.41592	-0.267408	0.0156956
ENSG00000114861.18	FOXP1	2.41212	1.96778	0.01586
ENSG00000105726.16	ATP13A1	2.41178	0.726268	0.015875
ENSG00000169313.9	P2RY12	-2.40739	-0.0567897	0.016067
ENSG00000116761.11	CTH	-2.40713	-0.0495444	0.0160782
ENSG00000158769.17	F11R	2.40495	0.104578	0.0161748
ENSG00000278023.5	RDM1	-2.40478	-0.04175	0.0161822
ENSG00000100030.14	MAPK1	-2.40352	-0.0995248	0.016238
ENSG00000160818.16	GPATCH4	-2.40316	-0.573589	0.016254
ENSG00000133069.15	TMCC2	-2.40235	-0.0665151	0.0162903
ENSG00000198121.13	LPAR1	-2.40186	-1.47357	0.016312
ENSG00000278535.4	DHRS11	-2.40043	-0.040413	0.016376
ENSG00000130158.13	DOCK6	-2.39944	-0.153574	0.01642
ENSG00000091831.22	ESR1	-2.39853	-2.58365	0.016461
ENSG00000116750.13	UCHL5	2.39629	0.319003	0.0165622
ENSG00000268471.6	DKFZP434I0714	-2.39583	-12.0476	0.016583
ENSG00000109670.13	FBXW7	-2.39583	-1.55233	0.016583
ENSG00000172867.3	KRT2	2.39556	0.821101	0.016595
ENSG00000136059.14	VILL	2.39531	0.0697139	0.0166062
ENSG00000186118.8	TEX38	-2.39481	-22.6353	0.016629
ENSG00000185101.12	ANO9	2.39452	0.110406	0.016642
ENSG00000215041.9	NEURL4	-2.39369	-1.97697	0.01668
ENSG00000099958.14	DERL3	-2.39338	-3.6534	0.016694
ENSG00000177463.15	NR2C2	2.39327	1.00706	0.016699
ENSG00000129007.14	CALML4	2.39153	0.481421	0.0167784
ENSG00000004139.13	SARM1	2.3911	0.289826	0.016798
ENSG00000166839.16	ANKDD1A	-2.38938	-0.394826	0.016877
ENSG00000131730.15	CKMT2	2.38786	0.0501234	0.0169468
ENSG00000103365.15	GGA2	-2.38785	-0.0541541	0.0169474
ENSG00000269973.1	RP11-95D17.1	2.38771	0.0237966	0.0169536
ENSG00000163513.17	TGFBR2	-2.38712	-0.151913	0.016981
ENSG00000120798.16	NR2C1	-2.38688	-0.198444	0.0169921
ENSG00000205250.8	E2F4	2.3868	0.753706	0.0169957
ENSG00000170275.14	CRTAP	-2.38658	-0.0789569	0.0170061
ENSG00000104679.10	R3HCC1	2.38541	4.02735	0.01706
ENSG00000123472.12	ATPAF1	2.38174	0.672771	0.017231
ENSG00000172336.4	POP7	2.38159	6.4892	0.017238
ENSG00000206075.13	SERPINB5	2.38159	0.150229	0.017238
ENSG00000198001.13	IRAK4	2.38008	1.33484	0.017309
ENSG00000078177.13	N4BP2	2.37927	0.0219673	0.017347
ENSG00000023572.8	GLRX2	2.37897	0.378689	0.017361
ENSG00000124795.14	DEK	-2.37867	-0.29975	0.017375
ENSG00000173848.18	NET1	2.37772	0.272884	0.01742
ENSG00000156413.13	FUT6	2.37683	0.166118	0.017462
ENSG00000152953.12	STK32B	-2.37261	-4.50006	0.017663
ENSG00000179165.10	PXT1	2.37248	0.191047	0.017669
ENSG00000117399.13	CDC20	-2.37042	-0.573445	0.017768
ENSG00000105287.12	PRKD2	-2.36913	-0.122212	0.01783
ENSG00000237461.1	RP11-554F20.1	2.36642	29.8787	0.017961
ENSG00000184860.9	SDR42E1	-2.36586	-0.0868801	0.017988
ENSG00000236320.3	SLFN14	2.36508	2.34169	0.018026
ENSG00000151715.7	TMEM45B	-2.36465	-0.407883	0.0180471
ENSG00000187955.11	COL14A1	-2.36387	-0.149412	0.018085
ENSG00000163689.19	C3orf67	2.36376	0.10701	0.0180903
ENSG00000101152.10	DNAJC5	-2.36315	-0.125706	0.0181201
ENSG00000141664.9	ZCCHC2	2.36283	0.422558	0.018136
ENSG00000170819.4	BFSP2	2.36265	0.0353823	0.018145
ENSG00000122085.16	MTERF4	-2.36177	-2.45132	0.018188
ENSG00000243509.4	TNFRSF6B	-2.36153	-0.0992231	0.0181997
ENSG00000206028.1	CTA-373H7.7	2.3604	0.0346469	0.0182553
ENSG00000155970.11	MICU3	-2.35957	-0.0985518	0.018296
ENSG00000269058.5	CALR3	-2.35878	-6.95843	0.018335
ENSG00000105072.8	C19orf44	2.35878	0.837673	0.018335
ENSG00000131876.16	SNRPA1	-2.35779	-1.18224	0.018384
ENSG00000131748.15	STARD3	2.35592	0.332351	0.018477
ENSG00000100105.17	PATZ1	2.35423	1.24809	0.018561
ENSG00000269921.1	RP11-646I6.5	-2.35212	-0.292514	0.018667
ENSG00000178372.7	CALML5	-2.35116	-0.453943	0.018715
ENSG00000146083.11	RNF44	2.34953	1.84073	0.018797
ENSG00000178295.14	GEN1	2.34832	0.15115	0.0188583
ENSG00000257103.8	LSM14A	-2.34681	-0.268698	0.018935
ENSG00000150753.11	CCT5	2.34553	0.304519	0.019
ENSG00000137070.17	IL11RA	-2.34525	-0.0362099	0.0190143
ENSG00000171490.12	RSL1D1	2.34509	0.202696	0.0190227
ENSG00000142303.13	ADAMTS10	-2.34453	-0.303232	0.019051
ENSG00000126460.10	PRRG2	-2.34375	-0.102524	0.019091
ENSG00000053501.12	USE1	-2.3437	-0.0951317	0.0190936
ENSG00000011478.11	QPCTL	2.34272	0.258285	0.019144
ENSG00000154727.10	GABPA	-2.34203	-2.46702	0.019179
ENSG00000130775.15	THEMIS2	-2.34044	-0.181972	0.0192611
ENSG00000085978.21	ATG16L1	-2.33959	-1.92623	0.019305
ENSG00000271344.1	RP11-274B21.9	2.33889	0.0932704	0.0193409
ENSG00000173540.12	GMPPB	2.33814	0.234104	0.0193801
ENSG00000014138.8	POLA2	2.33681	0.799945	0.019449
ENSG00000151498.11	ACAD8	2.3361	0.101013	0.019486
ENSG00000151500.14	THYN1	2.3361	0.128137	0.019486
ENSG00000155561.14	NUP205	2.33551	0.686426	0.019517
ENSG00000115271.10	GCA	-2.33518	-1.84802	0.019534
ENSG00000115267.5	IFIH1	2.33518	1.52414	0.019534
ENSG00000157152.16	SYN2	2.33378	0.147188	0.019607
ENSG00000083937.8	CHMP2B	-2.33173	-0.0548689	0.0197147
ENSG00000041880.14	PARP3	-2.33118	-3.48343	0.019744
ENSG00000231500.6	RPS18	2.33033	0.0632292	0.0197889
ENSG00000115339.13	GALNT3	-2.32944	-0.0718009	0.019836
ENSG00000117697.14	NSL1	2.32922	0.176294	0.0198472
ENSG00000181409.11	AATK	2.32908	0.39362	0.019855
ENSG00000158201.9	ABHD3	2.32817	0.168654	0.019903
ENSG00000111911.6	HINT3	2.32717	0.133917	0.019956
ENSG00000242372.6	EIF6	2.3265	0.0805233	0.019992
ENSG00000197930.12	ERO1A	2.32483	2.1359	0.020081
ENSG00000108786.10	HSD17B1	2.32204	0.150527	0.020231
ENSG00000214194.8	LINC00998	-2.32179	-0.345204	0.020244
ENSG00000168214.20	RBPJ	2.32055	2.98786	0.020311
ENSG00000101194.17	SLC17A9	2.32053	1.02032	0.020312
ENSG00000114948.12	ADAM23	-2.31979	-0.262476	0.020352
ENSG00000114529.12	C3orf52	-2.31745	-1.22866	0.020479
ENSG00000115211.15	EIF2B4	-2.31603	-0.569188	0.0205568
ENSG00000104872.10	PIH1D1	2.31577	0.47115	0.020571
ENSG00000185946.15	RNPC3	-2.31509	-0.292044	0.020608
ENSG00000023734.10	STRAP	-2.31398	-1.83978	0.020669
ENSG00000151491.12	EPS8	2.31398	8.49562	0.020669
ENSG00000169519.20	METTL15	2.31378	0.179143	0.0206796
ENSG00000130669.17	PAK4	-2.30829	-0.122796	0.020983
ENSG00000134825.15	TMEM258	2.30208	0.107271	0.0213306
ENSG00000164187.6	LMBRD2	2.30195	0.0941808	0.021338
ENSG00000168040.4	FADD	-2.3011	-3.37241	0.021386
ENSG00000153037.13	SRP19	2.3006	0.240834	0.021414
ENSG00000137760.14	ALKBH8	-2.30045	-1.22647	0.021423
ENSG00000073803.13	MAP3K13	2.30043	0.0503316	0.021424
ENSG00000113790.10	EHHADH	2.30043	0.0630803	0.021424
ENSG00000108509.20	CAMTA2	2.29935	0.147956	0.0214849
ENSG00000214338.10	SOGA3	2.29831	0.0664189	0.021544
ENSG00000106105.13	GARS	2.29786	12.7685	0.02157
ENSG00000116819.6	TFAP2E	2.29521	0.624122	0.021721
ENSG00000100060.17	MFNG	2.29375	2.50964	0.021805
ENSG00000167528.12	ZNF641	2.29294	0.0858451	0.0218512
ENSG00000101670.11	LIPG	-2.29286	-0.193167	0.021856
ENSG00000112701.17	SENP6	-2.29214	-0.071154	0.0218977
ENSG00000185933.6	CALHM1	2.29044	0.174118	0.021996
ENSG00000159202.17	UBE2Z	2.28782	0.0529871	0.022148
ENSG00000213689.11	TREX1	2.28444	0.0431151	0.0223455
ENSG00000197629.5	MPEG1	-2.28302	-0.206937	0.022429
ENSG00000165997.4	ARL5B	-2.28289	-0.0907263	0.022437
ENSG00000133250.13	ZNF414	-2.28196	-0.0504022	0.022492
ENSG00000112972.14	HMGCS1	2.28052	0.367206	0.0225772
ENSG00000104765.15	BNIP3L	2.27705	0.4738	0.022783
ENSG00000110025.12	SNX15	-2.2732	-0.126723	0.023014
ENSG00000167074.14	TEF	2.2726	0.0371848	0.02305
ENSG00000048392.11	RRM2B	2.27088	0.269133	0.023154
ENSG00000172500.12	FIBP	2.26899	0.06442	0.023269
ENSG00000185621.11	LMLN	-2.26727	-0.464526	0.0233739
ENSG00000140939.14	NOL3	2.26679	20.6229	0.023403
ENSG00000169567.11	HINT1	2.26601	0.0738534	0.023451
ENSG00000104964.14	AES	-2.26597	-0.0748797	0.023453
ENSG00000278463.1	HIST1H2AB	2.26561	3.41667	0.023475
ENSG00000241233.3	KRTAP5-8	2.2622	2.76874	0.023685
ENSG00000278311.4	GGNBP2	2.26044	0.0465219	0.023794
ENSG00000115694.14	STK25	-2.25798	-0.578988	0.0239468
ENSG00000259705.1	RP11-227D13.1	-2.25623	-0.0532761	0.024056
ENSG00000196792.11	STRN3	2.25395	0.520341	0.024199
ENSG00000257151.1	PWAR6	2.25346	0.154754	0.0242304
ENSG00000188177.13	ZC3H6	-2.25254	-1.82996	0.024288
ENSG00000171311.12	EXOSC1	2.25049	0.14105	0.024418
ENSG00000089199.9	CHGB	2.2499	0.176063	0.024455
ENSG00000257556.1	RP11-44N21.1	2.24499	0.214129	0.0247687
ENSG00000270659.1	RP11-105N14.1	2.24384	0.030299	0.024843
ENSG00000141564.13	RPTOR	2.2413	0.255494	0.0250065
ENSG00000119616.11	FCF1	2.23742	0.207431	0.025259
ENSG00000179344.16	HLA-DQB1	2.23717	0.0912046	0.0252753
ENSG00000187764.11	SEMA4D	-2.23611	-0.0897035	0.0253448
ENSG00000164414.17	SLC35A1	2.23581	0.0213986	0.025364
ENSG00000187607.15	ZNF286A	2.23551	0.0746366	0.025384
ENSG00000152527.13	PLEKHH2	-2.23494	-0.135431	0.025421
ENSG00000153250.19	RBMS1	-2.23418	-1.47243	0.025471
ENSG00000142892.14	PIGK	-2.23399	-0.481996	0.025484
ENSG00000137216.18	TMEM63B	-2.23383	-0.161965	0.025494
ENSG00000096717.11	SIRT1	2.23229	1.69958	0.025596
ENSG00000162594.15	IL23R	2.232	0.340533	0.025615
ENSG00000163428.3	LRRC58	-2.2297	-0.108323	0.0257674
ENSG00000167664.8	TMIGD2	2.22855	0.0828107	0.0258438
ENSG00000122417.15	ODF2L	-2.227	-0.0879683	0.025947
ENSG00000142046.14	TMEM91	2.22381	0.0618451	0.0261614
ENSG00000174791.10	RIN1	-2.22375	-0.731698	0.026165
ENSG00000163933.9	RFT1	-2.22276	-0.361149	0.026232
ENSG00000164983.7	TMEM65	2.22258	0.311199	0.026244
ENSG00000138744.14	NAAA	-2.22153	-0.0306266	0.026315
ENSG00000116251.9	RPL22	2.22013	0.52638	0.02641
ENSG00000139291.13	TMEM19	2.21966	0.163616	0.0264422
ENSG00000272462.2	U91328.19	-2.21917	-0.035403	0.0264749
ENSG00000267855.5	NDUFA7	-2.21854	-0.439471	0.026518
ENSG00000167306.19	MYO5B	-2.21798	-0.047808	0.0265565
ENSG00000213930.11	GALT	2.21793	0.0891621	0.0265593
ENSG00000256982.1	CTD-2555A7.2	2.21743	0.339634	0.026594
ENSG00000177868.11	SVBP	-2.21587	-0.0210484	0.0267001
ENSG00000066926.10	FECH	-2.21515	-0.116306	0.02675
ENSG00000122861.15	PLAU	2.21311	0.172939	0.0268901
ENSG00000271151.1	RP11-394I13.2	-2.21187	-0.0822264	0.0269754
ENSG00000135049.15	AGTPBP1	2.21095	0.23446	0.0270395
ENSG00000170515.13	PA2G4	2.20904	3.4244	0.027172
ENSG00000101608.12	MYL12A	2.20901	0.333217	0.027174
ENSG00000105426.16	PTPRS	-2.20889	-0.0451122	0.027182
ENSG00000076067.12	RBMS2	-2.2068	-0.0161496	0.027328
ENSG00000067113.16	PLPP1	2.20646	0.207367	0.0273515
ENSG00000104517.12	UBR5	2.20609	1.84468	0.027378
ENSG00000143537.13	ADAM15	-2.20507	-0.0377309	0.027449
ENSG00000111325.16	OGFOD2	-2.20494	-0.0571761	0.027458
ENSG00000148908.14	RGS10	-2.20383	-0.562057	0.027536
ENSG00000228889.6	UBAC2-AS1	2.20373	0.122519	0.027543
ENSG00000162298.18	SYVN1	2.20354	0.767868	0.027557
ENSG00000175854.11	SWI5	2.20284	0.935579	0.027606
ENSG00000254827.5	SLC22A18AS	2.20114	0.923893	0.027726
ENSG00000175164.13	ABO	2.20113	0.0303415	0.0277265
ENSG00000071246.10	VASH1	2.20025	0.0431094	0.0277891
ENSG00000235641.4	LINC00484	2.19979	0.0725832	0.027822
ENSG00000035115.21	SH3YL1	-2.19939	-0.0417478	0.02785
ENSG00000160226.15	C21orf2	2.19774	0.0306536	0.0279677
ENSG00000213760.10	ATP6V1G2	-2.19703	-0.05791	0.028018
ENSG00000263033.2	RP11-396B14.2	-2.19619	-0.0844088	0.0280783
ENSG00000258572.1	RP11-1070N10.3	-2.1959	-0.0546266	0.028099
ENSG00000076321.10	KLHL20	2.19561	0.180206	0.02812
ENSG00000162063.12	CCNF	2.19511	0.325213	0.028156
ENSG00000160741.16	CRTC2	2.19373	6.57987	0.028255
ENSG00000187987.9	ZSCAN23	2.19222	0.0167243	0.0283635
ENSG00000174175.16	SELP	2.19221	0.165758	0.028364
ENSG00000111775.2	COX6A1	2.19165	0.636373	0.0284047
ENSG00000179630.10	LACC1	-2.19142	-0.0290094	0.0284214
ENSG00000105928.13	DFNA5	2.19114	0.0332098	0.028442
ENSG00000169683.7	LRRC45	-2.191	-0.0857768	0.0284521
ENSG00000063761.15	ADCK1	-2.19014	-0.100333	0.028514
ENSG00000128203.6	ASPHD2	-2.18991	-0.132246	0.028531
ENSG00000174915.11	PTDSS2	-2.18875	-0.0623463	0.028615
ENSG00000163798.13	SLC4A1AP	-2.18686	-0.0599842	0.028753
ENSG00000129083.12	COPB1	2.18634	0.147097	0.028791
ENSG00000134697.12	GNL2	-2.18576	-0.0688215	0.028833
ENSG00000270972.1	RP11-326C3.15	-2.18533	-0.0384826	0.028865
ENSG00000105792.19	CFAP69	-2.18505	-0.164485	0.028885
ENSG00000204538.3	PSORS1C2	-2.18406	-0.17556	0.028958
ENSG00000165684.4	SNAPC4	2.18395	0.681209	0.028966
ENSG00000266970.1	RP11-806H10.4	-2.18358	-0.0397551	0.0289929
ENSG00000261609.5	GAN	-2.18326	-0.912349	0.029017
ENSG00000081665.13	ZNF506	2.18121	0.0391476	0.0291681
ENSG00000185658.13	BRWD1	-2.18115	-0.370224	0.029172
ENSG00000118507.15	AKAP7	-2.18105	-0.0435697	0.0291796
ENSG00000186470.13	BTN3A2	2.17951	0.0217708	0.029294
ENSG00000058085.14	LAMC2	-2.17493	-0.0333665	0.029635
ENSG00000135114.12	OASL	2.17447	0.112785	0.0296699
ENSG00000134245.17	WNT2B	-2.17116	-0.0515774	0.029919
ENSG00000163939.18	PBRM1	2.16886	0.0739175	0.0300932
ENSG00000146729.9	GBAS	2.16633	0.0762577	0.030286
ENSG00000184922.13	FMNL1	2.16493	4.09581	0.030393
ENSG00000133246.11	PRAM1	-2.16351	-0.109824	0.030502
ENSG00000167741.10	GGT6	2.16349	0.0850377	0.0305037
ENSG00000135336.14	ORC3	-2.16338	-0.212056	0.030512
ENSG00000146282.17	RARS2	-2.16338	-0.353007	0.030512
ENSG00000129467.13	ADCY4	-2.16253	-0.370131	0.030577
ENSG00000185885.15	IFITM1	-2.16199	-0.19511	0.030619
ENSG00000158161.15	EYA3	-2.16013	-7.77236	0.030763
ENSG00000100263.13	RHBDD3	-2.15968	-0.142976	0.0307974
ENSG00000163239.12	TDRD10	-2.15968	-0.168908	0.0307977
ENSG00000121691.4	CAT	2.15782	0.0232802	0.030942
ENSG00000272667.1	RP11-395A13.2	-2.15766	-0.21858	0.030954
ENSG00000265912.1	RP11-583F2.2	2.15539	0.0456028	0.031131
ENSG00000249550.6	LINC01234	-2.15527	-13.9814	0.031141
ENSG00000205959.3	RP11-689P11.2	2.15459	0.0267359	0.031194
ENSG00000118007.12	STAG1	-2.15235	-1.24548	0.0313697
ENSG00000166794.4	PPIB	2.15072	7.78921	0.0314985
ENSG00000189114.6	BLOC1S3	2.15052	0.105287	0.0315143
ENSG00000144959.9	NCEH1	-2.15018	-6.63332	0.031541
ENSG00000169194.9	IL13	2.15014	15.3636	0.031544
ENSG00000129465.15	RIPK3	2.14995	0.126727	0.031559
ENSG00000130921.7	C12orf65	-2.14841	-0.476319	0.0316814
ENSG00000117322.17	CR2	2.14798	0.989265	0.031715
ENSG00000163938.16	GNL3	2.14787	0.0906587	0.031724
ENSG00000165983.14	PTER	2.14349	0.0511165	0.0320738
ENSG00000168476.11	REEP4	-2.14296	-1.32177	0.032116
ENSG00000137337.14	MDC1	2.14152	0.191628	0.032232
ENSG00000116649.9	SRM	-2.14131	-0.490298	0.0322492
ENSG00000119915.4	ELOVL3	2.14074	43.1328	0.032295
ENSG00000128789.20	PSMG2	-2.14038	-0.0820469	0.0323238
ENSG00000143727.15	ACP1	-2.14033	-0.237272	0.032328
ENSG00000281831.1	HCP5B	-2.13952	-0.0290995	0.0323936
ENSG00000164849.9	GPR146	2.13903	0.147484	0.0324328
ENSG00000174943.9	KCTD13	2.13824	0.102749	0.032497
ENSG00000196843.15	ARID5A	-2.13636	-0.472528	0.0326504
ENSG00000095794.19	CREM	-2.13609	-0.133582	0.032672
ENSG00000115866.10	DARS	-2.13574	-0.193068	0.032701
ENSG00000261341.6	CTD-2568A17.1	2.13545	0.0386241	0.032724
ENSG00000105953.14	OGDH	2.13498	0.129578	0.032763
ENSG00000007171.16	NOS2	-2.13452	-0.568822	0.0328
ENSG00000181045.14	SLC26A11	2.13414	0.108829	0.032831
ENSG00000233791.5	LINC01136	-2.13095	-0.0212285	0.0330936
ENSG00000181007.8	ZFP82	-2.12989	-0.0471986	0.033181
ENSG00000117500.12	TMED5	2.12945	0.0790474	0.033217
ENSG00000149646.12	CNBD2	2.12938	0.345033	0.033223
ENSG00000174502.18	SLC26A9	2.12891	0.355943	0.0332616
ENSG00000173926.5	MARCH3	2.12801	0.0552712	0.033336
ENSG00000124203.6	ZNF831	-2.12795	-2.24389	0.033341
ENSG00000118655.4	DCLRE1B	2.12769	0.15855	0.033363
ENSG00000105383.14	CD33	2.12757	0.0626726	0.0333731
ENSG00000005436.13	GCFC2	2.126	0.217788	0.033503
ENSG00000178252.17	WDR6	-2.12309	-0.0351216	0.0337463
ENSG00000260388.2	LINC00562	-2.1193	-0.0832738	0.034065
ENSG00000095574.11	IKZF5	-2.11929	-0.110589	0.0340662
ENSG00000130706.12	ADRM1	2.11859	213.76	0.034125
ENSG00000143167.11	GPA33	2.11573	1.59809	0.034368
ENSG00000120733.13	KDM3B	-2.11498	-6.38833	0.034432
ENSG00000149115.13	TNKS1BP1	-2.11439	-1.0842	0.034482
ENSG00000137266.14	SLC22A23	-2.11355	-0.732642	0.034554
ENSG00000172175.12	MALT1	-2.11317	-21.3033	0.034586
ENSG00000157734.13	SNX22	2.1116	7.29006	0.034721
ENSG00000100902.10	PSMA6	-2.10817	-4.28114	0.035016
ENSG00000160993.3	ALKBH4	2.10785	0.469125	0.035044
ENSG00000113851.14	CRBN	2.10766	0.750662	0.03506
ENSG00000263884.1	RP11-705O1.8	2.10704	0.849101	0.035114
ENSG00000280670.2	CCDC163	-2.10642	-0.0140903	0.035168
ENSG00000118596.11	SLC16A7	2.10605	0.172623	0.0352
ENSG00000278224.5	PRICKLE4	2.10587	0.062942	0.035216
ENSG00000237292.1	LINC01732	2.10508	0.0532053	0.0352841
ENSG00000165807.7	PPP1R36	-2.10467	-0.390438	0.03532
ENSG00000132589.15	FLOT2	2.10431	0.158562	0.035351
ENSG00000008952.16	SEC62	-2.10403	-0.893626	0.035376
ENSG00000069849.10	ATP1B3	2.10364	0.113831	0.0354102
ENSG00000182481.8	KPNA2	-2.10241	-0.281576	0.035517
ENSG00000171314.8	PGAM1	2.10213	0.735031	0.035542
ENSG00000108591.9	DRG2	-2.10197	-0.0949999	0.035556
ENSG00000168672.3	FAM84B	-2.10189	-3.75105	0.035563
ENSG00000163131.10	CTSS	-2.10118	-0.0455025	0.035625
ENSG00000152583.12	SPARCL1	2.10092	0.119587	0.035648
ENSG00000112343.10	TRIM38	-2.10083	-0.0668594	0.035656
ENSG00000204410.14	MSH5	2.09974	0.376838	0.0357517
ENSG00000176095.11	IP6K1	2.09853	0.929832	0.035858
ENSG00000242574.8	HLA-DMB	-2.0979	-7.76253	0.035914
ENSG00000142655.12	PEX14	-2.0973	-0.0748474	0.035967
ENSG00000099875.14	MKNK2	2.09623	0.28145	0.036062
ENSG00000183741.11	CBX6	2.09534	0.117612	0.0361405
ENSG00000168958.19	MFF	2.09495	0.0512798	0.0361755
ENSG00000270996.1	RP11-342K6.4	-2.0946	-0.197985	0.0362062
ENSG00000135537.16	LACE1	-2.09306	-0.344135	0.036344
ENSG00000150967.17	ABCB9	-2.09214	-0.280712	0.036426
ENSG00000141298.17	SSH2	2.09155	0.306312	0.036479
ENSG00000153066.12	TXNDC11	-2.09009	-0.134386	0.0366094
ENSG00000011304.19	PTBP1	2.09006	25.7935	0.036612
ENSG00000150867.13	PIP4K2A	-2.08826	-2.87121	0.036774
ENSG00000184602.5	SNN	2.08799	0.140552	0.036799
ENSG00000175170.14	FAM182B	-2.08621	-0.0204633	0.0369595
ENSG00000142534.6	RPS11	-2.08577	-0.0385508	0.0369994
ENSG00000137486.16	ARRB1	2.08509	0.2246	0.037061
ENSG00000188493.14	C19orf54	-2.08462	-0.028228	0.0371041
ENSG00000105193.8	RPS16	-2.08444	-0.0488051	0.0371204
ENSG00000196396.9	PTPN1	-2.08432	-1.97523	0.037131
ENSG00000205659.10	LIN52	-2.08332	-0.0308998	0.0372217
ENSG00000233154.5	LINC01762	2.08206	72.364	0.037337
ENSG00000099866.14	MADCAM1	-2.08203	-0.0719669	0.0373401
ENSG00000122852.14	SFTPA1	2.08122	17.3246	0.037414
ENSG00000149591.16	TAGLN	-2.08093	-0.0276044	0.03744
ENSG00000204387.12	C6orf48	2.07998	0.207829	0.0375273
ENSG00000106723.16	SPIN1	-2.07953	-0.0802967	0.037569
ENSG00000174586.10	ZNF497	-2.07764	-0.352534	0.037743
ENSG00000006125.17	AP2B1	-2.07701	-0.096047	0.037801
ENSG00000125753.13	VASP	-2.07672	-0.229753	0.037827
ENSG00000114450.9	GNB4	-2.07616	-0.603892	0.0378787
ENSG00000160051.11	IQCC	2.07473	1.03525	0.038012
ENSG00000263001.5	GTF2I	2.07426	0.0636868	0.038055
ENSG00000167302.10	TEPSIN	2.07337	0.297902	0.0381375
ENSG00000158019.20	BRE	2.06992	3.84798	0.03846
ENSG00000055332.16	EIF2AK2	-2.06959	-0.192391	0.0384909
ENSG00000276547.1	PCDHGB5	2.06933	0.146438	0.0385154
ENSG00000133055.8	MYBPH	-2.06926	-1.37433	0.038522
ENSG00000136758.18	YME1L1	-2.06828	-0.0437784	0.0386133
ENSG00000056736.9	IL17RB	-2.068	-0.0821098	0.0386403
ENSG00000197785.13	ATAD3A	-2.0673	-0.240766	0.038706
ENSG00000187862.11	TTC24	2.06579	0.0305728	0.038848
ENSG00000182196.13	ARL6IP4	2.0655	0.0988158	0.038876
ENSG00000137673.8	MMP7	2.06273	0.563133	0.039138
ENSG00000232063.1	RP11-307E17.8	2.06262	1.07961	0.039149
ENSG00000151503.12	NCAPD3	-2.06192	-0.286582	0.0392152
ENSG00000135625.7	EGR4	2.06042	25.2356	0.039358
ENSG00000169288.17	MRPL1	-2.05974	-0.202996	0.0394231
ENSG00000164111.14	ANXA5	2.05727	0.0242792	0.0396605
ENSG00000169972.11	PUSL1	-2.05718	-0.457752	0.039669
ENSG00000181885.18	CLDN7	2.05651	0.0482774	0.039733
ENSG00000116786.11	PLEKHM2	-2.05456	-0.332098	0.039922
ENSG00000188869.12	TMC3	-2.05341	-0.141434	0.040033
ENSG00000173599.13	PC	-2.05292	-0.888298	0.04008
ENSG00000204536.13	CCHCR1	2.05227	0.0839755	0.040143
ENSG00000228716.6	DHFR	-2.05202	-0.0611605	0.040168
ENSG00000153487.12	ING1	-2.05118	-0.257171	0.040249
ENSG00000219545.11	UMAD1	2.04988	0.191331	0.040376
ENSG00000188897.8	CTD-3088G3.8	-2.04925	-0.014809	0.0404373
ENSG00000166272.16	WBP1L	-2.04783	-0.263702	0.040577
ENSG00000142959.4	BEST4	-2.04728	-0.223115	0.040631
ENSG00000198551.9	ZNF627	-2.04718	-1.87096	0.0406402
ENSG00000250722.5	SELENOP	-2.04693	-1.0732	0.040665
ENSG00000131370.15	SH3BP5	-2.04677	-0.139619	0.040681
ENSG00000283696.1	RP11-122G18.12	-2.0456	-1.32834	0.040796
ENSG00000196169.14	KIF19	-2.04525	-0.10203	0.04083
ENSG00000146109.4	ABT1	-2.04482	-0.0302036	0.0408729
ENSG00000176986.15	SEC24C	-2.04215	-0.482877	0.0411364
ENSG00000153993.13	SEMA3D	-2.04178	-7.26855	0.041173
ENSG00000113845.9	TIMMDC1	2.04036	0.116727	0.0413146
ENSG00000171067.10	C11orf24	2.03741	0.178757	0.041609
ENSG00000171723.15	GPHN	-2.03716	-0.314618	0.0416345
ENSG00000105135.15	ILVBL	2.03686	0.553514	0.041664
ENSG00000141446.10	ESCO1	-2.03668	-0.188005	0.041682
ENSG00000103047.7	TANGO6	-2.03632	-0.220607	0.041718
ENSG00000177076.5	ACER2	2.03478	0.552637	0.041873
ENSG00000129437.9	KLK14	2.03398	0.0774575	0.041954
ENSG00000165480.15	SKA3	-2.03365	-17.1164	0.041987
ENSG00000125449.6	ARMC7	2.03324	0.387798	0.042028
ENSG00000204397.7	CARD16	-2.03305	-0.0661607	0.042047
ENSG00000181915.4	ADO	2.03175	0.0490535	0.042179
ENSG00000183049.12	CAMK1D	-2.03152	-0.108239	0.042202
ENSG00000166167.17	BTRC	2.03133	0.0760712	0.0422214
ENSG00000196381.10	ZNF781	-2.0311	-0.0266265	0.0422444
ENSG00000278195.1	SSTR3	2.0295	1.52093	0.042407
ENSG00000072756.16	TRNT1	2.02907	0.0488302	0.0424515
ENSG00000261804.1	RP11-44F14.2	-2.02903	-0.219144	0.042455
ENSG00000118096.7	IFT46	-2.02826	-0.0428253	0.042534
ENSG00000123268.8	ATF1	2.02659	0.0816493	0.042704
ENSG00000140876.11	NUDT7	-2.02614	-0.0279952	0.0427504
ENSG00000152439.12	ZNF773	-2.02575	-0.0300828	0.0427905
ENSG00000165923.15	AGBL2	-2.02563	-0.102928	0.0428023
ENSG00000169919.16	GUSB	-2.02546	-0.305844	0.04282
ENSG00000169660.15	HEXDC	2.02395	0.0217138	0.0429751
ENSG00000108622.10	ICAM2	2.02389	0.218736	0.042981
ENSG00000079337.15	RAPGEF3	-2.02354	-0.131905	0.043017
ENSG00000153093.18	ACOXL	2.02183	0.65248	0.043194
ENSG00000251301.6	RP11-81H14.2	2.02169	0.308325	0.0432082
ENSG00000104881.15	PPP1R13L	2.02043	0.237627	0.043339
ENSG00000260259.1	LINC02166	2.0198	5.11367	0.043404
ENSG00000103932.11	RPAP1	-2.01836	-0.0194178	0.0435539
ENSG00000241878.11	PISD	2.0183	0.0675087	0.0435605
ENSG00000197457.9	STMN3	-2.01736	-0.38668	0.043658
ENSG00000258301.3	RP11-488C13.5	-2.01673	-0.197007	0.043724
ENSG00000014824.13	SLC30A9	-2.01599	-0.0937434	0.0438013
ENSG00000110057.7	UNC93B1	-2.01512	-0.0687092	0.0438921
ENSG00000170100.13	ZNF778	-2.01406	-0.199713	0.0440038
ENSG00000271757.1	RP11-111M22.5	2.01395	0.557124	0.044015
ENSG00000107796.13	ACTA2	2.01335	0.0261954	0.044078
ENSG00000111640.14	GAPDH	-2.01268	-0.362218	0.044148
ENSG00000198315.10	ZKSCAN8	2.0094	1.96144	0.044495
ENSG00000143079.14	CTTNBP2NL	-2.00924	-0.0196381	0.0445116
ENSG00000139194.7	RBP5	-2.00715	-0.0761872	0.044734
ENSG00000168234.12	TTC39C	2.0068	0.0404104	0.0447713
ENSG00000165264.10	NDUFB6	2.00646	0.214134	0.044807
ENSG00000204540.10	PSORS1C1	-2.0062	-0.0650374	0.044835
ENSG00000197705.9	KLHL14	2.00502	1.95016	0.0449605
ENSG00000179979.8	CRIPAK	-2.00325	-0.00776416	0.0451501
ENSG00000103202.12	NME4	-2.00311	-0.0514021	0.045165
ENSG00000171097.13	KYAT1	1.99646	0.49325	0.045884
ENSG00000110400.10	NECTIN1	-1.99479	-0.246228	0.046066
ENSG00000064666.14	CNN2	1.9945	0.133325	0.046097
ENSG00000110917.7	MLEC	-1.99358	-0.604676	0.046198
ENSG00000121775.17	TMEM39B	1.99313	0.136586	0.046247
ENSG00000116127.17	ALMS1	1.99281	0.0510407	0.046282
ENSG00000125863.18	MKKS	-1.99178	-0.0525983	0.046395
ENSG00000087263.16	OGFOD1	1.99128	0.0397226	0.0464504
ENSG00000081041.8	CXCL2	1.99123	0.294752	0.046456
ENSG00000108733.9	PEX12	-1.99062	-0.079775	0.046523
ENSG00000100321.14	SYNGR1	1.98999	0.0339837	0.046592
ENSG00000102760.12	RGCC	-1.98989	-0.334007	0.046603
ENSG00000152778.8	IFIT5	-1.98943	-0.0294739	0.0466538
ENSG00000125637.15	PSD4	1.98907	0.0225528	0.046694
ENSG00000184988.8	TMEM106A	-1.98867	-0.0182687	0.046738
ENSG00000183019.7	MCEMP1	-1.98826	-0.398455	0.046783
ENSG00000272745.1	RP5-1007H16.1	1.98817	25.6542	0.046793
ENSG00000156603.15	MED19	1.98809	0.0377882	0.0468014
ENSG00000074706.13	IPCEF1	1.98764	0.453366	0.046851
ENSG00000087245.12	MMP2	-1.98688	-6.05502	0.046936
ENSG00000135549.14	PKIB	1.98631	0.106768	0.0469988
ENSG00000112981.4	NME5	1.98592	0.0632772	0.047042
ENSG00000087008.15	ACOX3	-1.98518	-0.0437542	0.0471239
ENSG00000197362.14	ZNF786	1.9845	0.0503322	0.0472
ENSG00000108406.9	DHX40	-1.98335	-0.0995215	0.047328
ENSG00000198081.10	ZBTB14	1.98248	0.171212	0.047425
ENSG00000143612.19	C1orf43	-1.98221	-0.157411	0.047456
ENSG00000125991.19	ERGIC3	-1.98163	-0.0563137	0.047521
ENSG00000069696.6	DRD4	-1.98137	-0.425136	0.04755
ENSG00000114850.6	SSR3	-1.98129	-0.069052	0.0475591
ENSG00000167969.12	ECI1	1.98099	0.080678	0.047592
ENSG00000189334.8	S100A14	-1.97914	-0.0827677	0.0478
ENSG00000189366.9	ALG1L	-1.97882	-0.0238369	0.047836
ENSG00000172927.7	MYEOV	-1.97614	-0.0794972	0.048139
ENSG00000181929.11	PRKAG1	1.97547	0.049947	0.048215
ENSG00000271040.1	RP5-933K21.3	-1.9752	-0.0661514	0.048245
ENSG00000167711.13	SERPINF2	-1.9752	-0.0312659	0.0482456
ENSG00000152767.16	FARP1	1.97432	0.268036	0.048345
ENSG00000105053.10	VRK3	1.97386	0.0823327	0.048398
ENSG00000142528.15	ZNF473	1.97386	0.373832	0.048398
ENSG00000143401.14	ANP32E	1.97377	0.383911	0.048408
ENSG00000136802.11	LRRC8A	-1.97356	-0.828349	0.048432
ENSG00000105696.8	TMEM59L	-1.97187	-0.222661	0.0486243
ENSG00000149557.12	FEZ1	-1.97008	-0.100171	0.048829
ENSG00000152518.7	ZFP36L2	-1.96991	-0.385477	0.048849
ENSG00000185739.13	SRL	1.96969	0.278814	0.048874
ENSG00000133247.13	KMT5C	1.96953	0.235852	0.048892
ENSG00000174718.11	KIAA1551	1.9675	0.0779271	0.049126
ENSG00000161904.11	LEMD2	1.96667	0.0423127	0.0492215
ENSG00000087884.14	AAMDC	1.96582	0.0775074	0.04932
ENSG00000107562.16	CXCL12	-1.96535	-8.3642	0.049374
ENSG00000089154.10	GCN1	1.96477	0.189218	0.0494407
ENSG00000129990.14	SYT5	-1.96471	-0.113165	0.049448
ENSG00000134318.13	ROCK2	1.96405	0.0672858	0.049524
ENSG00000118496.4	FBXO30	-1.96283	-0.48175	0.0496665
ENSG00000213889.10	PPM1N	-1.96245	-0.0260076	0.0497098
ENSG00000011638.10	TMEM159	-1.96229	-0.0389983	0.0497291
ENSG00000135018.13	UBQLN1	-1.96174	-0.186941	0.0497924
ENSG00000172538.6	FAM170B	1.96145	0.153232	0.049826
ENSG00000198056.13	PRIM1	1.96027	0.0650335	0.049964
ENSG00000025423.11	HSD17B6	-1.96027	-0.145758	0.049964
ENSG00000131148.8	EMC8	-1.96014	-0.132815	0.049979
ENSG00000260325.1	HSPB9	-1.95997	-0.046525	0.049999
ENSG00000173950.15	XXYLT1	1.95848	0.0782927	0.0501737
ENSG00000170476.15	MZB1	1.95843	1.15722	0.05018
ENSG00000198860.11	TSEN15	-1.95578	-0.186306	0.050491
ENSG00000089053.12	ANAPC5	-1.95558	-1.05411	0.050515
ENSG00000065883.14	CDK13	-1.95527	-0.167534	0.050551
ENSG00000106113.18	CRHR2	-1.95523	-0.0563483	0.050556
ENSG00000143771.11	CNIH4	1.95441	0.0707442	0.0506528
ENSG00000276651.1	AC007950.2	-1.95423	-0.285136	0.0506745
ENSG00000135636.13	DYSF	1.95393	0.68191	0.050709
ENSG00000213977.7	TAX1BP3	-1.9534	-0.0888302	0.050772
ENSG00000108518.7	PFN1	1.95319	0.422144	0.0507965
ENSG00000131153.8	GINS2	1.95009	0.852649	0.051165
ENSG00000167380.16	ZNF226	-1.94984	-0.190618	0.051195
ENSG00000173262.11	SLC2A14	-1.948	-0.0272175	0.0514152
ENSG00000254298.1	CTB-17P3.4	1.94736	1.44799	0.051492
ENSG00000140718.20	FTO	1.94645	0.0368733	0.0516003
ENSG00000264522.5	OTUD7B	1.94604	0.524888	0.0516505
ENSG00000120697.8	ALG5	-1.94571	-0.228813	0.05169
ENSG00000082212.12	ME2	-1.94551	-0.137498	0.051714
ENSG00000230555.2	RP11-517P14.2	-1.94416	-0.0216954	0.0518759
ENSG00000128335.13	APOL2	1.94294	3.35339	0.052023
ENSG00000173281.4	PPP1R3B	-1.94198	-0.119685	0.05214
ENSG00000253426.5	RP11-10A14.4	-1.94198	-27.0876	0.05214
ENSG00000155926.13	SLA	1.94196	0.567337	0.052142
ENSG00000053108.16	FSTL4	1.93902	0.0306674	0.052499
ENSG00000105887.10	MTPN	1.93897	0.0676844	0.052505
ENSG00000159618.15	ADGRG5	-1.93881	-0.450536	0.052524
ENSG00000104331.8	IMPAD1	1.93802	0.220114	0.0526211
ENSG00000095951.16	HIVEP1	1.93776	0.114908	0.052653
ENSG00000272644.1	RP11-33O4.1	1.93657	0.0718376	0.0527976
ENSG00000100099.20	HPS4	-1.93559	-0.0533168	0.0529175
ENSG00000175105.6	ZNF654	1.93533	4.90292	0.05295
ENSG00000116151.13	MORN1	-1.93467	-0.101593	0.053031
ENSG00000186812.12	ZNF397	1.93423	0.760745	0.053085
ENSG00000102710.19	SUPT20H	1.93084	0.0309388	0.053503
ENSG00000182372.9	CLN8	1.93052	0.0748633	0.053543
ENSG00000241945.7	PWP2	-1.92796	-0.0108728	0.0538605
ENSG00000261000.1	RP11-534L20.5	-1.92732	-0.0199527	0.05394
ENSG00000159216.18	RUNX1	1.9253	2.34956	0.0541923
ENSG00000125835.18	SNRPB	-1.92425	-0.276218	0.054323
ENSG00000111644.7	ACRBP	1.9241	1.04327	0.054342
ENSG00000271046.1	RP11-138I18.2	-1.92304	-0.0302749	0.0544755
ENSG00000137806.8	NDUFAF1	-1.923	-0.0112806	0.0544807
ENSG00000118004.17	COLEC11	1.92259	0.0359826	0.0545314
ENSG00000111850.10	SMIM8	-1.9222	-0.0400394	0.0545801
ENSG00000172086.7	KRCC1	1.92165	0.231171	0.05465
ENSG00000126005.16	MMP24-AS1	-1.92007	-0.0717457	0.0548492
ENSG00000172244.8	C5orf34	-1.91907	-0.297465	0.054975
ENSG00000241404.6	EGFL8	1.91861	0.17762	0.0550337
ENSG00000258811.1	CTD-3051D23.1	-1.91804	-0.0480017	0.0551056
ENSG00000181523.12	SGSH	1.91762	0.0310369	0.055159
ENSG00000154978.12	VOPP1	1.91687	0.281434	0.055254
ENSG00000165118.14	C9orf64	1.91685	0.0723579	0.055257
ENSG00000131626.16	PPFIA1	1.91612	0.0340704	0.05535
ENSG00000100228.12	RAB36	1.91609	0.120517	0.055354
ENSG00000186897.4	C1QL4	1.91576	0.0459667	0.055396
ENSG00000179178.10	TMEM125	-1.91507	-1.91384	0.055484
ENSG00000075886.10	TUBA3D	1.91301	0.213166	0.0557471
ENSG00000169504.14	CLIC4	-1.91286	-0.651874	0.0557664
ENSG00000184949.15	FAM227A	1.91266	0.0686981	0.0557916
ENSG00000138942.15	RNF185	1.91241	0.0334878	0.0558239
ENSG00000173992.8	CCS	-1.91226	-0.0243843	0.055843
ENSG00000204421.2	LY6G6C	-1.91134	-0.288735	0.055961
ENSG00000174851.15	YIF1A	-1.91126	-0.352639	0.0559714
ENSG00000162437.14	RAVER2	-1.91074	-0.0373891	0.0560382
ENSG00000257613.1	LINC01481	1.91037	2.244	0.056085
ENSG00000100714.15	MTHFD1	1.90938	0.128703	0.056213
ENSG00000276045.2	ORAI1	1.90896	0.610164	0.0562667
ENSG00000066044.14	ELAVL1	-1.90776	-6.10742	0.056422
ENSG00000126247.10	CAPNS1	-1.90619	-2.89646	0.056625
ENSG00000186818.12	LILRB4	-1.90569	-0.129189	0.056691
ENSG00000278703.1	RP11-706P11.2	-1.90559	-0.0772461	0.056704
ENSG00000226979.8	LTA	1.90535	0.4202	0.056734
ENSG00000162139.9	NEU3	-1.90461	-0.100885	0.056831
ENSG00000273356.1	LINC02019	-1.90453	-0.0675425	0.0568414
ENSG00000135482.6	ZC3H10	-1.90371	-0.379532	0.056948
ENSG00000182389.19	CACNB4	1.90346	1.51497	0.0569807
ENSG00000104888.9	SLC17A7	1.90332	0.121323	0.056999
ENSG00000170776.21	AKAP13	1.90315	0.534366	0.057021
ENSG00000122644.12	ARL4A	1.9028	3.03149	0.057067
ENSG00000172331.11	BPGM	-1.90144	-0.0790863	0.057245
ENSG00000100324.13	TAB1	1.90118	0.156474	0.057279
ENSG00000136603.13	SKIL	1.90106	0.181121	0.057294
ENSG00000170043.11	TRAPPC1	1.90064	0.567231	0.057349
ENSG00000167112.9	TRUB2	-1.89956	-0.168126	0.057491
ENSG00000148090.11	AUH	-1.89888	-0.0915496	0.05758
ENSG00000228262.8	LINC01320	-1.89687	-2403.78	0.057845
ENSG00000101391.20	CDK5RAP1	-1.89655	-0.176588	0.057887
ENSG00000160111.12	CPAMD8	1.89632	0.0859278	0.057918
ENSG00000107331.16	ABCA2	-1.89627	-0.0846889	0.057925
ENSG00000204619.7	PPP1R11	-1.89621	-0.255571	0.0579328
ENSG00000150457.8	LATS2	-1.89469	-0.408511	0.058134
ENSG00000143155.12	TIPRL	-1.89354	-0.0491357	0.0582864
ENSG00000257218.5	GATC	1.8934	0.0295992	0.0583044
ENSG00000100767.15	PAPLN	-1.89313	-0.882919	0.05834
ENSG00000111653.19	ING4	1.89143	0.260335	0.058567
ENSG00000159352.15	PSMD4	1.89055	0.690363	0.0586848
ENSG00000012048.20	BRCA1	-1.89045	-0.144675	0.058698
ENSG00000147955.16	SIGMAR1	1.88997	0.0862013	0.0587616
ENSG00000151779.12	NBAS	-1.88962	-0.22504	0.058809
ENSG00000106462.10	EZH2	1.88917	0.518271	0.058869
ENSG00000155636.14	RBM45	1.88766	0.322617	0.059071
ENSG00000141570.10	CBX8	1.88752	0.0293474	0.059091
ENSG00000103429.10	BFAR	1.88726	0.211682	0.059125
ENSG00000140694.16	PARN	-1.88726	-0.231508	0.059125
ENSG00000185386.14	MAPK11	-1.88711	-1.30582	0.0591457
ENSG00000188554.13	NBR1	1.88697	0.0664036	0.0591638
ENSG00000089094.18	KDM2B	1.88624	12.4298	0.059262
ENSG00000111752.10	PHC1	-1.88619	-0.237023	0.059269
ENSG00000159023.19	EPB41	1.8852	0.193874	0.059403
ENSG00000185522.8	LMNTD2	-1.88494	-0.0682259	0.0594373
ENSG00000106780.8	MEGF9	-1.88387	-0.0426229	0.059582
ENSG00000043143.20	JADE2	1.88369	0.0347628	0.059607
ENSG00000003249.13	DBNDD1	-1.88292	-0.578177	0.059711
ENSG00000134780.9	DAGLA	-1.88263	-3.72284	0.059751
ENSG00000204385.10	SLC44A4	-1.88203	-206.435	0.059832
ENSG00000272087.1	RP11-379F4.7	-1.87872	-0.056762	0.0602826
ENSG00000114019.14	AMOTL2	1.87863	2.46781	0.060295
ENSG00000152127.8	MGAT5	-1.87805	-0.139314	0.060374
ENSG00000152284.4	TCF7L1	1.87525	9.20784	0.060759
ENSG00000105698.15	USF2	1.87501	0.375223	0.060792
ENSG00000205611.4	LINC01597	1.87496	4.61077	0.060798
ENSG00000184220.11	CMSS1	1.87488	0.0532014	0.0608088
ENSG00000154122.12	ANKH	-1.87421	-0.0666127	0.0609012
ENSG00000161999.11	JMJD8	-1.87402	-0.158425	0.060928
ENSG00000183354.11	KIAA2026	1.87351	0.552511	0.060998
ENSG00000275223.1	RP1-63M2.7	1.87268	0.298582	0.061112
ENSG00000178184.15	PARD6G	1.87207	0.0623321	0.061197
ENSG00000124207.16	CSE1L	1.87202	1.48854	0.061204
ENSG00000067167.7	TRAM1	1.87186	0.101755	0.0612258
ENSG00000175931.12	UBE2O	-1.87176	-0.106993	0.06124
ENSG00000230626.4	RP11-286H14.4	1.87134	7.38273	0.061298
ENSG00000112514.15	CUTA	-1.87094	-0.0845343	0.0613537
ENSG00000113387.11	SUB1	1.8704	0.901022	0.061428
ENSG00000167994.11	RAB3IL1	1.86988	0.123094	0.0615
ENSG00000156097.12	GPR61	-1.869	-1.08244	0.061623
ENSG00000128271.21	ADORA2A	1.8688	0.366085	0.06165
ENSG00000176909.11	MAMSTR	1.86525	1.24522	0.062146
ENSG00000185236.11	RAB11B	1.86461	0.203782	0.062236
ENSG00000133056.13	PIK3C2B	1.86439	0.573311	0.062267
ENSG00000197721.16	CR1L	1.86431	0.0586636	0.062278
ENSG00000138758.11	SEPT11	-1.86218	-0.412499	0.062578
ENSG00000133104.12	SPG20	-1.86215	-0.0465849	0.062582
ENSG00000178449.8	COX14	1.8615	0.0508241	0.0626729
ENSG00000180988.2	OR52N2	-1.86083	-0.0739293	0.0627678
ENSG00000128833.12	MYO5C	-1.86079	-0.0540262	0.062774
ENSG00000079785.14	DDX1	-1.86035	-0.0312551	0.0628364
ENSG00000010270.13	STARD3NL	1.86029	0.0853794	0.0628438
ENSG00000174473.15	GALNTL6	-1.85808	-2.844	0.063157
ENSG00000270933.1	CTD-2227E11.1	1.85775	0.892513	0.063205
ENSG00000126070.19	AGO3	1.8574	0.550434	0.063254
ENSG00000105202.8	FBL	1.85697	0.219618	0.063316
ENSG00000176749.8	CDK5R1	-1.85683	-3.03221	0.063336
ENSG00000176485.11	PLA2G16	1.85473	0.0401202	0.063635
ENSG00000173598.13	NUDT4	-1.85376	-0.0884079	0.063774
ENSG00000138326.18	RPS24	1.85355	0.114188	0.063804
ENSG00000134709.10	HOOK1	-1.8528	-0.154117	0.0639109
ENSG00000165813.18	CCDC186	-1.85215	-0.574198	0.0640049
ENSG00000121621.6	KIF18A	-1.85196	-1.22484	0.0640314
ENSG00000188566.13	NDOR1	-1.85091	-0.217067	0.0641822
ENSG00000131475.6	VPS25	1.85005	0.0737005	0.064306
ENSG00000167797.7	CDK2AP2	-1.84929	-0.620765	0.064416
ENSG00000105583.9	WDR83OS	1.84746	0.109328	0.064681
ENSG00000115109.13	EPB41L5	-1.84678	-0.084854	0.0647787
ENSG00000076513.16	ANKRD13A	1.8462	0.104927	0.064863
ENSG00000175066.15	GK5	-1.84567	-0.113426	0.06494
ENSG00000178904.18	DPY19L3	1.84535	0.151234	0.0649872
ENSG00000175003.12	SLC22A1	1.84525	0.0467562	0.065001
ENSG00000264278.1	RP11-162A12.2	1.84372	0.33544	0.065224
ENSG00000143226.13	FCGR2A	1.84365	1.41383	0.065234
ENSG00000163041.9	H3F3A	-1.84356	-0.0220444	0.0652469
ENSG00000153201.15	RANBP2	-1.84291	-0.238385	0.065342
ENSG00000101224.17	CDC25B	-1.84211	-0.0671367	0.0654595
ENSG00000159713.10	TPPP3	1.84206	0.425545	0.0654665
ENSG00000180834.7	MAP6D1	-1.84181	-0.603381	0.065503
ENSG00000025800.13	KPNA6	-1.84038	-0.0502185	0.065712
ENSG00000206503.12	HLA-A	1.84035	0.033437	0.0657175
ENSG00000141646.13	SMAD4	1.83957	0.15252	0.065831
ENSG00000071994.10	PDCD2	-1.8395	-0.439852	0.065842
ENSG00000110237.3	ARHGEF17	1.83851	2.55061	0.065987
ENSG00000104805.15	NUCB1	-1.83821	-0.779889	0.066031
ENSG00000249242.7	TMEM150C	-1.83815	-0.281456	0.066041
ENSG00000168002.11	POLR2G	-1.83809	-0.288953	0.066049
ENSG00000158435.7	CNOT11	1.83783	0.280145	0.066087
ENSG00000204634.12	TBC1D8	1.83783	2.47157	0.066087
ENSG00000188738.14	FSIP2	1.8376	0.460584	0.066121
ENSG00000104447.12	TRPS1	-1.83513	-2.46324	0.066487
ENSG00000100744.14	GSKIP	-1.83511	-0.0199769	0.06649
ENSG00000158859.9	ADAMTS4	1.83475	0.0903368	0.066543
ENSG00000158715.5	SLC45A3	1.83401	0.607136	0.0666531
ENSG00000124635.8	HIST1H2BJ	1.8337	0.37772	0.066699
ENSG00000196787.3	HIST1H2AG	-1.8337	-0.674411	0.066699
ENSG00000151376.16	ME3	1.83273	0.137041	0.0668433
ENSG00000266709.1	RP11-214O1.2	1.8325	0.0604302	0.066877
ENSG00000188558.5	OR2G6	-1.83245	-0.0670097	0.066884
ENSG00000204851.6	PNMAL2	-1.83235	-0.0435199	0.0669
ENSG00000175535.6	PNLIP	-1.83159	-0.471858	0.067012
ENSG00000165434.7	PGM2L1	1.8314	0.0411422	0.0670402
ENSG00000186314.11	PRELID2	1.82878	0.0585734	0.067432
ENSG00000130731.15	METTL26	-1.8287	-0.0183944	0.0674448
ENSG00000138468.15	SENP7	-1.82746	-0.0282995	0.0676303
ENSG00000189050.15	RNFT1	-1.8267	-0.0413881	0.0677447
ENSG00000138271.5	GPR87	1.82591	0.591118	0.0678636
ENSG00000161692.17	DBF4B	-1.82572	-0.437594	0.067892
ENSG00000148225.15	WDR31	-1.82564	-0.0324392	0.067904
ENSG00000167526.13	RPL13	1.82534	0.0603265	0.0679504
ENSG00000239697.10	TNFSF12	-1.82406	-0.047304	0.0681429
ENSG00000131115.15	ZNF227	-1.82087	-0.316272	0.068626
ENSG00000262585.1	LINC01979	1.82062	0.82166	0.068664
ENSG00000084623.11	EIF3I	1.81965	0.113236	0.068813
ENSG00000160055.19	TMEM234	-1.81965	-0.0950282	0.068813
ENSG00000138639.17	ARHGAP24	-1.81884	-1.76124	0.068936
ENSG00000267583.5	RP11-322E11.5	1.81835	0.0567347	0.069011
ENSG00000269954.1	RP11-148O21.6	-1.81822	-2.38388	0.06903
ENSG00000165055.15	METTL2B	1.818	0.0263342	0.0690647
ENSG00000104979.8	C19orf53	1.81787	0.0414976	0.0690839
ENSG00000174529.7	TMEM81	1.81744	0.0371331	0.069149
ENSG00000174038.12	C9orf131	1.81451	0.191041	0.069599
ENSG00000115386.5	REG1A	-1.81441	-1.67268	0.069615
ENSG00000101365.20	IDH3B	-1.81425	-0.149013	0.069639
ENSG00000092850.11	TEKT2	1.81353	7.18768	0.06975
ENSG00000172354.9	GNB2	-1.81299	-0.0869199	0.0698331
ENSG00000132963.7	POMP	-1.81161	-0.537275	0.070047
ENSG00000039319.16	ZFYVE16	-1.81105	-1.90535	0.0701336
ENSG00000267397.1	RP11-873E20.1	1.8109	0.599831	0.070157
ENSG00000172922.8	RNASEH2C	1.81008	0.0499931	0.0702832
ENSG00000188315.7	C3orf62	1.80981	0.369541	0.070325
ENSG00000136560.13	TANK	1.80867	1.27223	0.0705024
ENSG00000064042.17	LIMCH1	1.80837	2.20171	0.070549
ENSG00000166922.8	SCG5	-1.80749	-1.81757	0.0706857
ENSG00000178852.15	EFCAB13	1.80715	0.0315917	0.0707389
ENSG00000033327.12	GAB2	1.80654	0.0361293	0.0708347
ENSG00000134760.5	DSG1	-1.80579	-0.199476	0.070951
ENSG00000008300.16	CELSR3	-1.80567	-0.27856	0.07097
ENSG00000100519.11	PSMC6	-1.80436	-0.115589	0.071175
ENSG00000143452.15	HORMAD1	-1.80336	-0.022978	0.071331
ENSG00000162757.4	C1orf74	1.80324	0.413188	0.07135
ENSG00000134013.15	LOXL2	1.80315	0.407451	0.071365
ENSG00000101210.10	EEF1A2	-1.80241	-15.2071	0.071481
ENSG00000163710.7	PCOLCE2	-1.80231	-0.211733	0.071496
ENSG00000118705.16	RPN2	-1.8021	-8.66906	0.071529
ENSG00000115008.5	IL1A	-1.80162	-0.0874362	0.0716051
ENSG00000065618.18	COL17A1	1.80155	0.0326381	0.0716159
ENSG00000272444.1	RP11-1017G21.6	-1.80102	-0.0628368	0.071699
ENSG00000165406.15	MARCH8	1.80073	0.034934	0.0717451
ENSG00000081014.10	AP4E1	-1.80042	-0.083977	0.0717948
ENSG00000144043.11	TEX261	-1.80015	-0.0357761	0.0718363
ENSG00000162373.12	BEND5	-1.79955	-0.219178	0.0719312
ENSG00000128311.13	TST	1.79916	0.133857	0.071994
ENSG00000121933.18	TMIGD3	1.79897	0.0308444	0.0720239
ENSG00000273366.1	CTA-989H11.1	-1.79872	-0.0454605	0.0720637
ENSG00000179912.20	R3HDM2	1.79722	1.54658	0.0723
ENSG00000174697.4	LEP	1.79623	5.37465	0.072458
ENSG00000153446.15	C16orf89	-1.79606	-0.200773	0.072485
ENSG00000006007.11	GDE1	1.79524	0.160164	0.072615
ENSG00000100911.15	PSME2	1.79433	3.00436	0.07276
ENSG00000263004.1	RP11-166P13.3	1.79368	0.0359106	0.0728644
ENSG00000149577.15	SIDT2	-1.79315	-0.0453453	0.0729493
ENSG00000144642.21	RBMS3	1.78961	0.0476391	0.0735164
ENSG00000066583.11	ISOC1	-1.78941	-0.109712	0.0735481
ENSG00000170265.11	ZNF282	1.78926	0.0919404	0.0735737
ENSG00000173258.12	ZNF483	-1.78916	-0.0395039	0.0735887
ENSG00000104611.11	SH2D4A	-1.78898	-0.0515757	0.073618
ENSG00000162078.11	ZG16B	1.78894	0.0617208	0.073624
ENSG00000135828.11	RNASEL	-1.78877	-0.180136	0.073652
ENSG00000005194.14	CIAPIN1	1.78846	7.2885	0.073702
ENSG00000078898.6	BPIFB2	-1.78808	-0.118804	0.073763
ENSG00000174501.14	ANKRD36C	-1.78729	-0.233119	0.07389
ENSG00000198502.5	HLA-DRB5	1.78655	0.0629785	0.0740109
ENSG00000133818.13	RRAS2	-1.78549	-0.0553211	0.074182
ENSG00000163701.18	IL17RE	1.78522	0.107288	0.074226
ENSG00000213654.9	GPSM3	-1.78468	-1.05923	0.074314
ENSG00000099899.14	TRMT2A	1.78452	0.174039	0.0743394
ENSG00000004897.11	CDC27	-1.78407	-0.143536	0.074412
ENSG00000145730.20	PAM	-1.78287	-0.200945	0.0746079
ENSG00000260464.1	RP4-561L24.3	1.78265	0.0764672	0.074643
ENSG00000067606.16	PRKCZ	1.78263	0.0809674	0.074646
ENSG00000134987.11	WDR36	-1.78183	-0.0797057	0.0747768
ENSG00000196576.14	PLXNB2	1.78155	0.138858	0.074822
ENSG00000067560.10	RHOA	-1.78125	-2.91933	0.074872
ENSG00000170214.3	ADRA1B	-1.77969	-1.18067	0.0751261
ENSG00000117601.13	SERPINC1	1.77924	0.0596759	0.0752
ENSG00000185201.16	IFITM2	-1.77914	-0.0379953	0.0752168
ENSG00000179914.4	ITLN1	-1.7784	-0.168042	0.075339
ENSG00000076944.15	STXBP2	1.77735	0.0363359	0.07551
ENSG00000229676.2	ZNF492	1.77704	0.0360756	0.0755618
ENSG00000198420.9	TCAF1	1.77658	6.35317	0.075637
ENSG00000279636.2	LINC00216	-1.77416	-0.236146	0.076036
ENSG00000125650.4	PSPN	1.77361	0.152548	0.0761285
ENSG00000124541.6	RRP36	1.77338	4.26404	0.076165
ENSG00000196235.13	SUPT5H	1.77303	0.290666	0.076224
ENSG00000177051.5	FBXO46	1.77216	0.380143	0.076368
ENSG00000007255.10	TRAPPC6A	1.7716	0.131042	0.076461
ENSG00000113643.8	RARS	-1.77099	-0.142726	0.076563
ENSG00000184465.15	WDR27	1.77072	0.0560728	0.0766075
ENSG00000119431.9	HDHD3	1.77065	0.0302562	0.0766193
ENSG00000089041.16	P2RX7	-1.76963	-0.23633	0.076788
ENSG00000131981.15	LGALS3	1.76928	11.6635	0.076847
ENSG00000230487.7	PSMG3-AS1	1.76906	0.0686244	0.0768831
ENSG00000163207.6	IVL	-1.7688	-1.21775	0.0769279
ENSG00000171634.16	BPTF	1.7683	0.0475268	0.077011
ENSG00000214575.9	CPEB1	1.76826	0.15906	0.077017
ENSG00000068079.7	IFI35	-1.76701	-2.09372	0.077227
ENSG00000065548.17	ZC3H15	-1.76685	-0.372743	0.0772539
ENSG00000170615.14	SLC26A5	1.76654	0.207964	0.077305
ENSG00000101198.14	NKAIN4	-1.76652	-0.0548359	0.0773082
ENSG00000123106.10	CCDC91	1.76578	0.535943	0.077433
ENSG00000076924.11	XAB2	1.76576	0.0275084	0.077436
ENSG00000119471.14	HSDL2	-1.76555	-0.0362285	0.077472
ENSG00000161328.10	LRRC56	-1.76529	-0.067539	0.0775145
ENSG00000025772.7	TOMM34	1.76464	0.026491	0.077624
ENSG00000186340.14	THBS2	1.76432	0.0806805	0.0776774
ENSG00000169442.8	CD52	1.76315	0.150777	0.0778747
ENSG00000085982.13	USP40	1.76275	0.0241348	0.077943
ENSG00000138764.14	CCNG2	-1.76252	-4.29722	0.077982
ENSG00000174775.16	HRAS	1.76232	0.0850435	0.078016
ENSG00000108424.9	KPNB1	1.76104	1.18002	0.078232
ENSG00000125877.12	ITPA	-1.75984	-0.0151114	0.0784343
ENSG00000187240.13	DYNC2H1	1.75984	0.13597	0.0784348
ENSG00000163808.16	KIF15	-1.75981	-0.246992	0.07844
ENSG00000163807.5	KIAA1143	-1.75981	-0.103053	0.07844
ENSG00000169826.7	CSGALNACT2	-1.75965	-1.02195	0.078467
ENSG00000188906.14	LRRK2	-1.75949	-0.526945	0.078494
ENSG00000136824.18	SMC2	1.75933	0.0791742	0.0785216
ENSG00000250312.6	ZNF718	-1.75931	-0.0191404	0.0785254
ENSG00000188959.9	C9orf152	1.75845	0.765168	0.078671
ENSG00000092847.11	AGO1	-1.75844	-0.832279	0.0786721
ENSG00000072736.18	NFATC3	-1.7583	-0.117133	0.078697
ENSG00000183172.8	SMDT1	1.75829	0.0151677	0.078699
ENSG00000240065.7	PSMB9	1.75811	0.116746	0.078728
ENSG00000231507.1	LINC01353	-1.75726	-0.061569	0.078873
ENSG00000221947.7	XKR9	-1.75722	-0.0129318	0.078881
ENSG00000188501.11	LCTL	1.75704	0.23177	0.078911
ENSG00000169116.11	PARM1	1.75699	1.86121	0.07892
ENSG00000171222.10	SCAND1	-1.75625	-0.0350973	0.0790451
ENSG00000163162.8	RNF149	1.75569	0.106922	0.0791414
ENSG00000121858.10	TNFSF10	1.75426	0.244159	0.079386
ENSG00000152689.17	RASGRP3	1.75409	0.0288532	0.0794155
ENSG00000152749.7	GPR180	-1.75382	-0.0513012	0.079461
ENSG00000242616.3	GNG10	-1.75243	-0.024922	0.0797
ENSG00000180801.13	ARSJ	1.75198	0.499263	0.079778
ENSG00000165102.14	HGSNAT	1.7508	0.118927	0.07998
ENSG00000095637.21	SORBS1	1.75067	0.944903	0.080003
ENSG00000106013.14	ANKRD7	1.75064	0.0589276	0.0800087
ENSG00000198185.11	ZNF334	1.74985	0.0259279	0.0801434
ENSG00000130227.16	XPO7	-1.74965	-0.140403	0.080178
ENSG00000176894.9	PXMP2	1.74866	0.0485226	0.08035
ENSG00000150782.11	IL18	-1.74836	-0.425468	0.080402
ENSG00000233276.3	GPX1	-1.74765	-0.11015	0.080525
ENSG00000163069.12	SGCB	-1.74713	-8.69395	0.080614
ENSG00000162129.12	CLPB	-1.74671	-1.14988	0.080688
ENSG00000141179.13	PCTP	1.74665	0.0789092	0.080698
ENSG00000143344.15	RGL1	1.74584	0.825055	0.080838
ENSG00000186104.10	CYP2R1	1.74491	0.273571	0.081
ENSG00000239732.3	TLR9	1.74327	0.202907	0.081286
ENSG00000272426.1	RP11-108M9.6	1.74323	0.25393	0.0812942
ENSG00000198832.10	SELENOM	-1.74269	-0.121314	0.081388
ENSG00000164647.8	STEAP1	-1.74261	-0.0486296	0.081402
ENSG00000139173.9	TMEM117	-1.74247	-0.138977	0.081427
ENSG00000213762.11	ZNF134	-1.74242	-0.761167	0.081435
ENSG00000167625.10	ZNF526	-1.74185	-1.96949	0.081535
ENSG00000154277.12	UCHL1	1.7394	0.0800382	0.081965
ENSG00000217930.7	PAM16	-1.7388	-0.0515963	0.08207
ENSG00000135862.5	LAMC1	1.73851	0.0413253	0.082121
ENSG00000160695.14	VPS11	1.73834	0.0244842	0.082151
ENSG00000132912.12	DCTN4	-1.73823	-0.606415	0.082171
ENSG00000255823.4	MTRNR2L8	-1.73806	-0.21798	0.0822
ENSG00000276231.4	PIK3R6	1.73741	0.169572	0.082314
ENSG00000136457.9	CHAD	1.7374	0.280554	0.082317
ENSG00000112234.8	FBXL4	-1.73705	-0.557386	0.082378
ENSG00000115750.16	TAF1B	1.73695	0.0198801	0.082396
ENSG00000116157.5	GPX7	-1.7361	-0.020746	0.0825466
ENSG00000119537.15	KDSR	-1.7351	-0.0618943	0.0827229
ENSG00000139714.12	MORN3	-1.73487	-0.0399915	0.0827633
ENSG00000134453.15	RBM17	1.73484	0.166422	0.082769
ENSG00000154114.12	TBCEL	-1.7343	-0.116313	0.082864
ENSG00000162377.5	COA7	1.73427	0.087381	0.082871
ENSG00000258867.5	LINC01146	-1.73399	-0.126109	0.082919
ENSG00000258818.3	RNASE4	-1.73398	-0.152651	0.082921
ENSG00000124120.10	TTPAL	1.73366	0.083011	0.082979
ENSG00000120937.8	NPPB	-1.73354	-0.245304	0.082999
ENSG00000176435.6	CLEC14A	1.73325	0.29949	0.083052
ENSG00000277692.1	RP11-358N2.2	-1.73278	-0.781502	0.083134
ENSG00000273542.1	HIST1H4K	-1.73238	-0.0925185	0.083206
ENSG00000162869.15	PPP1R21	1.73213	0.192266	0.083251
ENSG00000143457.10	GOLPH3L	1.73212	0.0864987	0.083252
ENSG00000253846.2	PCDHGA10	-1.73202	-0.277748	0.08327
ENSG00000156983.15	BRPF1	-1.73192	-6.20135	0.083288
ENSG00000143971.7	ETAA1	1.73101	0.0552926	0.0834492
ENSG00000067221.13	STOML1	1.73071	0.0464626	0.083503
ENSG00000047056.14	WDR37	-1.73068	-0.11294	0.083509
ENSG00000067064.10	IDI1	-1.73068	-3.11114	0.083509
ENSG00000134375.10	TIMM17A	-1.73026	-0.135537	0.083584
ENSG00000110060.8	PUS3	-1.72987	-0.120707	0.0836532
ENSG00000166441.12	RPL27A	-1.7298	-0.840209	0.083666
ENSG00000184307.14	ZDHHC23	-1.72908	-4.00094	0.0837947
ENSG00000184588.17	PDE4B	1.72907	3.5439	0.083796
ENSG00000138190.16	EXOC6	1.72877	0.26227	0.083851
ENSG00000178074.5	C2orf69	-1.72865	-0.0717745	0.083871
ENSG00000188211.8	NCR3LG1	1.72861	0.183345	0.083879
ENSG00000100227.17	POLDIP3	-1.72856	-0.276994	0.083887
ENSG00000184110.14	EIF3C	-1.72833	-0.0275721	0.083929
ENSG00000177000.10	MTHFR	1.72812	0.0363549	0.083967
ENSG00000167378.8	IRGQ	-1.72798	-1.01153	0.083991
ENSG00000117385.15	P3H1	1.72708	0.109008	0.084153
ENSG00000164008.14	C1orf50	1.72708	0.0584823	0.084153
ENSG00000169359.13	SLC33A1	1.72683	0.0622062	0.0841987
ENSG00000204370.9	SDHD	-1.7257	-0.595866	0.084402
ENSG00000150779.11	TIMM8B	-1.7257	-14.5066	0.084402
ENSG00000104626.14	ERI1	1.72536	0.164688	0.0844625
ENSG00000263753.6	LINC00667	-1.72486	-0.0119835	0.0845525
ENSG00000038219.12	BOD1L1	1.72399	0.106718	0.084709
ENSG00000272542.1	RP11-255P5.2	-1.72325	-0.0355379	0.084844
ENSG00000104879.4	CKM	1.7229	2.05376	0.084906
ENSG00000135040.15	NAA35	1.72191	0.0951943	0.0850855
ENSG00000099338.22	CATSPERG	1.72136	0.0335051	0.085185
ENSG00000234292.3	RP11-213H15.1	-1.72128	-0.252676	0.0851994
ENSG00000172315.5	TP53RK	1.72023	0.162746	0.085391
ENSG00000100246.12	DNAL4	-1.71949	-0.14137	0.0855252
ENSG00000105393.15	BABAM1	1.71921	0.131831	0.085576
ENSG00000115904.12	SOS1	1.71888	0.280738	0.085636
ENSG00000137726.16	FXYD6	1.71783	0.121234	0.0858275
ENSG00000143569.18	UBAP2L	-1.71769	-8.93231	0.085853
ENSG00000173818.16	ENDOV	-1.71736	-0.0890716	0.0859141
ENSG00000122971.8	ACADS	1.71718	0.114761	0.0859464
ENSG00000172232.9	AZU1	-1.71709	-0.605666	0.0859621
ENSG00000213967.10	ZNF726	1.71636	0.321191	0.086096
ENSG00000174840.8	PDE12	-1.71536	-0.146025	0.0862798
ENSG00000079332.14	SAR1A	-1.71431	-0.6907	0.0864709
ENSG00000136895.18	GARNL3	-1.71324	-0.237448	0.086669
ENSG00000144134.18	RABL2A	-1.71295	-0.0405826	0.0867213
ENSG00000124702.17	KLHDC3	-1.71291	-2.86744	0.086729
ENSG00000274341.1	RP11-227G15.10	1.71174	0.858905	0.0869454
ENSG00000276070.4	CCL4L2	-1.71144	-0.0280898	0.086999
ENSG00000166831.8	RBPMS2	-1.71079	-0.286666	0.087119
ENSG00000155542.11	SETD9	1.71054	0.0173371	0.0871656
ENSG00000105520.10	PLPPR2	-1.71045	-0.248344	0.087183
ENSG00000154710.16	RABGEF1	1.70962	0.0740795	0.0873363
ENSG00000120539.14	MASTL	-1.70942	-0.0527338	0.087374
ENSG00000117597.17	DIEXF	-1.70933	-0.0290049	0.0873894
ENSG00000112651.11	MRPL2	-1.7085	-0.303143	0.087543
ENSG00000072849.10	DERL2	1.70812	0.325287	0.087614
ENSG00000145740.18	SLC30A5	-1.70808	-0.22101	0.0876206
ENSG00000166435.15	XRRA1	1.70755	0.00978185	0.0877198
ENSG00000146733.13	PSPH	1.70628	0.0860776	0.087956
ENSG00000146731.10	CCT6A	1.70628	0.73231	0.087956
ENSG00000172349.17	IL16	1.70606	0.0469256	0.087997
ENSG00000185669.5	SNAI3	-1.70558	-0.0674663	0.088087
ENSG00000256235.1	SMIM3	-1.70448	-0.437395	0.088292
ENSG00000138688.15	KIAA1109	1.70402	0.120749	0.088377
ENSG00000154930.14	ACSS1	-1.70373	-0.736835	0.088431
ENSG00000152192.7	POU4F1	1.70305	0.636371	0.088558
ENSG00000106327.12	TFR2	-1.70208	-0.0922709	0.0887401
ENSG00000070190.12	DAPP1	1.70202	0.0902179	0.088752
ENSG00000139200.13	PIANP	1.70169	0.129352	0.0888136
ENSG00000211455.7	STK38L	1.70131	0.062968	0.0888854
ENSG00000065135.10	GNAI3	-1.70098	-0.262696	0.088947
ENSG00000182013.17	PNMAL1	-1.70078	-0.0127675	0.088985
ENSG00000261857.6	MIA	1.70049	0.139017	0.089038
ENSG00000174885.12	NLRP6	1.7004	0.0455028	0.0890551
ENSG00000196352.14	CD55	1.70029	0.18207	0.089077
ENSG00000166261.10	ZNF202	1.69953	0.115766	0.08922
ENSG00000176386.8	CDC26	-1.6994	-0.0231304	0.0892436
ENSG00000079257.7	LXN	-1.69829	-0.0303343	0.0894539
ENSG00000157064.10	NMNAT2	-1.69807	-0.0870723	0.089494
ENSG00000137288.9	UQCC2	1.69778	0.0404885	0.0895485
ENSG00000167535.7	CACNB3	1.69696	0.021026	0.0897043
ENSG00000171747.8	LGALS4	1.69678	0.0843164	0.0897388
ENSG00000155368.16	DBI	1.69658	0.281835	0.089776
ENSG00000274414.1	RP5-965G21.4	1.69598	0.0409901	0.0898901
ENSG00000261462.1	CTA-254O6.1	-1.69464	-7.23381	0.0901429
ENSG00000171217.5	CLDN20	1.69455	0.0350748	0.09016
ENSG00000124356.15	STAMBP	1.6944	0.139541	0.090189
ENSG00000187187.13	ZNF546	1.69354	0.173193	0.0903537
ENSG00000213246.6	SUPT4H1	-1.69311	-0.07168	0.090434
ENSG00000128607.13	KLHDC10	-1.69306	-3.3426	0.090444
ENSG00000120742.10	SERP1	1.69297	1.15128	0.0904615
ENSG00000163644.14	PPM1K	-1.69279	-0.0821541	0.0904948
ENSG00000137411.16	VARS2	1.69277	0.0277717	0.0904986
ENSG00000272047.1	GTF2H5	-1.69242	-0.0317118	0.090565
ENSG00000132170.19	PPARG	-1.69225	-0.0547716	0.090599
ENSG00000166900.15	STX3	-1.69148	-0.103174	0.0907451
ENSG00000145022.4	TCTA	1.69129	0.184288	0.0907823
ENSG00000143158.10	MPC2	1.69104	0.184485	0.090829
ENSG00000164967.9	RPP25L	-1.6903	-0.0727654	0.0909711
ENSG00000104522.15	TSTA3	1.69023	0.102006	0.090984
ENSG00000104824.16	HNRNPL	-1.68964	-0.460347	0.091096
ENSG00000138073.13	PREB	-1.68867	-0.194756	0.091282
ENSG00000177058.11	SLC38A9	1.68816	1.12383	0.09138
ENSG00000100129.17	EIF3L	1.68794	0.302246	0.091422
ENSG00000152348.15	ATG10	-1.68755	-0.0320455	0.0914981
ENSG00000155957.17	TMBIM4	1.6875	0.0340693	0.0915067
ENSG00000274286.1	ADRA2B	1.68672	24.2051	0.0916563
ENSG00000166822.12	TMEM170A	1.6861	0.0844281	0.0917766
ENSG00000181163.13	NPM1	-1.6861	-0.435095	0.091777
ENSG00000232098.3	CTD-2619J13.14	-1.68578	-0.0395258	0.0918386
ENSG00000254122.2	PCDHGB7	-1.68572	-0.791214	0.0918492
ENSG00000134716.9	CYP2J2	-1.68521	-0.837499	0.091948
ENSG00000161203.13	AP2M1	-1.68519	-0.153821	0.091951
ENSG00000140848.16	CPNE2	-1.68474	-0.962993	0.092038
ENSG00000153767.9	GTF2E1	1.68463	0.343806	0.09206
ENSG00000170465.9	KRT6C	1.68428	2043.51	0.092128
ENSG00000064995.16	TAF11	1.68362	0.049574	0.092256
ENSG00000102858.12	MGRN1	-1.68193	-0.0259092	0.0925827
ENSG00000141682.11	PMAIP1	-1.68136	-0.789929	0.092693
ENSG00000236834.1	LINC00421	-1.68118	-0.0460636	0.092727
ENSG00000168779.19	SHOX2	-1.68107	-0.0761961	0.09275
ENSG00000178764.7	ZHX2	-1.68036	-0.477324	0.092888
ENSG00000272384.1	RP11-44N11.2	1.68036	0.418965	0.092888
ENSG00000147592.8	LACTB2	-1.67925	-0.0605932	0.093103
ENSG00000162735.18	PEX19	-1.67893	-0.283018	0.0931653
ENSG00000100403.11	ZC3H7B	-1.67875	-0.934373	0.0932
ENSG00000159593.14	NAE1	-1.67791	-0.046565	0.093364
ENSG00000092929.11	UNC13D	-1.67773	-0.235239	0.0933989
ENSG00000144843.11	ADPRH	-1.67746	-0.0455026	0.093453
ENSG00000121542.11	SEC22A	-1.6768	-0.0748829	0.093582
ENSG00000122550.17	KLHL7	1.67636	0.0843617	0.0936677
ENSG00000125703.14	ATG4C	1.67593	0.0473168	0.0937526
ENSG00000179918.18	SEPHS2	1.67454	0.577957	0.094024
ENSG00000272259.5	LINC01749	1.67425	0.545741	0.094081
ENSG00000237119.1	LINC01056	1.67425	0.0414013	0.094081
ENSG00000138172.10	CALHM2	-1.6737	-0.0532527	0.094189
ENSG00000168385.17	SEPT2	-1.673	-0.034046	0.094327
ENSG00000104970.10	KIR3DX1	-1.67286	-0.0817356	0.094354
ENSG00000230939.1	RP11-314C16.1	-1.67273	-0.0518032	0.09438
ENSG00000215790.6	SLC35E2	1.67261	0.0486993	0.094404
ENSG00000008128.22	CDK11A	1.67261	0.0335877	0.094404
ENSG00000253953.2	PCDHGB4	1.67179	1.61841	0.094566
ENSG00000137309.19	HMGA1	1.67086	1.94493	0.09475
ENSG00000230658.1	KLHL7-AS1	-1.67055	-0.0147613	0.094811
ENSG00000127586.16	CHTF18	1.67014	0.109583	0.094892
ENSG00000116288.12	PARK7	1.66963	0.0644178	0.0949921
ENSG00000166925.8	TSC22D4	-1.66901	-0.086592	0.095115
ENSG00000066294.14	CD84	1.66891	0.0852367	0.095136
ENSG00000174891.12	RSRC1	-1.66779	-0.0623814	0.0953577
ENSG00000185000.11	DGAT1	1.66757	0.0237688	0.0954017
ENSG00000134121.9	CHL1	-1.66665	-0.0920469	0.095585
ENSG00000114302.15	PRKAR2A	-1.66631	-0.431933	0.095652
ENSG00000184361.12	SPATA32	1.66629	0.0298074	0.095656
ENSG00000163214.20	DHX57	-1.66589	-0.0449649	0.0957357
ENSG00000240857.1	RDH14	-1.66529	-0.943494	0.095854
ENSG00000253853.1	GS1-57L11.1	-1.66445	-0.0466128	0.096023
ENSG00000139163.15	ETNK1	1.66442	2.30713	0.096028
ENSG00000262246.5	CORO7	-1.66401	-0.480654	0.09611
ENSG00000055732.12	MCOLN3	1.66377	0.0653408	0.0961592
ENSG00000128708.12	HAT1	1.66327	1.56039	0.096259
ENSG00000204394.12	VARS	1.66309	0.473152	0.096295
ENSG00000272391.5	POM121C	1.66241	0.0412961	0.0964313
ENSG00000065000.15	AP3D1	1.66234	0.0512315	0.0964444
ENSG00000112305.14	SMAP1	-1.66117	-22.9553	0.09668
ENSG00000205302.6	SNX2	-1.66058	-0.0535617	0.0967977
ENSG00000108828.15	VAT1	1.66045	0.503994	0.096823
ENSG00000108830.9	RND2	-1.66045	-0.0720083	0.096823
ENSG00000081923.11	ATP8B1	1.66018	0.28299	0.096879
ENSG00000169992.9	NLGN2	1.65939	0.0479172	0.0970366
ENSG00000139112.10	GABARAPL1	1.65906	0.117456	0.097104
ENSG00000175193.13	PARL	1.65799	43.0384	0.09732
ENSG00000181322.13	NME9	1.65624	2.55499	0.097674
ENSG00000153283.12	CD96	-1.65624	-2.08679	0.097674
ENSG00000137166.14	FOXP4	-1.65616	-0.0671995	0.09769
ENSG00000166704.11	ZNF606	1.65542	0.0768493	0.0978396
ENSG00000147573.16	TRIM55	-1.65537	-0.646573	0.09785
ENSG00000101773.18	RBBP8	1.65492	0.188708	0.097941
ENSG00000115325.13	DOK1	1.65423	0.219763	0.09808
ENSG00000179051.13	RCC2	1.65405	0.0907949	0.098118
ENSG00000254415.3	SIGLEC14	1.65389	0.0195034	0.0981507
ENSG00000237441.9	RGL2	-1.65348	-19.128	0.098234
ENSG00000232006.8	AC005537.2	-1.65306	-0.132287	0.098318
ENSG00000272899.3	RP11-309L24.4	-1.65278	-0.122554	0.0983764
ENSG00000084072.16	PPIE	-1.6524	-0.0159772	0.098454
ENSG00000170312.15	CDK1	-1.65211	-0.141968	0.098512
ENSG00000076053.10	RBM7	-1.65204	-0.180814	0.0985268
ENSG00000140090.17	SLC24A4	-1.65153	-1.84796	0.098631
ENSG00000078814.15	MYH7B	1.65149	0.0467261	0.0986383
ENSG00000155016.17	CYP2U1	1.64982	0.135339	0.0989789
ENSG00000121210.15	KIAA0922	1.64888	1.19332	0.099173
ENSG00000178222.12	RNF212	1.64777	0.0363234	0.0994006
ENSG00000117643.14	MAN1C1	-1.64718	-4.89059	0.099521
ENSG00000063015.19	SEZ6	-1.64704	-6.39473	0.099549
ENSG00000104804.7	TULP2	-1.6469	-0.0216747	0.0995796
ENSG00000186075.12	ZPBP2	-1.64604	-583.03	0.099756
ENSG00000188070.9	C11orf95	-1.64522	-0.20235	0.099925
ENSG00000177943.13	MAMDC4	1.64442	0.157888	0.100089
ENSG00000167553.15	TUBA1C	-1.64437	-0.108029	0.1001
ENSG00000197696.9	NMB	-1.64437	-2.60022	0.1001
ENSG00000049618.22	ARID1B	-1.64405	-17.6072	0.100165
ENSG00000271265.1	RP11-230C9.4	-1.64405	-0.0849086	0.100165
ENSG00000089723.9	OTUB2	-1.64368	-0.29009	0.100243
ENSG00000158457.5	TSPAN33	1.64338	0.506173	0.100304
ENSG00000196387.9	ZNF140	1.64337	0.96164	0.100307
ENSG00000030419.16	IKZF2	1.64111	0.169343	0.100774
ENSG00000154229.11	PRKCA	1.64084	0.0370492	0.100831
ENSG00000135324.5	MRAP2	1.64054	0.924647	0.100893
ENSG00000092009.10	CMA1	-1.64048	-0.088259	0.100906
ENSG00000124006.14	OBSL1	-1.6404	-0.102369	0.100923
ENSG00000160213.6	CSTB	1.64026	2.26284	0.100951
ENSG00000123411.14	IKZF4	1.63894	0.0270925	0.101227
ENSG00000271303.1	SRXN1	-1.63893	-0.0342455	0.101227
ENSG00000130770.17	ATPIF1	-1.63883	-0.202041	0.101248
ENSG00000196912.12	ANKRD36B	-1.63873	-1.15619	0.101269
ENSG00000197813.5	CTC-301O7.4	-1.63771	-0.0618363	0.101482
ENSG00000130957.4	FBP2	1.63736	0.0392495	0.101556
ENSG00000115816.14	CEBPZ	1.63729	0.0304666	0.10157
ENSG00000148634.15	HERC4	1.63699	0.500456	0.101632
ENSG00000157873.17	TNFRSF14	-1.63651	-0.0422737	0.101733
ENSG00000173208.3	ABCD2	1.63582	0.37388	0.101877
ENSG00000198547.8	C20orf203	1.63568	1.1926	0.101906
ENSG00000227471.8	AKR1B15	1.63483	0.121945	0.102085
ENSG00000176472.10	ZNF575	-1.63476	-2.68037	0.102099
ENSG00000165917.9	RAPSN	-1.63469	-0.133896	0.102115
ENSG00000015413.9	DPEP1	-1.63455	-0.119152	0.102144
ENSG00000065320.8	NTN1	1.63411	0.395002	0.102235
ENSG00000187097.12	ENTPD5	-1.63304	-0.02872	0.102461
ENSG00000267041.5	ZNF850	1.63271	0.179626	0.10253
ENSG00000251532.1	CTD-2245E15.3	1.63248	0.060469	0.102579
ENSG00000101577.9	LPIN2	1.6312	0.164752	0.102849
ENSG00000006715.15	VPS41	1.63039	0.0523239	0.10302
ENSG00000262468.5	LINC01569	-1.62829	-0.0188191	0.103464
ENSG00000053438.8	NNAT	-1.62822	-0.308177	0.103478
ENSG00000148459.15	PDSS1	1.62822	0.147247	0.103479
ENSG00000214960.9	ISPD	-1.62806	-1.09411	0.103512
ENSG00000172932.14	ANKRD13D	-1.62795	-0.0593885	0.103535
ENSG00000175764.14	TTLL11	-1.62753	-0.0364949	0.103625
ENSG00000078795.16	PKD2L2	1.62632	68.3081	0.103881
ENSG00000104808.7	DHDH	1.62596	0.3305	0.103958
ENSG00000259959.1	RP11-121C2.2	-1.62579	-0.0217864	0.103995
ENSG00000121211.7	MND1	-1.62535	-6.77756	0.104089
ENSG00000146112.11	PPP1R18	1.62495	5.69331	0.104174
ENSG00000273313.1	RBAKDN	-1.62478	-0.132471	0.10421
ENSG00000104219.12	ZDHHC2	1.62475	0.0553258	0.104215
ENSG00000175868.13	CALCB	-1.62456	-14.7908	0.104256
ENSG00000104866.10	PPP1R37	-1.62338	-0.231076	0.104507
ENSG00000105223.19	PLD3	1.62336	0.272836	0.104512
ENSG00000120915.13	EPHX2	-1.62269	-0.0236425	0.104655
ENSG00000181666.17	HKR1	1.62179	1.48124	0.104848
ENSG00000114023.15	FAM162A	-1.62174	-6.39126	0.104858
ENSG00000213471.9	TTLL13P	1.62153	0.028174	0.104904
ENSG00000104907.12	TRMT1	-1.6214	-1.18747	0.104932
ENSG00000175305.17	CCNE2	1.61819	0.262471	0.105622
ENSG00000281641.2	SAMD12-AS1	-1.61774	-0.0164113	0.105718
ENSG00000196313.11	POM121	1.61741	0.877295	0.10579
ENSG00000162994.15	CLHC1	-1.61728	-0.0165498	0.105818
ENSG00000253598.1	SLC10A5	-1.61703	-0.156837	0.105872
ENSG00000122756.14	CNTFR	1.61637	0.232855	0.106014
ENSG00000171649.11	ZIK1	1.61627	0.0477451	0.106036
ENSG00000079101.16	CLUL1	-1.61602	-0.0390388	0.106091
ENSG00000116221.15	MRPL37	-1.61557	-2.19004	0.106188
ENSG00000180822.11	PSMG4	-1.61547	-0.0300922	0.106208
ENSG00000173917.10	HOXB2	1.61523	0.0355266	0.10626
ENSG00000139182.13	CLSTN3	-1.61518	-0.0277847	0.106271
ENSG00000162704.15	ARPC5	-1.6151	-0.104153	0.106289
ENSG00000119397.16	CNTRL	-1.61442	-0.186594	0.106436
ENSG00000196968.10	FUT11	1.61425	0.0738077	0.106474
ENSG00000152926.14	ZNF117	1.61289	0.047547	0.106769
ENSG00000106609.16	TMEM248	-1.61262	-0.143451	0.106827
ENSG00000198382.8	UVRAG	1.61206	0.297157	0.106948
ENSG00000197386.10	HTT	1.61194	0.198244	0.106974
ENSG00000121742.16	GJB6	1.61172	0.17509	0.107022
ENSG00000127948.15	POR	-1.61153	-0.115563	0.107064
ENSG00000261064.1	RP11-1000B6.3	-1.61151	-0.041277	0.107069
ENSG00000232653.8	GOLGA8N	-1.61151	-0.0314825	0.107069
ENSG00000075223.13	SEMA3C	-1.61142	-0.567504	0.107089
ENSG00000143257.11	NR1I3	-1.61112	-0.105853	0.107153
ENSG00000260097.2	SPDYE6	1.61083	0.168466	0.107216
ENSG00000198909.7	MAP3K3	-1.61038	-0.0496159	0.107314
ENSG00000065675.14	PRKCQ	-1.61017	-0.127065	0.107361
ENSG00000165688.11	PMPCA	-1.61006	-0.105193	0.107385
ENSG00000176393.10	RNPEP	-1.60916	-0.0375042	0.107581
ENSG00000028203.17	VEZT	-1.60871	-0.115407	0.10768
ENSG00000221883.2	ARIH2OS	-1.60863	-0.43286	0.107698
ENSG00000128595.16	CALU	1.60856	0.329649	0.107713
ENSG00000168268.10	NT5DC2	1.60831	0.0168861	0.107768
ENSG00000089012.14	SIRPG	-1.60824	-0.172397	0.107782
ENSG00000048471.13	SNX29	1.60729	0.0747425	0.107991
ENSG00000269949.1	RP11-738E22.3	1.60695	0.0296247	0.108066
ENSG00000259153.1	RP6-65G23.3	-1.60609	-0.072977	0.108255
ENSG00000150637.8	CD226	1.60583	0.184729	0.108312
ENSG00000198429.9	ZNF69	1.60579	0.134226	0.10832
ENSG00000177169.9	ULK1	-1.60532	-1.48109	0.108424
ENSG00000163431.12	LMOD1	1.60529	0.169208	0.108429
ENSG00000177303.9	CASKIN2	-1.60362	-0.0348135	0.108798
ENSG00000116688.16	MFN2	-1.60279	-0.120384	0.108982
ENSG00000051523.10	CYBA	1.60247	13.9234	0.109052
ENSG00000164163.10	ABCE1	1.60243	0.0900113	0.10906
ENSG00000120217.13	CD274	1.60229	4.33937	0.109092
ENSG00000170099.5	SERPINA6	1.60222	0.17123	0.109106
ENSG00000138029.13	HADHB	1.60206	0.049354	0.109142
ENSG00000174606.13	ANGEL2	1.60202	0.0277269	0.109151
ENSG00000161551.14	ZNF577	1.60172	0.299496	0.109218
ENSG00000134001.12	EIF2S1	-1.60107	-0.143453	0.109362
ENSG00000276188.1	RP11-173P15.10	1.60081	1.46897	0.10942
ENSG00000087111.20	PIGS	1.59966	14.2244	0.109675
ENSG00000005175.9	RPAP3	1.59956	0.112974	0.109697
ENSG00000123983.13	ACSL3	-1.59948	-0.595343	0.109715
ENSG00000160360.12	GPSM1	-1.59947	-0.162072	0.109717
ENSG00000277425.1	RP5-1116H23.3	-1.59921	-0.919135	0.109775
ENSG00000130783.13	CCDC62	-1.59894	-0.0752322	0.109833
ENSG00000176531.10	PHLDB3	-1.59779	-0.0456329	0.11009
ENSG00000109771.15	LRP2BP	1.59759	0.135651	0.110135
ENSG00000111669.14	TPI1	-1.59759	-0.401493	0.110135
ENSG00000070061.14	IKBKAP	-1.59657	-0.0487979	0.110362
ENSG00000188986.6	NELFB	1.59552	0.0497675	0.110595
ENSG00000100593.17	ISM2	-1.59521	-1.40122	0.110665
ENSG00000180616.8	SSTR2	1.59519	0.0674668	0.11067
ENSG00000106538.9	RARRES2	-1.59467	-0.0681107	0.110785
ENSG00000225331.1	LINC01678	-1.59412	-0.015935	0.11091
ENSG00000136982.5	DSCC1	1.59395	0.0502552	0.110947
ENSG00000137757.10	CASP5	-1.59365	-0.36897	0.111016
ENSG00000250508.1	RP11-757G1.6	-1.59357	-0.0437032	0.111032
ENSG00000099968.17	BCL2L13	1.59334	0.184255	0.111083
ENSG00000101019.21	UQCC1	-1.59249	-0.0264818	0.111275
ENSG00000169047.5	IRS1	-1.59221	-0.072669	0.111337
ENSG00000117266.15	CDK18	1.59176	0.45192	0.111438
ENSG00000271973.1	RP11-572O6.1	1.59171	0.58758	0.111449
ENSG00000122224.17	LY9	-1.5914	-0.655792	0.111519
ENSG00000164002.11	EXO5	-1.59139	-0.17533	0.111522
ENSG00000079805.16	DNM2	-1.59126	-0.263262	0.11155
ENSG00000225614.2	ZNF469	1.59119	5.69744	0.111566
ENSG00000107140.15	TESK1	1.59032	0.980949	0.111763
ENSG00000164106.7	SCRG1	1.58944	0.378122	0.111961
ENSG00000171720.9	HDAC3	-1.58928	-0.148923	0.111997
ENSG00000105518.13	TMEM205	-1.58878	-0.250874	0.112109
ENSG00000180628.14	PCGF5	-1.58814	-0.78359	0.112254
ENSG00000177570.13	SAMD12	-1.5873	-0.0186144	0.112446
ENSG00000004864.13	SLC25A13	-1.58684	-0.0800581	0.11255
ENSG00000106263.17	EIF3B	1.58665	0.0390408	0.112592
ENSG00000160712.12	IL6R	1.58618	0.203957	0.112698
ENSG00000119673.14	ACOT2	-1.586	-0.023792	0.112738
ENSG00000173442.12	EHBP1L1	1.58526	64.3357	0.112907
ENSG00000197580.11	BCO2	-1.5851	-0.159049	0.112943
ENSG00000197461.13	PDGFA	1.58444	1.66967	0.113094
ENSG00000197768.10	STPG3	-1.58438	-0.0478149	0.113107
ENSG00000272217.1	XXbac-BPG157A10.21	1.58334	0.169821	0.113343
ENSG00000242689.2	CNTF	1.58302	0.0964921	0.113417
ENSG00000171790.15	SLFNL1	1.58284	10.3224	0.113459
ENSG00000256073.3	URB1-AS1	-1.58269	-0.126354	0.113493
ENSG00000014123.9	UFL1	-1.58252	-0.13307	0.113532
ENSG00000111341.9	MGP	-1.58165	-0.80352	0.113731
ENSG00000187474.4	FPR3	1.58126	0.0945524	0.113818
ENSG00000110218.8	PANX1	1.58068	0.0205989	0.11395
ENSG00000148814.17	LRRC27	-1.57964	-0.0244423	0.114188
ENSG00000172732.11	MUS81	1.57959	0.127995	0.114201
ENSG00000240053.8	LY6G5B	1.57775	0.0327502	0.114623
ENSG00000143028.8	SYPL2	-1.57729	-0.312909	0.114728
ENSG00000182899.14	RPL35A	-1.57713	-1.16502	0.114766
ENSG00000173145.11	NOC3L	1.57608	0.22287	0.115007
ENSG00000164695.4	CHMP4C	-1.57589	-0.0179328	0.11505
ENSG00000146414.15	SHPRH	1.57576	0.203386	0.11508
ENSG00000143947.13	RPS27A	-1.57536	-0.135254	0.115174
ENSG00000148296.6	SURF6	-1.57462	-0.0390274	0.115344
ENSG00000170638.9	TRABD	1.57449	0.0409475	0.115374
ENSG00000182903.15	ZNF721	1.57447	0.0371097	0.115378
ENSG00000265781.1	RP11-384E22.1	1.57432	0.049819	0.115413
ENSG00000256188.3	TAS2R30	1.57381	0.0575044	0.115532
ENSG00000099904.15	ZDHHC8	1.57368	0.093799	0.11556
ENSG00000160323.18	ADAMTS13	1.57355	0.0515705	0.115592
ENSG00000120699.12	EXOSC8	1.57349	0.194478	0.115606
ENSG00000276476.2	LINC00540	-1.57346	-3.30017	0.115612
ENSG00000124172.9	ATP5E	1.57305	0.323506	0.115708
ENSG00000125755.18	SYMPK	-1.57297	-0.0336669	0.115725
ENSG00000100417.11	PMM1	-1.57247	-0.0161994	0.115841
ENSG00000146540.14	C7orf50	-1.57193	-1.21229	0.115967
ENSG00000136875.12	PRPF4	1.57179	0.0134772	0.116
ENSG00000262801.5	U91319.1	-1.5717	-6.25048	0.11602
ENSG00000164040.16	PGRMC2	-1.57168	-15.9417	0.116024
ENSG00000143869.6	GDF7	1.57097	0.0501267	0.11619
ENSG00000106829.18	TLE4	1.57061	0.154311	0.116273
ENSG00000185155.11	MIXL1	1.57049	0.0246613	0.116302
ENSG00000054523.17	KIF1B	1.57016	0.0686434	0.116379
ENSG00000154814.13	OXNAD1	-1.56944	-0.0461407	0.116546
ENSG00000110852.4	CLEC2B	1.56891	0.336175	0.116668
ENSG00000213676.10	ATF6B	1.56878	0.111116	0.116699
ENSG00000164591.13	MYOZ3	-1.56868	-8.40259	0.116722
ENSG00000159579.13	RSPRY1	1.56784	0.0726214	0.116918
ENSG00000168813.16	ZNF507	1.56767	0.0825915	0.116958
ENSG00000178301.3	AQP11	-1.56722	-0.0250575	0.117064
ENSG00000108854.15	SMURF2	1.56689	0.45909	0.11714
ENSG00000139233.6	LLPH	-1.56674	-0.0883199	0.117176
ENSG00000272666.1	CTA-384D8.35	1.56584	0.0349859	0.117385
ENSG00000170473.16	PYM1	-1.56529	-0.221784	0.117514
ENSG00000105707.13	HPN	-1.56453	-0.407572	0.117693
ENSG00000005381.7	MPO	1.56397	0.212879	0.117825
ENSG00000139223.2	ANP32D	-1.56368	-0.587735	0.117892
ENSG00000127528.5	KLF2	1.56347	2.63385	0.117942
ENSG00000169230.9	PRELID1	1.56161	0.0332981	0.118379
ENSG00000138031.14	ADCY3	1.56066	0.0397864	0.118603
ENSG00000176024.17	ZNF613	1.56052	0.0499614	0.118638
ENSG00000110619.17	CARS	-1.56034	-0.296162	0.118679
ENSG00000171729.13	TMEM51	-1.55944	-0.0392923	0.118893
ENSG00000221890.3	NPTXR	1.55941	0.0785342	0.1189
ENSG00000198848.12	CES1	-1.55924	-0.0667814	0.118939
ENSG00000188761.11	BCL2L15	-1.55839	-0.11432	0.119141
ENSG00000105085.10	MED26	-1.55825	-12.659	0.119174
ENSG00000168615.11	ADAM9	-1.55787	-0.0476806	0.119265
ENSG00000143515.16	ATP8B2	-1.55722	-0.191427	0.119419
ENSG00000085511.19	MAP3K4	1.55706	1.47766	0.119456
ENSG00000076242.14	MLH1	1.55705	0.0728122	0.119459
ENSG00000100216.5	TOMM22	-1.55688	-3.04265	0.119498
ENSG00000198270.12	TMEM116	1.55682	0.0886798	0.119514
ENSG00000089248.6	ERP29	-1.55682	-0.272762	0.119514
ENSG00000152409.8	JMY	-1.55674	-0.065816	0.119532
ENSG00000132837.14	DMGDH	-1.55674	-0.065771	0.119532
ENSG00000214900.9	LINC01588	1.5565	0.748905	0.119589
ENSG00000162378.12	ZYG11B	1.55589	0.040915	0.119735
ENSG00000100147.13	CCDC134	1.55567	0.0346773	0.119787
ENSG00000186583.11	SPATC1	-1.55524	-0.34712	0.11989
ENSG00000178685.13	PARP10	-1.55524	-1.59552	0.11989
ENSG00000167880.7	EVPL	-1.55485	-0.0873552	0.119982
ENSG00000214145.6	LINC00887	-1.55484	-0.802601	0.119984
ENSG00000058799.14	YIPF1	-1.55466	-0.19616	0.120026
ENSG00000107130.9	NCS1	-1.55349	-0.210072	0.120305
ENSG00000254401.1	RP11-179A10.1	-1.55342	-1.05008	0.120323
ENSG00000087087.18	SRRT	-1.5534	-0.870066	0.120328
ENSG00000153936.16	HS2ST1	1.55277	0.163853	0.120477
ENSG00000105793.15	GTPBP10	1.5523	0.0297297	0.120591
ENSG00000206344.7	HCG27	-1.55145	-0.298246	0.120795
ENSG00000135736.5	CCDC102A	-1.55109	-0.0720925	0.12088
ENSG00000164659.14	KIAA1324L	1.55107	0.707615	0.120884
ENSG00000170653.18	ATF7	1.55069	6.87694	0.120977
ENSG00000164442.9	CITED2	-1.55063	-97.7647	0.120991
ENSG00000142627.12	EPHA2	1.55001	0.0662773	0.121138
ENSG00000196220.15	SRGAP3	-1.54905	-0.0772933	0.12137
ENSG00000118137.9	APOA1	1.54864	0.150528	0.121468
ENSG00000163590.13	PPM1L	-1.54827	-0.126229	0.121556
ENSG00000268401.1	CTC-344H19.4	1.54756	0.0359545	0.121728
ENSG00000168619.15	ADAM18	-1.5475	-240.267	0.121742
ENSG00000107443.15	CCNJ	-1.54744	-0.0977258	0.121757
ENSG00000137877.9	SPTBN5	1.54676	0.0168794	0.121922
ENSG00000198171.12	DDRGK1	-1.5467	-0.0615802	0.121936
ENSG00000067182.7	TNFRSF1A	1.54667	0.0541426	0.121943
ENSG00000159348.12	CYB5R1	1.54625	0.035299	0.122044
ENSG00000161664.6	ASB16	1.54614	0.0498153	0.122071
ENSG00000137409.19	MTCH1	1.54613	1.90761	0.122072
ENSG00000257354.2	RP11-631N16.2	-1.54542	-8.55506	0.122245
ENSG00000162601.9	MYSM1	-1.54513	-0.17695	0.122316
ENSG00000082293.12	COL19A1	-1.54447	-0.113355	0.122474
ENSG00000113645.14	WWC1	-1.54398	-0.0319841	0.122592
ENSG00000139679.15	LPAR6	1.54398	1.16609	0.122593
ENSG00000170234.12	PWWP2A	-1.54363	-1.99592	0.122678
ENSG00000170423.12	KRT78	-1.54319	-0.340643	0.122786
ENSG00000249115.8	HAUS5	1.54255	0.299623	0.122939
ENSG00000164867.10	NOS3	-1.54238	-0.349511	0.122981
ENSG00000143303.11	RRNAD1	-1.54226	-0.257645	0.123011
ENSG00000059573.8	ALDH18A1	1.54215	0.0954862	0.123038
ENSG00000053900.10	ANAPC4	1.54188	0.174519	0.123103
ENSG00000188227.12	ZNF793	-1.54163	-0.0244112	0.123164
ENSG00000169629.11	RGPD8	1.5412	0.0129249	0.123267
ENSG00000198162.12	MAN1A2	-1.54094	-0.103085	0.123331
ENSG00000177613.8	CSTF2T	1.54092	0.0969794	0.123337
ENSG00000124074.11	ENKD1	1.5405	1.34245	0.123438
ENSG00000159761.14	C16orf86	-1.5405	-0.0508779	0.123438
ENSG00000132906.17	CASP9	-1.54012	-0.0413648	0.12353
ENSG00000091536.16	MYO15A	-1.53953	-0.493583	0.123674
ENSG00000134758.13	RNF138	1.53931	0.152401	0.123729
ENSG00000277476.1	RP11-147L13.13	-1.53894	-0.251551	0.123818
ENSG00000168675.18	LDLRAD4	-1.5386	-0.324697	0.123903
ENSG00000099290.15	WASHC2A	1.53773	0.174189	0.124114
ENSG00000178201.4	VN1R1	-1.53761	-0.0322065	0.124145
ENSG00000160679.12	CHTOP	1.53741	0.109337	0.124193
ENSG00000005884.17	ITGA3	-1.53678	-0.0546971	0.124346
ENSG00000102575.10	ACP5	-1.53659	-0.0777884	0.124394
ENSG00000164114.18	MAP9	1.53651	0.0545328	0.124414
ENSG00000183161.4	FANCF	1.53568	0.0350332	0.124616
ENSG00000104756.15	KCTD9	1.53498	0.0584322	0.124789
ENSG00000167716.18	WDR81	-1.53406	-0.22594	0.125014
ENSG00000204186.7	ZDBF2	-1.53365	-0.0409463	0.125117
ENSG00000103671.9	TRIP4	1.53343	0.0157194	0.125171
ENSG00000232388.4	LINC00493	1.53282	0.111625	0.125321
ENSG00000170509.11	HSD17B13	1.53269	0.054191	0.125353
ENSG00000166949.15	SMAD3	-1.5326	-0.38141	0.125375
ENSG00000165912.15	PACSIN3	1.53254	0.0781438	0.125388
ENSG00000158321.15	AUTS2	1.53248	1.50627	0.125405
ENSG00000213672.7	NCKIPSD	-1.53238	-0.349119	0.125429
ENSG00000161298.17	ZNF382	-1.53195	-0.0868744	0.125535
ENSG00000022976.15	ZNF839	1.53162	0.118214	0.125617
ENSG00000224939.1	LINC00184	-1.53087	-0.0289889	0.1258
ENSG00000049860.13	HEXB	-1.53078	-0.973941	0.125823
ENSG00000065427.14	KARS	1.52995	0.338353	0.12603
ENSG00000162676.11	GFI1	-1.52964	-3.95147	0.126106
ENSG00000136819.15	C9orf78	1.52962	0.0905422	0.126111
ENSG00000143375.14	CGN	-1.52938	-1.33295	0.12617
ENSG00000136044.11	APPL2	1.52935	0.0351892	0.126177
ENSG00000176595.3	KBTBD11	-1.52923	-0.107249	0.126207
ENSG00000278730.1	RP11-147L13.11	-1.52851	-0.0718042	0.126386
ENSG00000108604.15	SMARCD2	-1.5282	-0.0788306	0.126463
ENSG00000154822.17	PLCL2	1.52683	0.550623	0.126803
ENSG00000184708.17	EIF4ENIF1	-1.52679	-0.476109	0.126813
ENSG00000168827.14	GFM1	1.52678	0.0771914	0.126815
ENSG00000188690.12	UROS	-1.52599	-0.0235142	0.127011
ENSG00000198400.11	NTRK1	-1.52589	-1.62198	0.127038
ENSG00000006747.14	SCIN	-1.52487	-0.0477547	0.127291
ENSG00000224137.1	LINC01857	1.52433	0.0266957	0.127427
ENSG00000164924.17	YWHAZ	-1.52427	-0.0238146	0.12744
ENSG00000138794.9	CASP6	1.52413	1.34851	0.127476
ENSG00000100023.18	PPIL2	1.523	0.0188576	0.12776
ENSG00000112139.14	MDGA1	1.52297	0.00965572	0.127767
ENSG00000137507.11	LRRC32	-1.52277	-1.56827	0.127817
ENSG00000151692.14	RNF144A	1.52271	0.115677	0.127832
ENSG00000061936.9	SFSWAP	-1.5226	-0.174328	0.12786
ENSG00000237310.1	GS1-124K5.4	-1.52195	-0.0110669	0.128022
ENSG00000079739.15	PGM1	-1.52175	-0.0788316	0.128072
ENSG00000177082.12	WDR73	1.5217	0.067946	0.128085
ENSG00000111897.6	SERINC1	-1.52099	-0.348586	0.128262
ENSG00000163001.11	CFAP36	1.52097	0.121873	0.128268
ENSG00000204444.10	APOM	1.52068	0.0684522	0.12834
ENSG00000204463.12	BAG6	1.52068	0.310015	0.12834
ENSG00000137764.19	MAP2K5	1.52034	0.0352227	0.128426
ENSG00000102977.13	ACD	-1.52016	-1.88108	0.12847
ENSG00000102981.9	PARD6A	-1.52016	-0.669482	0.12847
ENSG00000137094.14	DNAJB5	1.51932	0.0450221	0.128682
ENSG00000180008.8	SOCS4	1.51917	0.0572742	0.128719
ENSG00000122335.13	SERAC1	-1.51873	-0.0205932	0.128832
ENSG00000184209.14	SNRNP35	1.51864	0.126303	0.128854
ENSG00000102554.13	KLF5	-1.51855	-0.458114	0.128877
ENSG00000101350.7	KIF3B	1.51766	1.73327	0.1291
ENSG00000131381.12	RBSN	1.51712	0.11655	0.129237
ENSG00000125798.14	FOXA2	1.5169	2.90807	0.129293
ENSG00000241852.9	C8orf58	1.51683	0.061011	0.12931
ENSG00000182774.10	RPS17	-1.51676	-0.26594	0.129328
ENSG00000162877.12	PM20D1	1.51613	0.0405223	0.129487
ENSG00000077549.17	CAPZB	-1.51525	-1.13309	0.129708
ENSG00000188878.19	FBF1	-1.51443	-0.117051	0.129916
ENSG00000115935.17	WIPF1	-1.51395	-24.2602	0.130039
ENSG00000126522.16	ASL	1.51319	0.118333	0.130232
ENSG00000006016.10	CRLF1	-1.5131	-0.139973	0.130256
ENSG00000122912.14	SLC25A16	1.51299	0.0990695	0.130282
ENSG00000173852.14	DPY19L1	-1.51281	-0.117903	0.130328
ENSG00000236609.3	ZNF853	-1.51268	-0.248958	0.130362
ENSG00000162398.11	LEXM	1.51245	0.066996	0.13042
ENSG00000183011.13	NAA38	-1.51214	-0.271755	0.130499
ENSG00000277369.1	RP11-486I11.2	-1.51192	-0.189823	0.130555
ENSG00000089220.4	PEBP1	-1.51174	-0.164035	0.1306
ENSG00000167113.10	COQ4	-1.51149	-0.206771	0.130663
ENSG00000084676.15	NCOA1	-1.51147	-0.0609308	0.13067
ENSG00000167491.17	GATAD2A	1.51131	0.0712922	0.13071
ENSG00000131558.14	EXOC4	-1.51124	-0.123365	0.130727
ENSG00000020633.18	RUNX3	-1.51078	-0.785063	0.130845
ENSG00000165733.7	BMS1	-1.51044	-0.0337664	0.130931
ENSG00000130255.12	RPL36	1.50892	0.0675213	0.131319
ENSG00000117090.14	SLAMF1	-1.50889	-0.699159	0.131326
ENSG00000143774.16	GUK1	-1.50884	-0.228821	0.131339
ENSG00000168061.14	SAC3D1	1.50836	0.261095	0.131463
ENSG00000100979.14	PLTP	1.50829	0.0329523	0.13148
ENSG00000107949.16	BCCIP	-1.50736	-0.173933	0.131718
ENSG00000250899.3	RP11-253E3.3	-1.50665	-3.79509	0.1319
ENSG00000164346.9	NSA2	-1.50575	-0.0136524	0.132132
ENSG00000183155.4	RABIF	1.5057	0.290231	0.132145
ENSG00000078674.17	PCM1	1.5056	0.112471	0.132171
ENSG00000105556.11	MIER2	1.505	0.0368299	0.132325
ENSG00000178531.5	CTXN1	1.5049	0.171617	0.13235
ENSG00000113838.12	TBCCD1	1.50474	0.47094	0.132392
ENSG00000105808.17	RASA4	1.50465	0.0749512	0.132413
ENSG00000205220.11	PSMB10	-1.50392	-0.753367	0.132601
ENSG00000180066.9	C10orf91	-1.50363	-0.0205897	0.132678
ENSG00000084710.13	EFR3B	1.50352	0.783282	0.132704
ENSG00000143320.8	CRABP2	1.50346	0.243522	0.132721
ENSG00000188886.3	ASTL	-1.50342	-0.171214	0.132731
ENSG00000118729.11	CASQ2	-1.50342	-0.0328927	0.132731
ENSG00000104936.17	DMPK	-1.50324	-0.063598	0.132777
ENSG00000185436.11	IFNLR1	1.50292	0.0230456	0.132861
ENSG00000228439.5	TSTD3	-1.50256	-0.362635	0.132952
ENSG00000012232.8	EXTL3	-1.5023	-4.15931	0.133019
ENSG00000188559.13	RALGAPA2	-1.50228	-1.08921	0.133026
ENSG00000143546.9	S100A8	1.50223	0.163118	0.133038
ENSG00000158555.14	GDPD5	-1.5019	-0.0584245	0.133123
ENSG00000270977.1	AC015849.16	-1.50162	-0.0229912	0.133194
ENSG00000164649.19	CDCA7L	1.50106	0.0732033	0.133341
ENSG00000113391.18	FAM172A	-1.50098	-0.293022	0.133361
ENSG00000069020.18	MAST4	-1.5009	-0.0554805	0.133381
ENSG00000135426.15	TESPA1	-1.50088	-0.101158	0.133386
ENSG00000115446.11	UNC50	-1.50038	-0.0874217	0.133515
ENSG00000041988.15	THAP3	1.4999	0.132055	0.13364
ENSG00000137285.9	TUBB2B	-1.49896	-0.0292863	0.133883
ENSG00000246898.1	LINC00920	1.49863	0.0176101	0.133969
ENSG00000133800.8	LYVE1	1.49737	3.26153	0.134297
ENSG00000132780.16	NASP	1.49703	1.29343	0.134386
ENSG00000124257.6	NEURL2	-1.49692	-2.81606	0.134413
ENSG00000206561.12	COLQ	1.4955	0.111454	0.134785
ENSG00000111554.14	MDM1	-1.49532	-0.192109	0.134832
ENSG00000206190.11	ATP10A	-1.49504	-1.35587	0.134904
ENSG00000153902.13	LGI4	1.49367	0.829463	0.135263
ENSG00000234917.2	RP5-994D16.3	1.49296	0.129999	0.135447
ENSG00000173918.14	C1QTNF1	-1.49192	-0.13121	0.13572
ENSG00000140043.11	PTGR2	1.4919	0.025296	0.135726
ENSG00000189164.14	ZNF527	-1.49171	-0.319469	0.135776
ENSG00000166685.11	COG1	-1.4917	-0.142535	0.135777
ENSG00000169062.14	UPF3A	-1.49065	-0.0261323	0.136053
ENSG00000196366.3	C9orf163	-1.49027	-10.898	0.136153
ENSG00000167904.14	TMEM68	1.49001	0.0408802	0.136222
ENSG00000123178.14	SPRYD7	-1.48999	-0.843303	0.136227
ENSG00000224877.3	NDUFAF8	-1.48942	-0.0453804	0.136377
ENSG00000140990.14	NDUFB10	-1.48923	-3.63277	0.136428
ENSG00000170525.19	PFKFB3	1.48921	4.18006	0.136432
ENSG00000148773.13	MKI67	-1.48818	-11.5914	0.136703
ENSG00000164985.14	PSIP1	-1.48802	-0.219305	0.136745
ENSG00000136827.11	TOR1A	-1.48795	-1.29323	0.136765
ENSG00000142621.19	FHAD1	1.48785	0.729313	0.13679
ENSG00000155660.10	PDIA4	1.48782	0.126095	0.136798
ENSG00000010030.13	ETV7	1.48775	0.0274484	0.136816
ENSG00000121289.17	CEP89	-1.48663	-0.0697776	0.137112
ENSG00000103342.12	GSPT1	-1.48654	-0.0884261	0.137137
ENSG00000164430.15	MB21D1	-1.48635	-0.493765	0.137186
ENSG00000134744.13	ZCCHC11	-1.48628	-0.0918063	0.137206
ENSG00000223501.8	VPS52	-1.48623	-0.0892514	0.137219
ENSG00000158516.11	CPA2	-1.48587	-108.108	0.137314
ENSG00000272140.2	RP11-574K11.29	1.48571	0.10527	0.137356
ENSG00000197355.10	UAP1L1	1.48524	0.0432181	0.137479
ENSG00000272417.1	CTD-2199O4.6	1.48518	75.6976	0.137495
ENSG00000171827.10	ZNF570	-1.48515	-12.4056	0.137505
ENSG00000159267.14	HLCS	-1.48351	-0.0167495	0.137939
ENSG00000180336.17	MEIOC	1.48284	0.113537	0.138117
ENSG00000122694.15	GLIPR2	-1.48278	-1.00053	0.138132
ENSG00000184967.6	NOC4L	-1.48213	-0.0557262	0.138304
ENSG00000173200.12	PARP15	-1.48166	-0.0457087	0.13843
ENSG00000171843.15	MLLT3	1.48137	0.216216	0.138508
ENSG00000160678.11	S100A1	-1.48068	-0.0258171	0.138693
ENSG00000185420.18	SMYD3	-1.48036	-0.196169	0.138778
ENSG00000205060.10	SLC35B4	1.48029	0.103624	0.138795
ENSG00000105290.11	APLP1	1.48011	0.115272	0.138845
ENSG00000065243.19	PKN2	1.47889	0.428434	0.139171
ENSG00000163633.10	C4orf36	1.47875	0.0598302	0.139207
ENSG00000106617.13	PRKAG2	-1.47865	-1.05926	0.139233
ENSG00000167107.12	ACSF2	-1.47854	-0.0824221	0.139264
ENSG00000149679.11	CABLES2	1.47844	0.0442297	0.139291
ENSG00000136943.10	CTSV	-1.47784	-0.194663	0.139451
ENSG00000158615.8	PPP1R15B	1.47725	2.32593	0.139609
ENSG00000158050.4	DUSP2	1.47722	2.3299	0.139617
ENSG00000146700.8	SSC4D	1.47651	0.0213818	0.139807
ENSG00000106305.9	AIMP2	-1.47651	-0.113518	0.139808
ENSG00000143126.7	CELSR2	1.47641	0.628051	0.139835
ENSG00000182150.15	ERCC6L2	1.47598	0.0292465	0.139949
ENSG00000167914.11	GSDMA	1.47576	0.0681428	0.140008
ENSG00000163281.11	GNPDA2	1.47573	0.0615733	0.140016
ENSG00000100302.6	RASD2	1.47573	0.0815433	0.140017
ENSG00000125844.15	RRBP1	-1.47545	-52.0302	0.140091
ENSG00000197296.5	FITM2	-1.4749	-2.23817	0.14024
ENSG00000124508.16	BTN2A2	1.47482	0.854207	0.14026
ENSG00000174945.13	AMZ1	-1.47441	-1.13272	0.140372
ENSG00000163611.11	SPICE1	-1.4736	-0.113832	0.140588
ENSG00000226686.7	LINC01535	1.47344	0.0185623	0.140633
ENSG00000165644.10	COMTD1	1.47305	0.20251	0.140738
ENSG00000188786.9	MTF1	-1.47263	-1.24753	0.140852
ENSG00000118322.12	ATP10B	-1.4724	-0.115759	0.140913
ENSG00000259363.5	CTD-2054N24.2	-1.4719	-0.0322041	0.141049
ENSG00000178935.5	ZNF552	-1.47106	-0.173717	0.141276
ENSG00000116171.17	SCP2	-1.47097	-0.0249155	0.141301
ENSG00000112578.9	BYSL	-1.47022	-0.181949	0.141502
ENSG00000124641.15	MED20	1.47022	0.0781619	0.141502
ENSG00000165646.11	SLC18A2	1.47014	0.0634682	0.141525
ENSG00000048649.13	RSF1	-1.46992	-0.0928023	0.141584
ENSG00000196821.9	C6orf106	1.46976	0.0440613	0.141626
ENSG00000197555.9	SIPA1L1	1.46907	0.0641001	0.141814
ENSG00000171135.13	JAGN1	-1.46818	-0.102999	0.142055
ENSG00000077454.15	LRCH4	-1.46792	-0.460843	0.142126
ENSG00000151725.11	CENPU	1.46777	0.348921	0.142167
ENSG00000183340.6	JRKL	-1.46765	-0.349044	0.1422
ENSG00000075568.16	TMEM131	-1.46748	-0.077299	0.142245
ENSG00000151552.11	QDPR	1.46705	0.0281506	0.142363
ENSG00000038358.14	EDC4	-1.46653	-1.58564	0.142505
ENSG00000204257.14	HLA-DMA	-1.46626	-0.0457979	0.142577
ENSG00000078269.14	SYNJ2	1.46592	0.19589	0.142669
ENSG00000130307.11	USHBP1	-1.46532	-0.729829	0.142834
ENSG00000124193.14	SRSF6	-1.46525	-3.92662	0.142854
ENSG00000118363.11	SPCS2	-1.46422	-0.477225	0.143134
ENSG00000075914.12	EXOSC7	1.46263	0.0369373	0.143568
[truncated: 8,660 more rows]

## Sheet: Table S2
Table S2. S-PrediXcan results in Lung.
Gene	Gene_name	Zscore	Effect_size	P-value
ENSG00000115607.9	IL18RAP	-10.9833	-0.576085	4.59706e-28
ENSG00000113520.10	IL4	-9.27041	-0.202988	1.85436e-20
ENSG00000243509.4	TNFRSF6B	-8.97082	-0.613391	2.94321e-19
ENSG00000258366.7	RTEL1	8.90792	3.06829	5.19998e-19
ENSG00000163209.14	SPRR3	-8.52638	-8.58518	1.51e-17
ENSG00000115604.10	IL18R1	8.36946	0.20417	5.78853e-17
ENSG00000143546.9	S100A8	-7.81816	-1.06012	5.36e-15
ENSG00000143631.10	FLG	-7.182	-0.0925367	6.87e-13
ENSG00000213171.2	LINGO4	6.84078	0.191808	7.87623e-12
ENSG00000131435.12	PDLIM4	6.81208	0.568472	9.61999e-12
ENSG00000167083.6	GNGT2	6.49059	0.280835	8.55e-11
ENSG00000143536.7	CRNN	6.37312	0.382176	1.85227e-10
ENSG00000197375.12	SLC22A5	6.23048	0.156944	4.65001e-10
ENSG00000092020.10	PPP2R3C	6.0843	0.57835	1.17e-09
ENSG00000224228.2	RP1-15D23.2	6.05487	0.0561839	1.40534e-09
ENSG00000131323.14	TRAF3	-5.6011	-1.06165	2.13e-08
ENSG00000263033.2	RP11-396B14.2	5.49468	0.188747	3.91418e-08
ENSG00000162928.8	PEX13	5.48181	0.683273	4.21001e-08
ENSG00000197136.4	PCNX3	5.41518	0.486942	6.12267e-08
ENSG00000164136.16	IL15	5.33796	0.383668	9.4e-08
ENSG00000173327.7	MAP3K11	5.31442	0.138171	1.07e-07
ENSG00000038532.14	CLEC16A	5.1885	0.393129	2.12e-07
ENSG00000065361.14	ERBB3	-5.18415	-6.9855	2.17e-07
ENSG00000254810.1	RP11-672A2.4	-5.10942	-0.184224	3.23145e-07
ENSG00000204315.3	FKBPL	-5.08245	-0.562324	3.72592e-07
ENSG00000254271.1	RP11-131N11.4	-4.97509	-0.0969943	6.5218e-07
ENSG00000065675.14	PRKCQ	-4.92215	-0.323669	8.56e-07
ENSG00000095321.16	CRAT	4.88968	0.111773	1.01e-06
ENSG00000196420.7	S100A5	4.80452	0.603174	1.55124e-06
ENSG00000163218.14	PGLYRP4	4.78735	0.217466	1.69e-06
ENSG00000260302.1	RP11-973H7.1	4.74303	0.0454484	2.10543e-06
ENSG00000204469.12	PRRC2A	4.68581	0.325574	2.78852e-06
ENSG00000213445.9	SIPA1	4.62251	0.266514	3.79121e-06
ENSG00000139190.16	VAMP1	-4.59549	-0.068874	4.31741e-06
ENSG00000128944.13	KNSTRN	-4.58408	-0.0637993	4.56e-06
ENSG00000138031.14	ADCY3	4.58247	0.0915522	4.59513e-06
ENSG00000100365.14	NCF4	-4.51539	-0.326874	6.31999e-06
ENSG00000183484.11	GPR132	4.51075	0.185959	6.46e-06
ENSG00000153094.22	BCL2L11	-4.48475	-0.510365	7.3e-06
ENSG00000175334.7	BANF1	4.46226	0.21897	8.11e-06
ENSG00000204099.11	NEU4	-4.44931	-0.0368988	8.61453e-06
ENSG00000142599.17	RERE	4.35347	0.181529	1.34e-05
ENSG00000143369.14	ECM1	-4.32935	-0.271722	1.49548e-05
ENSG00000134982.16	APC	4.30899	0.819771	1.64e-05
ENSG00000225556.1	C2CD4D	-4.29335	-0.729039	1.76e-05
ENSG00000175376.8	EIF1AD	-4.28347	-0.24209	1.84e-05
ENSG00000115464.14	USP34	-4.22037	-0.503024	2.43897e-05
ENSG00000235151.1	AC114730.2	-4.212	-0.050503	2.53121e-05
ENSG00000169220.17	RGS14	-4.21122	-0.121796	2.54e-05
ENSG00000165272.14	AQP3	4.20597	0.0799073	2.59964e-05
ENSG00000159450.12	TCHH	4.19908	0.526051	2.68e-05
ENSG00000175646.3	PRM1	4.14759	5.49794	3.36e-05
ENSG00000261504.1	LINC01686	4.12922	1.30741	3.64e-05
ENSG00000138111.14	MFSD13A	4.06858	0.101627	4.73e-05
ENSG00000119383.19	PTPA	4.06604	0.0776961	4.78197e-05
ENSG00000188015.9	S100A3	4.05169	0.219853	5.08486e-05
ENSG00000182108.9	DEXI	-4.02906	-4.94141	5.6e-05
ENSG00000204257.14	HLA-DMA	4.01637	0.369534	5.91003e-05
ENSG00000168477.17	TNXB	3.98248	0.717187	6.82e-05
ENSG00000101216.10	GMEB2	-3.93441	-0.15519	8.34e-05
ENSG00000225948.2	RP11-554I8.1	3.90281	0.125964	9.50805e-05
ENSG00000107882.11	SUFU	3.90226	0.461619	9.53e-05
ENSG00000266472.5	MRPS21	-3.87754	-0.0356374	0.000105519
ENSG00000016402.13	IL20RA	-3.87745	-0.0816271	0.000105556
ENSG00000143520.6	FLG2	-3.8674	-0.974494	0.00011
ENSG00000072364.12	AFF4	3.84479	0.300875	0.000120653
ENSG00000196154.11	S100A4	3.84023	0.175261	0.000122922
ENSG00000139192.11	TAPBPL	3.83808	0.0355083	0.000124
ENSG00000197798.8	FAM118B	3.83808	0.338361	0.000124
ENSG00000169442.8	CD52	-3.8298	-0.0404219	0.000128249
ENSG00000204427.11	ABHD16A	3.82755	0.208275	0.000129426
ENSG00000237541.3	HLA-DQA2	3.82646	0.0884321	0.00013
ENSG00000157895.11	C12orf43	3.78309	0.135301	0.000154894
ENSG00000197956.9	S100A6	-3.75651	-0.194573	0.0001723
ENSG00000141574.7	SECTM1	-3.75549	-0.120267	0.000173
ENSG00000116793.15	PHTF1	3.74719	0.245495	0.000178828
ENSG00000115944.14	COX7A2L	3.73808	0.273791	0.000185433
ENSG00000158406.4	HIST1H4H	-3.71792	-0.290081	0.000200866
ENSG00000145354.9	CISD2	3.71762	0.166845	0.000201107
ENSG00000126746.17	ZNF384	3.71658	0.111576	0.000201935
ENSG00000172818.9	OVOL1	3.71401	0.606141	0.000204
ENSG00000158062.20	UBXN11	3.68147	0.0895198	0.000231895
ENSG00000182612.10	TSPAN10	3.67871	0.0381707	0.000234417
ENSG00000230561.4	CCDC192	-3.67861	-0.438589	0.000234511
ENSG00000203786.6	KPRP	3.67591	0.375692	0.000237
ENSG00000162604.12	TM2D1	3.67579	0.132146	0.000237111
ENSG00000072958.8	AP1M1	-3.66029	-0.184431	0.000251929
ENSG00000109332.19	UBE2D3	3.66014	0.350005	0.000252078
ENSG00000042832.11	TG	-3.65618	-0.175432	0.000256
ENSG00000153037.13	SRP19	3.63059	0.270768	0.000282778
ENSG00000111639.7	MRPL51	3.62727	0.126594	0.000286439
ENSG00000126246.9	IGFLR1	-3.6027	-0.282774	0.000314924
ENSG00000151150.21	ANK3	3.58198	177.365	0.000341
ENSG00000108443.13	RPS6KB1	3.58032	0.354589	0.00034317
ENSG00000115194.10	SLC30A3	3.58002	1.93817	0.000343569
ENSG00000074706.13	IPCEF1	-3.55222	-0.260827	0.000382
ENSG00000197070.13	ARRDC1	3.53108	0.104333	0.000413863
ENSG00000198563.13	DDX39B	-3.51987	-0.250074	0.000431765
ENSG00000272800.1	RP11-438L19.1	3.51911	0.689574	0.000433
ENSG00000115524.15	SF3B1	3.49958	0.234694	0.000466
ENSG00000204264.8	PSMB8	-3.49057	-0.281042	0.000482
ENSG00000274191.1	RP11-324E6.10	-3.48562	-17.9721	0.000491
ENSG00000175643.8	RMI2	-3.46274	-0.0555679	0.0005347
ENSG00000188549.12	C15orf52	3.44767	0.258779	0.00056544
ENSG00000131061.13	ZNF341	-3.43207	-0.656446	0.000599
ENSG00000019144.18	PHLDB1	-3.42668	-0.206696	0.000611
ENSG00000131475.6	VPS25	3.42668	2.59456	0.000611
ENSG00000090104.11	RGS1	-3.41688	-0.304513	0.000633436
ENSG00000166126.10	AMN	3.41614	0.335168	0.00063515
ENSG00000231028.8	LINC00271	-3.40775	-0.160201	0.000655
ENSG00000108784.9	NAGLU	3.39067	0.129361	0.000697213
ENSG00000145337.4	PYURF	3.39036	0.0589273	0.000698
ENSG00000175592.8	FOSL1	3.38763	2.41381	0.000705
ENSG00000196126.11	HLA-DRB1	3.38569	0.303123	0.00071
ENSG00000162923.14	WDR26	3.38223	1.0016	0.000719
ENSG00000256249.1	RP11-324E6.6	-3.38109	-0.280232	0.000722
ENSG00000164849.9	GPR146	-3.37932	-0.200503	0.000726642
ENSG00000134824.13	FADS2	3.36733	0.0704321	0.000759
ENSG00000152611.11	CAPSL	-3.36372	-2.13471	0.000769
ENSG00000143882.10	ATP6V1C2	-3.36086	-0.139138	0.000777
ENSG00000123810.7	B9D2	3.34663	0.417776	0.000818
ENSG00000122696.13	SLC25A51	3.34643	0.057213	0.000818589
ENSG00000174943.9	KCTD13	3.34391	0.17669	0.000826052
ENSG00000122741.15	DCAF10	3.34279	0.117424	0.0008294
ENSG00000131507.10	NDFIP1	-3.34259	-0.430738	0.00083
ENSG00000188011.5	RTP5	-3.33267	-0.190128	0.000860156
ENSG00000171806.11	METTL18	3.32983	0.0612463	0.000869
ENSG00000125630.15	POLR1B	-3.32712	-0.0670577	0.000877489
ENSG00000168496.3	FEN1	-3.31882	-0.807377	0.000904
ENSG00000171206.13	TRIM8	-3.31544	-0.147659	0.000915
ENSG00000100796.17	PPP4R3A	-3.30969	-4.16877	0.000934
ENSG00000255046.1	RP11-297N6.4	-3.28357	-0.144326	0.001025
ENSG00000075413.17	MARK3	-3.27785	-0.185406	0.001046
ENSG00000271889.1	RP11-493E12.1	3.27543	0.093917	0.001055
ENSG00000197586.12	ENTPD6	3.25682	0.0717346	0.00112669
ENSG00000166987.14	MBD6	-3.25674	-0.34754	0.001127
ENSG00000237651.6	C2orf74	3.25498	0.0272689	0.001134
ENSG00000280303.2	ERICD	-3.25323	-0.216547	0.001141
ENSG00000268649.5	RP4-806M20.4	3.25298	0.346157	0.001142
ENSG00000181938.13	GINS3	-3.24885	-2.30096	0.00115874
ENSG00000267414.1	RP11-456K23.1	-3.23722	-0.423773	0.001207
ENSG00000137267.5	TUBB2A	3.22929	0.624544	0.001241
ENSG00000168763.15	CNNM3	3.2202	0.281619	0.001281
ENSG00000165997.4	ARL5B	-3.21918	-0.175381	0.0012856
ENSG00000273449.1	RP11-218F10.3	3.21775	0.0514504	0.001292
ENSG00000245937.7	LINC01184	3.2062	0.080058	0.001345
ENSG00000163606.10	CD200R1	3.20436	0.18932	0.00135361
ENSG00000231389.7	HLA-DPA1	-3.20349	-0.321405	0.00135771
ENSG00000166165.12	CKB	-3.1983	-0.129423	0.00138238
ENSG00000173597.8	SULT1B1	3.19291	0.306747	0.00140845
ENSG00000265681.7	RPL17	3.18531	1.68399	0.001446
ENSG00000073050.11	XRCC1	3.18364	0.236896	0.00145436
ENSG00000198498.9	TMA16	-3.17932	-0.222384	0.0014762
ENSG00000177398.18	UMODL1	3.17917	0.0167201	0.00147695
ENSG00000167768.4	KRT1	3.17677	0.103585	0.00148925
ENSG00000162444.11	RBP7	3.17374	0.133567	0.0015049
ENSG00000169136.10	ATF5	-3.15825	-0.121199	0.00158718
ENSG00000105672.14	ETV2	-3.14763	-0.121094	0.001646
ENSG00000162062.14	C16orf59	3.14594	5.267	0.00165551
ENSG00000101224.17	CDC25B	-3.13595	-0.150412	0.001713
ENSG00000188994.12	ZNF292	-3.13561	-0.583073	0.001715
ENSG00000116489.12	CAPZA1	-3.13424	-0.252156	0.001723
ENSG00000218357.3	LINC01644	-3.13292	-0.348505	0.00173074
ENSG00000108932.11	SLC16A6	-3.12858	-0.13135	0.00175655
ENSG00000131462.7	TUBG1	-3.12797	-1.07593	0.00176017
ENSG00000198752.10	CDC42BPB	3.12484	0.641851	0.001779
ENSG00000089639.10	GMIP	3.12451	0.719082	0.001781
ENSG00000116688.16	MFN2	-3.12109	-0.0692146	0.0018018
ENSG00000163156.11	SCNM1	3.11684	1.1936	0.001828
ENSG00000007341.18	ST7L	-3.11523	-0.0468964	0.001838
ENSG00000122863.5	CHST3	3.11507	0.717205	0.001839
ENSG00000068305.17	MEF2A	3.11406	0.253752	0.00184531
ENSG00000166263.13	STXBP4	-3.11244	-0.0515903	0.00185548
ENSG00000105376.4	ICAM5	3.11188	0.126599	0.001859
ENSG00000141252.19	VPS53	3.11124	0.0280248	0.00186306
ENSG00000166166.12	TRMT61A	-3.10203	-0.202394	0.001922
ENSG00000108423.14	TUBD1	3.09217	0.343729	0.001987
ENSG00000228889.6	UBAC2-AS1	3.0863	0.204854	0.00202662
ENSG00000168476.11	REEP4	-3.08244	-0.127219	0.0020531
ENSG00000072786.12	STK10	3.08228	0.0935433	0.00205425
ENSG00000000971.15	CFH	-3.08188	-0.15747	0.002057
ENSG00000135541.20	AHI1	-3.07383	-0.0351633	0.00211332
ENSG00000181924.6	COA4	-3.06943	-0.566922	0.00214471
ENSG00000197226.12	TBC1D9B	3.06772	0.0304753	0.00215698
ENSG00000169764.15	UGP2	-3.0651	-0.404258	0.002176
ENSG00000267940.1	RP11-290F24.6	-3.061	-0.269571	0.00220596
ENSG00000169679.14	BUB1	3.05682	2.87659	0.002237
ENSG00000170266.15	GLB1	-3.05671	-0.494602	0.00223778
ENSG00000138395.14	CDK15	3.05388	5.00803	0.002259
ENSG00000149922.10	TBX6	3.04778	0.0548962	0.00230538
ENSG00000204356.13	NELFE	3.04652	0.196924	0.00231506
ENSG00000188167.8	TMPPE	3.03807	2.36671	0.002381
ENSG00000124839.12	RAB17	-3.0313	-0.763576	0.002435
ENSG00000134825.15	TMEM258	3.03007	0.119004	0.00244499
ENSG00000273650.1	CTD-3193K9.11	3.0225	32.207	0.002507
ENSG00000132466.18	ANKRD17	-3.01973	-0.976028	0.00253
ENSG00000246523.7	RP11-736K20.6	3.01906	0.109726	0.00253564
ENSG00000106948.16	AKNA	-3.0082	-0.391984	0.002628
ENSG00000213722.8	DDAH2	3.00785	0.217513	0.002631
ENSG00000198858.9	R3HDM4	3.00759	0.327061	0.00263331
ENSG00000197712.11	FAM114A1	-3.00596	-0.0956619	0.00264743
ENSG00000187398.11	LUZP2	-3.00361	-0.31325	0.00266794
ENSG00000120910.14	PPP3CC	2.99554	0.209648	0.00273957
ENSG00000203872.6	C6orf163	2.99259	0.0465448	0.00276618
ENSG00000152778.8	IFIT5	-2.98629	-0.113531	0.00282381
ENSG00000178084.1	HTR3C	2.98498	88.4139	0.002836
ENSG00000163239.12	TDRD10	2.98482	0.0461057	0.00283743
ENSG00000186998.15	EMID1	2.97737	0.0564209	0.00290737
ENSG00000271390.1	RP11-89C3.3	-2.97534	-0.0839827	0.00292668
ENSG00000196407.11	THEM5	-2.96774	-0.12606	0.003
ENSG00000101003.9	GINS1	-2.96447	-0.697641	0.00303203
ENSG00000173757.9	STAT5B	-2.96437	-10.0292	0.003033
ENSG00000051825.14	MPHOSPH9	-2.96004	-0.173394	0.003076
ENSG00000108799.12	EZH1	2.95774	0.276903	0.003099
ENSG00000198162.12	MAN1A2	-2.94984	-0.123962	0.0031794
ENSG00000259803.6	SLC22A31	2.94736	0.25315	0.003205
ENSG00000101152.10	DNAJC5	-2.94671	-0.405042	0.00321179
ENSG00000159445.12	THEM4	2.94659	0.13637	0.00321297
ENSG00000101236.16	RNF24	-2.94645	-0.19774	0.00321441
ENSG00000223865.10	HLA-DPB1	2.94286	0.910113	0.003252
ENSG00000165526.8	RPUSD4	-2.93325	-0.378785	0.00335436
ENSG00000175857.8	GAPT	2.93097	0.308282	0.003379
ENSG00000178665.14	ZNF713	2.9282	0.0548148	0.00340934
ENSG00000130958.11	SLC35D2	-2.92677	-0.87593	0.003425
ENSG00000255557.1	RP11-770G2.2	2.92599	0.0438504	0.00343359
ENSG00000148950.9	IMMP1L	-2.91754	-0.62419	0.003528
ENSG00000109911.18	ELP4	-2.91754	-0.478883	0.003528
ENSG00000276445.1	LLNLR-268E12.1	-2.91622	-0.512191	0.003543
ENSG00000204390.9	HSPA1L	2.91385	0.716349	0.00357
ENSG00000164308.16	ERAP2	2.9059	0.0172532	0.003662
ENSG00000141655.16	TNFRSF11A	-2.90581	-0.106785	0.003663
ENSG00000158113.12	LRRC43	2.90453	0.254318	0.003678
ENSG00000177239.14	MAN1B1	2.90151	0.0640745	0.00371369
ENSG00000141985.9	SH3GL1	-2.89711	-0.540919	0.00376622
ENSG00000172965.14	MIR4435-2HG	2.89497	0.33776	0.003792
ENSG00000230499.1	AC108463.1	-2.89497	-0.152909	0.003792
ENSG00000119636.15	BBOF1	-2.89289	-0.317529	0.00381713
ENSG00000235615.2	AJ239322.1	-2.89249	-0.110933	0.003822
ENSG00000138722.9	MMRN1	-2.89126	-0.0819117	0.003837
ENSG00000028137.18	TNFRSF1B	-2.88881	-0.429938	0.003867
ENSG00000139437.17	TCHP	2.88574	1.97899	0.003905
ENSG00000131477.10	RAMP2	-2.88566	-0.548596	0.003906
ENSG00000274414.1	RP5-965G21.4	2.88357	0.13826	0.003932
ENSG00000173442.12	EHBP1L1	2.87945	0.412793	0.00398367
ENSG00000120896.13	SORBS3	-2.87793	-0.15184	0.00400292
ENSG00000273702.1	RP11-758H9.2	-2.87785	-0.123509	0.00400397
ENSG00000257446.3	ZNF878	-2.8744	-0.31809	0.004048
ENSG00000122861.15	PLAU	-2.87261	-0.169003	0.004071
ENSG00000261150.2	EPPK1	2.86472	0.160917	0.00417375
ENSG00000170426.1	SDR9C7	-2.86304	-0.226872	0.004196
ENSG00000024048.10	UBR2	-2.86153	-0.279979	0.004216
ENSG00000000457.13	SCYL3	2.85966	0.377179	0.004241
ENSG00000204392.10	LSM2	2.85277	0.228486	0.00433398
ENSG00000155975.9	VPS37A	2.85211	0.240094	0.004343
ENSG00000187959.9	CPSF4L	-2.85145	-0.0856513	0.004352
ENSG00000167670.15	CHAF1A	-2.85037	-0.0540863	0.00436684
ENSG00000142675.17	CNKSR1	-2.84847	-0.147021	0.004393
ENSG00000140521.12	POLG	2.8437	0.0808176	0.00445924
ENSG00000129993.14	CBFA2T3	2.8408	39.9603	0.0045
ENSG00000145388.14	METTL14	-2.83833	-0.189395	0.004535
ENSG00000187792.4	ZNF70	-2.83777	-2.62372	0.004543
ENSG00000110080.18	ST3GAL4	-2.83409	-0.191944	0.0045956
ENSG00000161664.6	ASB16	2.83178	0.127527	0.004629
ENSG00000133466.13	C1QTNF6	-2.82978	-0.125255	0.00465797
ENSG00000087074.7	PPP1R15A	-2.82875	-0.398919	0.004673
ENSG00000184363.9	PKP3	-2.82599	-0.361555	0.0047134
ENSG00000160963.13	COL26A1	-2.82426	-0.0648981	0.004739
ENSG00000101346.13	POFUT1	2.81677	0.654832	0.004851
ENSG00000213079.9	SCAF8	-2.80491	-2.58811	0.005033
ENSG00000145777.14	TSLP	2.80332	0.12686	0.005058
ENSG00000204305.13	AGER	-2.80301	-1.7683	0.00506276
ENSG00000006210.6	CX3CL1	2.80147	0.408989	0.005087
ENSG00000104833.11	TUBB4A	-2.80135	-0.0703884	0.005089
ENSG00000135346.8	CGA	-2.8009	-117.517	0.005096
ENSG00000122786.19	CALD1	-2.79725	-0.445154	0.005154
ENSG00000172794.19	RAB37	2.78788	0.905275	0.00530544
ENSG00000040341.17	STAU2	2.78784	0.250987	0.005306
ENSG00000267654.1	LINC01882	2.78692	0.052657	0.00532117
ENSG00000126778.8	SIX1	-2.77862	-30.8026	0.005459
ENSG00000140470.13	ADAMTS17	2.77821	0.100221	0.005466
ENSG00000171988.18	JMJD1C	-2.77816	-0.217702	0.00546682
ENSG00000183378.11	OVCH2	2.77631	0.167859	0.00549802
ENSG00000166847.9	DCTN5	2.77612	0.0283927	0.00550124
ENSG00000164068.15	RNF123	2.77536	0.113491	0.005514
ENSG00000151882.11	CCL28	-2.77372	-0.746143	0.005542
ENSG00000103591.12	AAGAB	-2.77348	-0.186922	0.0055461
ENSG00000164647.8	STEAP1	2.77342	0.551251	0.005547
ENSG00000072756.16	TRNT1	2.76971	0.0671126	0.00561057
ENSG00000171522.5	PTGER4	-2.76784	-0.494005	0.005643
ENSG00000142669.14	SH3BGRL3	2.76532	0.228269	0.00568677
ENSG00000135842.16	FAM129A	-2.76298	-0.137288	0.0057276
ENSG00000162437.14	RAVER2	-2.75881	-0.101779	0.00580118
ENSG00000100815.12	TRIP11	-2.75714	-0.1621	0.005831
ENSG00000011590.13	ZBTB32	-2.74871	-0.106242	0.005983
ENSG00000159202.17	UBE2Z	2.7486	0.147317	0.005985
ENSG00000204536.13	CCHCR1	-2.74703	-0.0395256	0.00601374
ENSG00000177576.11	C18orf32	2.74674	0.131822	0.006019
ENSG00000154639.18	CXADR	-2.74571	-29.0647	0.006038
ENSG00000122557.9	HERPUD2	2.74517	0.110006	0.006048
ENSG00000080166.15	DCT	2.74467	0.0544547	0.00605717
ENSG00000221995.5	TIAF1	-2.74441	-0.16369	0.006062
ENSG00000159199.13	ATP5G1	2.74136	0.381542	0.00611854
ENSG00000227533.5	SLC2A1-AS1	-2.74048	-0.0507246	0.006135
ENSG00000244462.7	RBM12	2.73842	1.67572	0.0061736
ENSG00000143384.12	MCL1	-2.737	-0.386037	0.00620018
ENSG00000162227.7	TAF6L	-2.73342	-31.5813	0.006268
ENSG00000070190.12	DAPP1	2.73335	0.202113	0.00626945
ENSG00000133318.13	RTN3	-2.73122	-0.378559	0.00631
ENSG00000096401.7	CDC5L	2.7299	0.606931	0.00633532
ENSG00000137310.11	TCF19	2.72717	0.409001	0.006388
ENSG00000143479.15	DYRK3	-2.7264	-0.143665	0.006403
ENSG00000131732.11	ZCCHC9	2.719	0.224592	0.006548
ENSG00000120697.8	ALG5	-2.71789	-0.325782	0.00657
ENSG00000160883.10	HK3	2.71691	1.36884	0.00658952
ENSG00000143367.15	TUFT1	2.71533	0.292981	0.006621
ENSG00000125257.13	ABCC4	2.71443	0.19497	0.00663909
ENSG00000160049.11	DFFA	-2.71224	-0.167469	0.006683
ENSG00000228065.10	LINC01515	-2.71066	-0.0326226	0.006715
ENSG00000181004.9	BBS12	-2.70712	-0.118839	0.00678692
ENSG00000204577.11	LILRB3	-2.7071	-0.0935192	0.00678733
ENSG00000174165.7	ZDHHC24	2.70648	0.264617	0.0068
ENSG00000125510.15	OPRL1	-2.70643	-0.282691	0.006801
ENSG00000171700.13	RGS19	2.70643	0.242154	0.006801
ENSG00000164244.20	PRRC1	-2.70492	-0.408281	0.006832
ENSG00000103599.19	IQCH	2.70429	0.101563	0.006845
ENSG00000187997.11	C17orf99	-2.70144	-0.733873	0.006904
ENSG00000164393.8	ADGRF2	-2.70096	-0.534448	0.006914
ENSG00000182134.15	TDRKH	-2.70086	-0.0630343	0.00691611
ENSG00000025156.12	HSF2	-2.69974	-0.0602808	0.00693941
ENSG00000270659.1	RP11-105N14.1	2.69866	0.0634813	0.00696194
ENSG00000272047.1	GTF2H5	-2.69806	-0.0783766	0.00697456
ENSG00000155666.11	KDM8	-2.69721	-0.146939	0.00699226
ENSG00000187514.16	PTMA	2.69627	22.0629	0.007012
ENSG00000158987.20	RAPGEF6	2.69447	0.123496	0.00705
ENSG00000153814.11	JAZF1	-2.69211	-0.160568	0.0071002
ENSG00000173848.18	NET1	-2.69207	-0.334024	0.007101
ENSG00000128524.4	ATP6V1F	-2.69187	-0.637986	0.00710536
ENSG00000176986.15	SEC24C	-2.68884	-0.439815	0.00717
ENSG00000213927.3	CCL27	2.68445	0.305076	0.007265
ENSG00000271109.1	CTC-523E23.11	2.68217	0.0722113	0.00731472
ENSG00000205212.3	CCDC144NL	2.67869	0.0423701	0.007391
ENSG00000183150.7	GPR19	-2.67321	-0.05681	0.007513
ENSG00000105122.12	RASAL3	2.67289	0.188692	0.00752
ENSG00000229921.6	KIF25-AS1	-2.67218	-0.032692	0.00753592
ENSG00000104812.14	GYS1	2.66738	0.298448	0.00764444
ENSG00000277476.1	RP11-147L13.13	-2.66705	-1.44001	0.007652
ENSG00000108826.15	MRPL27	-2.66683	-0.324942	0.007657
ENSG00000141378.14	PTRH2	-2.66274	-0.44103	0.00775077
ENSG00000111199.10	TRPV4	2.66212	0.681416	0.007765
ENSG00000143365.17	RORC	-2.66043	-0.191044	0.00780401
ENSG00000139173.9	TMEM117	2.65927	0.167475	0.00783092
ENSG00000114529.12	C3orf52	-2.65736	-0.446161	0.0078755
ENSG00000272333.5	KMT2B	-2.6558	-0.235906	0.00791208
ENSG00000065717.14	TLE2	2.65447	0.163969	0.00794338
ENSG00000166272.16	WBP1L	-2.65258	-0.268874	0.00798799
ENSG00000089157.15	RPLP0	2.65225	0.379807	0.00799568
ENSG00000072858.10	SIDT1	2.65221	0.107365	0.00799667
ENSG00000234147.1	RP3-460G2.2	-2.65078	-0.0518491	0.00803072
ENSG00000171174.13	RBKS	-2.6498	-0.220005	0.00805396
ENSG00000169313.9	P2RY12	-2.64947	-0.0246833	0.00806184
ENSG00000158717.10	RNF166	-2.6456	-0.0562641	0.00815452
ENSG00000034713.7	GABARAPL2	2.64476	6.37891	0.008175
ENSG00000075790.10	BCAP29	2.64471	0.194854	0.008176
ENSG00000196275.13	GTF2IRD2	2.64404	0.0453428	0.0081922
ENSG00000136783.9	NIPSNAP3A	2.64317	0.0365054	0.0082133
ENSG00000057019.15	DCBLD2	2.63876	0.834053	0.008321
ENSG00000139289.13	PHLDA1	2.63624	265.248	0.008383
ENSG00000117425.13	PTCH2	2.6343	0.292277	0.008431
ENSG00000129625.12	REEP5	-2.63135	-0.106869	0.0085046
ENSG00000120055.7	C10orf95	2.63098	4.37264	0.008514
ENSG00000160223.16	ICOSLG	2.62624	0.0429314	0.00863338
ENSG00000143951.15	WDPCP	2.62498	0.113366	0.0086655
ENSG00000125531.6	FNDC11	-2.6233	-0.231049	0.00870814
ENSG00000263001.5	GTF2I	2.62296	0.0728557	0.008717
ENSG00000117155.16	SSX2IP	2.6228	0.430552	0.008721
ENSG00000158856.17	DMTN	-2.62116	-0.0693682	0.008763
ENSG00000260136.5	CTD-2270L9.4	2.61988	0.0844961	0.008796
ENSG00000168092.13	PAFAH1B2	-2.6176	-0.135005	0.008855
ENSG00000137218.10	FRS3	-2.61679	-0.121697	0.008876
ENSG00000164197.11	RNF180	2.61323	0.780342	0.008969
ENSG00000131097.6	HIGD1B	2.61224	0.171681	0.008995
ENSG00000162882.14	HAAO	-2.60937	-0.110268	0.00907099
ENSG00000188786.9	MTF1	-2.60812	-0.210714	0.00910401
ENSG00000100417.11	PMM1	-2.60606	-0.255033	0.009159
ENSG00000038219.12	BOD1L1	2.60482	0.0893019	0.0091922
ENSG00000157827.19	FMNL2	2.60193	0.23593	0.00927007
ENSG00000163875.15	MEAF6	-2.59902	-0.0933711	0.00934899
ENSG00000162769.12	FLVCR1	-2.59777	-0.0770231	0.00938321
ENSG00000105668.7	UPK1A	-2.59754	-0.0289661	0.00938936
ENSG00000162591.15	MEGF6	2.59642	0.140217	0.00942
ENSG00000185278.15	ZBTB37	-2.59498	-0.904627	0.00945966
ENSG00000120068.6	HOXB8	-2.59318	-0.289021	0.00950918
ENSG00000170703.15	TTLL6	2.5902	0.104888	0.009592
ENSG00000161798.6	AQP5	-2.58995	-0.0615582	0.009599
ENSG00000133247.13	KMT5C	2.58842	0.194893	0.00964171
ENSG00000158373.8	HIST1H2BD	-2.58827	-0.189234	0.009646
ENSG00000214078.12	CPNE1	-2.58663	-0.0277591	0.009692
ENSG00000105559.11	PLEKHA4	-2.58617	-0.140278	0.009705
ENSG00000165271.16	NOL6	-2.58576	-0.0730473	0.00971638
ENSG00000277161.1	PIGW	-2.58509	-0.375587	0.00973523
ENSG00000107331.16	ABCA2	-2.58277	-0.274027	0.009801
ENSG00000143418.19	CERS2	-2.58203	-0.231369	0.00982198
ENSG00000169683.7	LRRC45	-2.57985	-0.107133	0.00988423
ENSG00000105202.8	FBL	2.57798	0.18972	0.009938
ENSG00000124205.15	EDN3	-2.57222	-0.229951	0.0101048
ENSG00000118200.14	CAMSAP2	-2.57115	-1.15187	0.010136
ENSG00000196670.13	ZFP62	2.56924	0.0579429	0.0101922
ENSG00000119608.12	PROX2	-2.56512	-0.193341	0.010314
ENSG00000136688.10	IL36G	2.56284	8.03828	0.010382
ENSG00000064419.13	TNPO3	2.56098	0.188163	0.0104379
ENSG00000172346.14	CSDC2	2.55997	0.0698988	0.010468
ENSG00000126603.8	GLIS2	-2.55901	-3.25864	0.010497
ENSG00000157540.19	DYRK1A	-2.55804	-0.114418	0.0105263
ENSG00000035403.17	VCL	2.55659	0.275977	0.0105702
ENSG00000167992.12	VWCE	-2.55306	-12.3524	0.010678
ENSG00000133055.8	MYBPH	2.55166	0.0835044	0.010721
ENSG00000204371.11	EHMT2	2.54985	4.01858	0.010777
ENSG00000110801.13	PSMD9	2.54695	0.319484	0.010867
ENSG00000108395.13	TRIM37	2.54651	0.0540638	0.0108806
ENSG00000273424.1	CTA-223H9.9	-2.54573	-4.94724	0.010905
ENSG00000120948.16	TARDBP	-2.5437	-1.21279	0.0109685
ENSG00000239672.7	NME1	-2.54108	-0.104813	0.011051
ENSG00000115520.8	COQ10B	2.53661	0.360114	0.011193
ENSG00000196177.12	ACADSB	-2.53599	-0.207803	0.0112131
ENSG00000146701.11	MDH2	2.53581	0.163662	0.0112188
ENSG00000181264.8	TMEM136	2.53501	0.121022	0.0112445
ENSG00000214655.10	ZSWIM8	-2.53452	-0.339183	0.01126
ENSG00000115896.15	PLCL1	-2.53319	-0.204226	0.011303
ENSG00000238290.1	RP11-431K24.1	2.53316	0.142943	0.011304
ENSG00000172992.11	DCAKD	2.52784	0.0221672	0.0114767
ENSG00000133056.13	PIK3C2B	-2.52591	-0.493089	0.01154
ENSG00000077585.13	GPR137B	-2.52537	-0.136211	0.0115576
ENSG00000180198.15	RCC1	-2.52354	-0.104448	0.011618
ENSG00000183763.8	TRAIP	2.51858	1.60516	0.011783
ENSG00000104142.10	VPS18	2.51474	11.1685	0.011912
ENSG00000217930.7	PAM16	-2.5143	-0.0829475	0.011927
ENSG00000077549.17	CAPZB	2.5123	0.103629	0.0119948
ENSG00000005700.14	IBTK	2.5113	0.257802	0.0120288
ENSG00000145494.11	NDUFS6	-2.51035	-0.690078	0.012061
ENSG00000139719.9	VPS33A	-2.50932	-0.305822	0.0120963
ENSG00000163689.19	C3orf67	2.50714	0.206874	0.0121713
ENSG00000131203.12	IDO1	2.50631	0.0911443	0.0122
ENSG00000273416.1	RP4-597N16.4	-2.50607	-0.545938	0.012208
ENSG00000185168.5	LINC00482	2.5035	0.166203	0.012297
ENSG00000167600.13	CYP2S1	2.49841	0.0641842	0.0124753
ENSG00000174007.7	CEP19	2.49813	0.0751973	0.012485
ENSG00000125386.15	FAM193A	2.49705	0.407608	0.012523
ENSG00000131748.15	STARD3	2.49694	0.429117	0.0125269
ENSG00000113638.13	TTC33	2.49455	0.194009	0.0126116
ENSG00000198182.12	ZNF607	2.49258	0.186572	0.0126817
ENSG00000204304.11	PBX2	2.49163	0.591949	0.0127157
ENSG00000108883.12	EFTUD2	-2.48918	-0.138533	0.0128037
ENSG00000099822.2	HCN2	2.48834	0.191847	0.0128342
ENSG00000226375.1	RP3-395P12.2	-2.48812	-3.72624	0.012842
ENSG00000114026.21	OGG1	2.4875	3.86812	0.0128646
ENSG00000101146.12	RAE1	2.48462	16.1858	0.012969
ENSG00000171314.8	PGAM1	2.48361	0.0943329	0.0130059
ENSG00000161265.14	U2AF1L4	-2.48286	-0.0250081	0.0130334
ENSG00000177096.8	FAM109B	-2.48269	-0.249621	0.0130396
ENSG00000104804.7	TULP2	-2.48013	-0.0402459	0.0131336
ENSG00000091972.18	CD200	2.47868	0.186228	0.0131871
ENSG00000074657.13	ZNF532	2.47819	0.299037	0.013205
ENSG00000030066.13	NUP160	2.478	0.38234	0.013212
ENSG00000272463.1	RP11-532F6.3	-2.47632	-0.0190393	0.0132744
ENSG00000166965.12	RCCD1	-2.47587	-0.120082	0.0132913
ENSG00000105058.11	FAM32A	-2.47461	-0.610554	0.013338
ENSG00000141337.12	ARSG	-2.47261	-0.196072	0.013413
ENSG00000214338.10	SOGA3	2.47146	0.17732	0.0134562
ENSG00000260588.1	RP11-930P14.2	2.46979	0.342385	0.0135191
ENSG00000267114.1	CTB-129P6.11	-2.46705	-0.469479	0.013623
ENSG00000273611.4	ZNHIT3	-2.46695	-0.163091	0.013627
ENSG00000138755.5	CXCL9	-2.46472	-0.476985	0.013712
ENSG00000055332.16	EIF2AK2	-2.46402	-0.0950112	0.013739
ENSG00000014824.13	SLC30A9	-2.46303	-0.612408	0.013777
ENSG00000151702.16	FLI1	-2.46266	-0.437898	0.013791
ENSG00000056558.10	TRAF1	2.46215	0.110153	0.0138105
ENSG00000140396.12	NCOA2	-2.46139	-15.1544	0.01384
ENSG00000160226.15	C21orf2	2.45661	0.0268745	0.0140253
ENSG00000073578.16	SDHA	-2.45602	-0.120407	0.0140487
ENSG00000140548.9	ZNF710	2.45575	0.15146	0.0140589
ENSG00000173598.13	NUDT4	-2.45493	-0.0625322	0.0140911
ENSG00000171385.9	KCND3	-2.454	-0.345009	0.0141277
ENSG00000169189.16	NSMCE1	2.4528	0.406191	0.014175
ENSG00000262484.1	CCER2	2.4514	0.360781	0.01423
ENSG00000213689.11	TREX1	2.45115	0.272945	0.01424
ENSG00000164867.10	NOS3	2.45105	0.158891	0.014244
ENSG00000014641.17	MDH1	2.45032	0.309372	0.014273
ENSG00000188396.3	TCTEX1D4	-2.44961	-0.998983	0.014301
ENSG00000151364.16	KCTD14	-2.44948	-0.131009	0.0143062
ENSG00000204616.10	TRIM31	2.44934	0.062594	0.014312
ENSG00000258512.1	LINC00239	-2.44896	-0.116953	0.014327
ENSG00000109805.9	NCAPG	2.44805	2.08542	0.014363
ENSG00000089022.13	MAPKAPK5	-2.44701	-0.090223	0.0144049
ENSG00000235750.9	KIAA0040	2.44573	0.233434	0.014456
ENSG00000244482.10	LILRA6	2.44527	0.0619133	0.0144743
ENSG00000126267.8	COX6B1	2.44153	0.131715	0.014625
ENSG00000138085.16	ATRAID	-2.44142	-0.0420151	0.0146295
ENSG00000134897.13	BIVM	2.44096	0.0639214	0.0146482
ENSG00000184574.9	LPAR5	2.4401	1.01052	0.014683
ENSG00000159261.10	CLDN14	-2.43851	-0.322758	0.014748
ENSG00000113790.10	EHHADH	2.43646	0.298176	0.014832
ENSG00000159063.12	ALG8	2.43551	0.369018	0.014871
ENSG00000179240.9	RP11-111M22.2	2.43504	0.420827	0.01489
ENSG00000164512.17	ANKRD55	2.43458	0.121746	0.0149091
ENSG00000053501.12	USE1	-2.43021	-0.0973397	0.0150899
ENSG00000258404.1	RP11-1029J19.5	-2.42815	-0.997724	0.015176
ENSG00000180549.7	FUT7	2.42789	0.105008	0.015187
ENSG00000182326.14	C1S	-2.42316	-0.732115	0.015386
ENSG00000278376.1	RP11-158I9.8	-2.42182	-0.0368934	0.015443
ENSG00000131013.3	PPIL4	-2.42048	-0.28891	0.0155
ENSG00000128218.7	VPREB3	-2.4202	-1.13419	0.015512
ENSG00000145414.8	NAF1	2.41989	0.264873	0.015525
ENSG00000221983.7	UBA52	2.4183	0.0817828	0.015593
ENSG00000204531.17	POU5F1	-2.4175	-0.022014	0.0156275
ENSG00000070759.16	TESK2	-2.41727	-0.0893235	0.0156373
ENSG00000166246.13	C16orf71	2.41612	0.314838	0.015687
ENSG00000143379.12	SETDB1	2.41512	0.1854	0.01573
ENSG00000273374.1	RP11-383I23.2	2.4138	0.162203	0.015787
ENSG00000105835.11	NAMPT	-2.41351	-0.930741	0.0157998
ENSG00000164484.11	TMEM200A	2.41318	1.58774	0.015814
ENSG00000171634.16	BPTF	-2.41295	-0.628729	0.015824
ENSG00000114861.18	FOXP1	2.41212	8.68994	0.01586
ENSG00000180448.10	ARHGAP45	-2.41144	-0.186777	0.0158897
ENSG00000109762.15	SNX25	-2.40795	-0.348233	0.0160426
ENSG00000175573.6	C11orf68	2.40693	0.163347	0.0160872
ENSG00000126088.13	UROD	2.40531	0.0826296	0.0161586
ENSG00000118193.11	KIF14	-2.40492	-0.569438	0.0161762
ENSG00000120903.12	CHRNA2	2.40361	0.23612	0.016234
ENSG00000081014.10	AP4E1	-2.40361	-0.375103	0.016234
ENSG00000103365.15	GGA2	-2.40256	-0.240971	0.0162807
ENSG00000136938.8	ANP32B	2.39693	0.22645	0.0165329
ENSG00000189171.14	S100A13	2.39609	0.0938691	0.0165712
ENSG00000170638.9	TRABD	-2.39598	-0.146425	0.016576
ENSG00000268471.6	DKFZP434I0714	-2.39583	-5.25252	0.016583
ENSG00000109670.13	FBXW7	-2.39583	-2.06013	0.016583
ENSG00000164039.14	BDH2	-2.39518	-0.0324933	0.016612
ENSG00000283078.1	RP11-11M20.4	2.39472	0.114115	0.016633
ENSG00000099958.14	DERL3	-2.39338	-0.186063	0.016694
ENSG00000138669.9	PRKG2	-2.39338	-0.0766567	0.0166941
ENSG00000159723.4	AGRP	2.3929	1.35258	0.016716
ENSG00000181396.12	OGFOD3	-2.39167	-0.0704469	0.016772
ENSG00000004139.13	SARM1	2.3911	0.24407	0.016798
ENSG00000165799.4	RNASE7	2.3909	0.24447	0.016807
ENSG00000175727.13	MLXIP	-2.3906	-0.348637	0.016821
ENSG00000174574.15	AKIRIN1	-2.38993	-0.104491	0.0168515
ENSG00000184992.10	BRI3BP	2.38975	0.510725	0.01686
ENSG00000159592.10	GPBP1L1	2.3889	50.0526	0.016899
ENSG00000101082.13	SLA2	2.38695	1.70222	0.016989
ENSG00000158850.14	B4GALT3	2.3864	0.231298	0.017014
ENSG00000101144.12	BMP7	2.38502	0.576068	0.017078
ENSG00000134138.19	MEIS2	-2.38356	-0.356707	0.017146
ENSG00000206075.13	SERPINB5	2.38159	0.358544	0.017238
ENSG00000169062.14	UPF3A	-2.38076	-0.0384364	0.0172772
ENSG00000152147.10	GEMIN6	-2.3807	-8.63211	0.01728
ENSG00000150753.11	CCT5	2.37755	0.271085	0.017428
ENSG00000151365.2	THRSP	-2.37719	-2.57993	0.017445
ENSG00000156413.13	FUT6	2.37683	0.307628	0.017462
ENSG00000277938.1	RP5-965G21.3	-2.37656	-0.131696	0.017475
ENSG00000249797.1	LINC02147	-2.37628	-0.0456242	0.017488
ENSG00000173801.16	JUP	2.37595	0.236012	0.017504
ENSG00000087206.16	UIMC1	-2.37475	-0.159225	0.017561
ENSG00000070081.15	NUCB2	2.37334	0.06518	0.0176281
ENSG00000152953.12	STK32B	-2.37261	-0.772362	0.017663
ENSG00000272848.1	RP1-137D17.2	-2.37158	-0.441791	0.017712
ENSG00000100412.15	ACO2	2.37041	0.120951	0.0177683
ENSG00000103356.15	EARS2	-2.36787	-0.102771	0.017891
ENSG00000166405.14	RIC3	-2.36739	-0.0273084	0.0179139
ENSG00000227544.8	AC018647.3	2.36733	0.205654	0.017917
ENSG00000082497.11	SERTAD4	-2.3667	-0.399695	0.0179473
ENSG00000236320.3	SLFN14	2.36508	2.04885	0.018026
ENSG00000163564.14	PYHIN1	2.36492	0.339495	0.018034
ENSG00000136267.13	DGKB	2.36279	1.36559	0.018138
ENSG00000171695.10	LKAAEAR1	2.36238	0.0469003	0.018158
ENSG00000125753.13	VASP	-2.36063	-0.239189	0.018244
ENSG00000155970.11	MICU3	-2.35957	-0.237209	0.018296
ENSG00000161609.9	CCDC155	-2.35906	-0.0118852	0.0183214
ENSG00000171723.15	GPHN	2.3589	0.30657	0.0183294
ENSG00000131876.16	SNRPA1	-2.35779	-0.624974	0.018384
ENSG00000179912.20	R3HDM2	2.35703	0.643375	0.0184216
ENSG00000128709.12	HOXD9	2.35654	0.217893	0.018446
ENSG00000122025.14	FLT3	2.35459	0.160534	0.018543
ENSG00000100105.17	PATZ1	2.35423	6.5729	0.018561
ENSG00000128815.19	WDFY4	-2.35375	-0.099902	0.018585
ENSG00000236481.1	LINC02195	-2.34822	-0.038293	0.0188633
ENSG00000257103.8	LSM14A	-2.34681	-0.361246	0.018935
ENSG00000149485.18	FADS1	-2.34635	-0.117512	0.0189582
ENSG00000101004.14	NINL	2.34467	0.0861172	0.0190439
ENSG00000138347.15	MYPN	-2.34351	-6.68139	0.019103
ENSG00000163599.14	CTLA4	-2.34312	-0.197664	0.0191234
ENSG00000135525.18	MAP7	2.34303	0.289741	0.019128
ENSG00000154727.10	GABPA	-2.34203	-9.99295	0.019179
ENSG00000138092.10	CENPO	2.33959	0.0629718	0.019305
ENSG00000137070.17	IL11RA	-2.33864	-0.0750017	0.019354
ENSG00000014138.8	POLA2	2.33681	1.90155	0.019449
ENSG00000166949.15	SMAD3	-2.33642	-0.336538	0.0194693
ENSG00000137648.17	TMPRSS4	-2.33565	-0.217449	0.0195093
ENSG00000174891.12	RSRC1	-2.33559	-0.0729781	0.0195126
ENSG00000169607.12	CKAP2L	-2.33526	-24.5065	0.01953
ENSG00000115271.10	GCA	-2.33518	-3.71777	0.019534
ENSG00000157152.16	SYN2	2.33378	0.187859	0.019607
ENSG00000185269.11	NOTUM	-2.33312	-0.194633	0.019642
ENSG00000205250.8	E2F4	2.33302	0.437365	0.0196472
ENSG00000115598.9	IL1RL2	-2.33086	-0.886547	0.019761
ENSG00000198039.11	ZNF273	2.32885	0.0728833	0.0198672
ENSG00000107295.9	SH3GL2	-2.3283	-0.086414	0.0198959
ENSG00000164411.11	GJB7	2.32819	16.3118	0.019902
ENSG00000044574.7	HSPA5	-2.32721	-5.48439	0.019954
ENSG00000111911.6	HINT3	2.32717	0.273134	0.019956
ENSG00000118495.18	PLAGL1	-2.32573	-0.158002	0.0200332
ENSG00000163933.9	RFT1	-2.32525	-0.0528676	0.0200588
ENSG00000197930.12	ERO1A	-2.32483	-6.3406	0.020081
ENSG00000185290.3	NUPR2	2.32388	0.0193773	0.0201317
ENSG00000165209.18	STRBP	-2.32345	-0.960998	0.020155
ENSG00000108639.7	SYNGR2	-2.32305	-0.0930355	0.0201763
ENSG00000104970.10	KIR3DX1	2.32202	0.0653754	0.020232
ENSG00000090975.12	PITPNM2	-2.32153	-0.207987	0.020258
ENSG00000160201.11	U2AF1	2.32118	0.0660172	0.020277
ENSG00000168214.20	RBPJ	2.32055	2.89313	0.020311
ENSG00000125249.6	RAP2A	2.31848	0.19202	0.020423
ENSG00000257467.5	RP11-121G22.3	-2.31804	-66.6993	0.020447
ENSG00000214546.3	AC087491.2	-2.31769	-2.12152	0.020466
ENSG00000168676.10	KCTD19	2.31725	0.135599	0.02049
ENSG00000187955.11	COL14A1	-2.31704	-0.189863	0.0205016
ENSG00000129255.15	MPDU1	2.31449	0.77593	0.0206407
ENSG00000151491.12	EPS8	2.31398	7.47916	0.020669
ENSG00000023734.10	STRAP	-2.31398	-2.1192	0.020669
ENSG00000180902.17	D2HGDH	2.31162	0.0184349	0.0207989
ENSG00000120738.7	EGR1	2.31136	342.333	0.020813
ENSG00000172724.11	CCL19	-2.31038	-0.367544	0.020867
ENSG00000100478.14	AP4S1	-2.30732	-0.124946	0.021037
ENSG00000173276.13	ZBTB21	2.30585	0.195771	0.021119
ENSG00000169750.8	RAC3	-2.3058	-0.133266	0.0211217
ENSG00000108771.12	DHX58	-2.3053	-0.177613	0.02115
ENSG00000187535.13	IFT140	2.30313	0.17467	0.0212715
ENSG00000123411.14	IKZF4	-2.30248	-0.127313	0.021308
ENSG00000101220.17	C20orf27	-2.30069	-0.16395	0.021409
ENSG00000137760.14	ALKBH8	-2.30045	-1.6046	0.021423
ENSG00000162434.11	JAK1	-2.29926	-0.219197	0.0214899
ENSG00000213203.2	GIMAP1	2.29907	0.108349	0.021501
ENSG00000275074.1	NUDT18	2.29833	0.109107	0.0215429
ENSG00000100982.11	PCIF1	2.29793	0.67205	0.021566
ENSG00000106105.13	GARS	-2.29786	-0.583692	0.02157
ENSG00000204261.8	PSMB8-AS1	2.29746	0.0905907	0.0215927
ENSG00000231500.6	RPS18	2.29707	0.0467421	0.021615
ENSG00000079950.13	STX7	-2.29687	-0.132239	0.021626
ENSG00000241878.11	PISD	2.29641	0.334402	0.0216527
ENSG00000112763.15	BTN2A1	2.29621	3.8378	0.021664
ENSG00000126005.16	MMP24-AS1	-2.2961	-0.034934	0.0216704
ENSG00000228037.1	RP3-395M20.9	-2.29505	-0.111859	0.02173
ENSG00000278311.4	GGNBP2	2.2943	0.0808016	0.021773
ENSG00000100060.17	MFNG	2.29375	1.52616	0.021805
ENSG00000115474.6	KCNJ13	2.29186	8.63343	0.021914
ENSG00000047457.13	CP	2.29113	2.35516	0.021956
ENSG00000114850.6	SSR3	-2.28704	-0.252149	0.0221932
ENSG00000134460.15	IL2RA	2.2865	0.461067	0.022225
ENSG00000183775.10	KCTD16	2.28447	0.542242	0.022344
ENSG00000173145.11	NOC3L	-2.28397	-0.0652626	0.0223733
ENSG00000134987.11	WDR36	-2.28239	-0.0831944	0.0224666
ENSG00000133250.13	ZNF414	-2.28196	-0.135515	0.022492
ENSG00000108819.10	PPP1R9B	2.28126	0.284693	0.022533
ENSG00000125450.10	NUP85	-2.2812	-0.0147861	0.0225367
ENSG00000174136.11	RGMB	-2.27909	-0.109585	0.022662
ENSG00000186889.9	TMEM17	2.27889	0.0867481	0.0226736
ENSG00000128915.11	ICE2	-2.27797	-0.258994	0.0227281
ENSG00000143768.12	LEFTY2	2.2776	0.183903	0.0227501
ENSG00000157335.20	CLEC18C	2.2741	0.0433856	0.02296
ENSG00000110025.12	SNX15	-2.2732	-0.178341	0.023014
ENSG00000168938.5	PPIC	2.27292	0.155406	0.0230308
ENSG00000086015.20	MAST2	2.27282	0.0791731	0.023037
ENSG00000274918.1	RP11-54G14.1	2.27077	26.4125	0.023161
ENSG00000172500.12	FIBP	2.26899	0.195967	0.023269
ENSG00000139053.2	PDE6H	-2.26873	-0.149717	0.023285
ENSG00000114473.13	IQCG	-2.2681	-0.298305	0.023323
ENSG00000278535.4	DHRS11	-2.26718	-0.0529268	0.023379
ENSG00000176919.11	C8G	-2.26645	-0.276818	0.023424
ENSG00000146021.14	KLHL3	-2.26641	-0.282566	0.023426
ENSG00000169567.11	HINT1	2.26601	0.216724	0.023451
ENSG00000283073.1	RP11-834C11.15	2.26596	0.135629	0.023454
ENSG00000213339.8	QTRT1	2.26249	663.575	0.023667
ENSG00000085719.12	CPNE3	-2.26231	-0.0712132	0.0236783
ENSG00000095261.13	PSMD5	2.26031	0.107602	0.0238022
ENSG00000197915.5	HRNR	-2.26004	-0.0189725	0.0238187
ENSG00000163935.13	SFMBT1	2.25926	0.0811831	0.023867
ENSG00000239789.5	MRPS17	2.25799	0.846452	0.023946
ENSG00000185115.5	NSMCE3	2.25758	6.15867	0.023972
ENSG00000116691.10	MIIP	2.25735	0.817886	0.023986
ENSG00000248810.1	RP11-362F19.1	2.25714	0.0218906	0.0239991
ENSG00000184584.12	TMEM173	-2.25659	-0.0862728	0.024034
ENSG00000144161.12	ZC3H8	-2.25656	-0.136474	0.0240355
ENSG00000176454.13	LPCAT4	2.25633	0.1156	0.02405
ENSG00000164305.18	CASP3	2.25628	0.162322	0.024053
ENSG00000235119.1	RP11-9M16.2	2.25571	2.59324	0.024089
ENSG00000162998.4	FRZB	-2.2556	-0.0961733	0.0240954
ENSG00000174720.15	LARP7	2.25539	0.0796151	0.0241089
ENSG00000130803.14	ZNF317	-2.25437	-0.0749825	0.0241726
ENSG00000143224.17	PPOX	2.25318	0.307134	0.024248
ENSG00000153976.2	HS3ST3A1	-2.25284	-0.105234	0.0242692
ENSG00000105357.15	MYH14	-2.2528	-3.9232	0.024272
ENSG00000074219.13	TEAD2	-2.25253	-0.126532	0.0242888
ENSG00000010803.16	SCMH1	-2.25244	-0.171963	0.0242946
ENSG00000236485.1	LINC01945	-2.25044	-0.0466453	0.0244209
ENSG00000203705.10	TATDN3	-2.25031	-0.308311	0.0244295
ENSG00000265107.2	GJA5	2.25016	0.364213	0.0244391
ENSG00000213930.11	GALT	2.24787	0.25729	0.0245845
ENSG00000233942.1	AC004012.1	-2.24712	-0.0538647	0.0246322
ENSG00000119725.18	ZNF410	2.2451	0.391796	0.024762
ENSG00000083093.9	PALB2	-2.24477	-0.268148	0.0247832
ENSG00000158445.9	KCNB1	-2.23718	-0.0951477	0.0252748
ENSG00000103199.13	ZNF500	2.23605	0.0457339	0.0253482
ENSG00000187764.11	SEMA4D	-2.23574	-0.110917	0.025369
ENSG00000166167.17	BTRC	2.23549	0.0981442	0.0253854
ENSG00000197177.15	ADGRA1	2.23435	0.12438	0.02546
ENSG00000188389.10	PDCD1	-2.23152	-0.0724362	0.0256468
ENSG00000135549.14	PKIB	2.23043	0.145995	0.025719
ENSG00000124562.9	SNRPC	-2.22817	-0.132707	0.025869
ENSG00000141564.13	RPTOR	2.22659	0.207797	0.025975
ENSG00000163964.14	PIGX	2.22572	0.047568	0.026033
ENSG00000166881.9	NEMP1	2.22524	0.041648	0.026065
ENSG00000174669.11	SLC29A2	2.22332	1.5324	0.026194
ENSG00000204525.16	HLA-C	-2.22255	-0.0279223	0.0262463
ENSG00000232470.1	RP11-313D6.3	2.22254	17.3492	0.026247
ENSG00000097096.8	SYDE2	2.22124	0.112135	0.0263346
ENSG00000128609.14	NDUFA5	-2.22122	-0.374941	0.026336
ENSG00000116251.9	RPL22	2.22013	9.70202	0.02641
ENSG00000205502.3	C2CD4B	-2.21875	-0.217024	0.026504
ENSG00000274718.1	RP11-346C4.3	2.21856	0.0500374	0.0265164
ENSG00000124172.9	ATP5E	2.21791	1.1671	0.026561
ENSG00000187862.11	TTC24	2.21766	0.0186684	0.026578
ENSG00000109758.8	HGFAC	2.21716	0.0558264	0.026612
ENSG00000133059.16	DSTYK	-2.21583	-0.09323	0.0267034
ENSG00000136689.18	IL1RN	2.21506	0.253662	0.026756
ENSG00000161217.11	PCYT1A	-2.21471	-0.164197	0.02678
ENSG00000151413.16	NUBPL	2.21365	0.160509	0.026853
ENSG00000111897.6	SERINC1	-2.21295	-0.565185	0.026901
ENSG00000168273.7	SMIM4	2.21231	2.29434	0.026945
ENSG00000167797.7	CDK2AP2	-2.21064	-0.692621	0.027061
ENSG00000144191.11	CNGA3	2.21037	0.0481005	0.0270797
ENSG00000185015.7	CA13	2.21003	0.205212	0.027103
ENSG00000170515.13	PA2G4	2.20904	3.733	0.027172
ENSG00000101608.12	MYL12A	-2.20901	-0.325757	0.027174
ENSG00000143452.15	HORMAD1	-2.20785	-0.0618844	0.027255
ENSG00000135046.13	ANXA1	-2.2064	-1.66339	0.027356
ENSG00000141431.10	ASXL3	-2.2041	-0.192321	0.0275171
ENSG00000117394.20	SLC2A1	-2.1998	-0.124352	0.0278213
ENSG00000142677.3	IL22RA1	-2.19917	-0.0666652	0.027866
ENSG00000115241.10	PPM1G	2.19824	0.298315	0.027932
ENSG00000126254.11	RBM42	-2.19771	-1.81775	0.02797
ENSG00000100697.14	DICER1	-2.19674	-0.294703	0.028039
ENSG00000164082.14	GRM2	2.19643	0.065532	0.0280611
ENSG00000251301.6	RP11-81H14.2	-2.19632	-0.0487217	0.028069
ENSG00000258572.1	RP11-1070N10.3	-2.1959	-0.0453803	0.028099
ENSG00000204351.11	SKIV2L	-2.19584	-0.0472161	0.0281036
ENSG00000076321.10	KLHL20	2.19561	0.304679	0.02812
ENSG00000181523.12	SGSH	2.1944	0.0523937	0.0282068
ENSG00000160741.16	CRTC2	2.19373	23.3305	0.028255
ENSG00000273824.1	RP11-81H14.1	-2.1923	-0.0418753	0.0283578
ENSG00000260943.1	RP11-476D10.1	-2.19215	-0.148197	0.028369
ENSG00000142168.14	SOD1	-2.19064	-0.952854	0.028478
ENSG00000182899.14	RPL35A	-2.18942	-4.00272	0.028566
ENSG00000168779.19	SHOX2	-2.18937	-0.061015	0.02857
ENSG00000103932.11	RPAP1	-2.18846	-0.0552137	0.0286364
ENSG00000028203.17	VEZT	-2.18837	-0.0437855	0.028643
ENSG00000008382.15	MPND	2.18791	0.201133	0.028676
ENSG00000183808.11	RBM12B	2.18738	0.418162	0.028715
ENSG00000163798.13	SLC4A1AP	-2.18686	-0.207913	0.028753
ENSG00000122692.8	SMU1	-2.18648	-0.0772405	0.0287806
ENSG00000129083.12	COPB1	2.18634	0.245878	0.028791
ENSG00000144136.10	SLC20A1	2.1855	0.0924312	0.0288521
ENSG00000105792.19	CFAP69	2.18505	0.239803	0.028885
ENSG00000203985.10	LDLRAD1	2.18503	6.21862	0.028887
ENSG00000125611.15	CHCHD5	2.18267	0.125883	0.0290602
ENSG00000104964.14	AES	-2.18061	-0.0751913	0.0292125
ENSG00000163885.11	CFAP100	-2.17896	-0.290055	0.0293343
ENSG00000152766.5	ANKRD22	2.17756	0.0651331	0.0294391
ENSG00000145824.12	CXCL14	2.17653	0.192011	0.0295154
ENSG00000182901.16	RGS7	-2.17614	-6.13748	0.029545
ENSG00000058085.14	LAMC2	-2.17493	-0.13695	0.029635
ENSG00000165899.10	OTOGL	2.17484	0.0527508	0.029642
ENSG00000105341.18	ATP5SL	-2.17436	-0.139666	0.029678
ENSG00000163491.16	NEK10	-2.17412	-3.13829	0.029696
ENSG00000173660.11	UQCRH	2.17396	0.0966378	0.029708
ENSG00000094914.12	AAAS	2.17382	4.56571	0.029719
ENSG00000134882.15	UBAC2	-2.17327	-0.276097	0.02976
ENSG00000112759.16	SLC29A1	2.17181	0.112785	0.0298702
ENSG00000275966.1	RP11-1055B8.9	2.17155	1.18382	0.02989
ENSG00000135336.14	ORC3	-2.17145	-0.317791	0.0298974
ENSG00000134245.17	WNT2B	-2.17116	-0.0892038	0.029919
ENSG00000178409.13	BEND3	2.17049	14.6154	0.02997
ENSG00000005379.15	TSPOAP1	2.17045	0.114454	0.029973
ENSG00000146729.9	GBAS	2.16633	0.103456	0.030286
ENSG00000167112.9	TRUB2	-2.16428	-0.304279	0.0304425
ENSG00000138495.6	COX17	2.16315	0.0445769	0.0305294
ENSG00000148541.12	FAM13C	-2.16263	-53.2777	0.03057
ENSG00000129467.13	ADCY4	-2.16253	-0.0822859	0.030577
ENSG00000114391.12	RPL24	-2.16046	-2.1871	0.0307372
ENSG00000154640.14	BTG3	2.16007	0.0969844	0.030767
ENSG00000109625.18	CPZ	-2.15998	-0.0617659	0.030774
ENSG00000261996.1	CTC-281F24.1	2.15653	0.188744	0.0310425
ENSG00000273664.1	RP11-2N1.3	-2.15647	-60.7189	0.031047
ENSG00000173141.4	MRPL57	2.15645	0.246643	0.0310485
ENSG00000174839.12	DENND6A	-2.15605	-0.182215	0.03108
ENSG00000087266.15	SH3BP2	-2.15569	-0.325582	0.0311075
ENSG00000143771.11	CNIH4	2.15554	0.0520054	0.0311198
ENSG00000265912.1	RP11-583F2.2	2.15539	0.042329	0.031131
ENSG00000141068.13	KSR1	-2.15467	-0.149551	0.031188
ENSG00000144843.11	ADPRH	-2.1545	-0.0460171	0.0312011
ENSG00000204316.12	MRPL38	-2.15209	-0.112739	0.0313906
ENSG00000118007.12	STAG1	-2.15015	-0.424555	0.0315437
ENSG00000131094.3	C1QL1	2.14952	1.2207	0.031593
ENSG00000162063.12	CCNF	2.148	0.230628	0.031714
ENSG00000117322.17	CR2	2.14798	0.30779	0.031715
ENSG00000171824.13	EXOSC10	-2.14643	-0.101098	0.031839
ENSG00000136404.15	TM6SF1	-2.14614	-0.149299	0.031862
ENSG00000204516.9	MICB	2.14447	0.0371665	0.0319954
ENSG00000225783.6	MIAT	-2.14428	-0.0335796	0.0320107
ENSG00000198939.7	ZFP2	2.14325	0.130762	0.0320932
ENSG00000215018.9	COL28A1	-2.1427	-0.0386443	0.0321372
ENSG00000135362.13	PRR5L	2.14227	0.117025	0.032172
ENSG00000165821.11	SALL2	-2.14123	-0.223255	0.0322556
ENSG00000119915.4	ELOVL3	2.14074	0.498173	0.032295
ENSG00000223547.9	ZNF844	-2.14027	-1.72002	0.032333
ENSG00000135074.15	ADAM19	2.13929	0.0779396	0.0324123
ENSG00000167895.14	TMC8	2.13871	0.100093	0.0324592
ENSG00000079112.9	CDH17	2.13799	0.109922	0.0325178
ENSG00000067836.12	ROGDI	2.13625	0.0628119	0.032659
ENSG00000106686.16	SPATA6L	2.13613	0.0546845	0.0326692
ENSG00000236782.6	RP11-96L14.7	-2.13402	-0.0501873	0.0328412
ENSG00000124593.15	RP11-298J23.10	2.1321	0.0684378	0.0329989
ENSG00000143850.13	PLEKHA6	-2.13201	-0.0422831	0.033006
ENSG00000125651.13	GTF2F1	2.13179	0.0814979	0.0330244
ENSG00000089775.11	ZBTB25	2.13082	0.372448	0.033104
ENSG00000185670.7	ZBTB3	-2.13004	-1.99698	0.033168
ENSG00000181007.8	ZFP82	-2.12989	-0.139023	0.033181
ENSG00000117500.12	TMED5	2.12945	0.136172	0.033217
ENSG00000224843.6	LINC00240	2.12899	0.109688	0.0332549
ENSG00000140941.12	MAP1LC3B	-2.12897	-0.164717	0.033257
ENSG00000203791.14	METTL10	-2.1281	-0.0270876	0.033329
ENSG00000233081.1	RP11-440G5.2	-2.12809	-0.0609637	0.0333295
ENSG00000135835.11	KIAA1614	2.12737	0.134715	0.033389
ENSG00000130783.13	CCDC62	-2.12718	-0.685485	0.033405
ENSG00000145283.7	SLC10A6	-2.12567	-1.37974	0.0335304
ENSG00000105953.14	OGDH	2.12525	0.097282	0.0335656
ENSG00000163803.12	PLB1	-2.12506	-0.0846486	0.033582
ENSG00000142920.16	AZIN2	-2.12503	-0.21416	0.033584
ENSG00000151611.13	MMAA	2.1239	0.145883	0.0336787
ENSG00000095574.11	IKZF5	-2.12336	-0.112511	0.033724
ENSG00000188177.13	ZC3H6	-2.12271	-2.2393	0.0337779
ENSG00000197557.6	TTC30A	-2.12127	-0.192091	0.0338995
ENSG00000148229.12	POLE3	-2.12109	-0.107181	0.0339146
ENSG00000167220.11	HDHD2	-2.12033	-0.0552778	0.033978
ENSG00000182013.17	PNMAL1	-2.12021	-0.0106301	0.0339883
ENSG00000168546.10	GFRA2	2.11981	0.299062	0.034022
ENSG00000103047.7	TANGO6	-2.11856	-0.105744	0.0341277
ENSG00000204397.7	CARD16	-2.11698	-0.172147	0.0342613
ENSG00000165934.12	CPSF2	-2.1164	-0.112675	0.0343105
ENSG00000148225.15	WDR31	-2.11496	-0.109442	0.0344332
ENSG00000112701.17	SENP6	-2.11383	-0.130864	0.03453
ENSG00000004897.11	CDC27	-2.11363	-0.310956	0.034547
ENSG00000172175.12	MALT1	2.11317	14.0248	0.034586
ENSG00000162222.13	TTC9C	-2.11276	-0.0819948	0.034621
ENSG00000104529.17	EEF1D	-2.11271	-0.237051	0.034626
ENSG00000160867.14	FGFR4	-2.11249	-0.352383	0.0346442
ENSG00000168395.15	ING5	-2.11155	-0.075489	0.0347251
ENSG00000204344.14	STK19	2.11105	0.0515409	0.0347681
ENSG00000048707.13	VPS13D	-2.10954	-1.32961	0.034898
ENSG00000263884.1	RP11-705O1.8	2.10704	0.687775	0.035114
ENSG00000280670.2	CCDC163	-2.10695	-0.0129638	0.035122
ENSG00000166922.8	SCG5	-2.10651	-0.267844	0.03516
ENSG00000089154.10	GCN1	2.10645	0.0734784	0.0351651
ENSG00000157778.8	PSMG3	-2.10592	-0.17193	0.035211
ENSG00000171202.6	TMEM126A	-2.10514	-0.358891	0.0352788
ENSG00000170509.11	HSD17B13	2.10497	0.053297	0.0352942
ENSG00000132589.15	FLOT2	2.10431	0.331756	0.035351
ENSG00000224259.6	LINC01133	2.10415	0.105856	0.035365
ENSG00000008952.16	SEC62	-2.10403	-0.789567	0.035376
ENSG00000138744.14	NAAA	-2.10388	-0.0079694	0.0353888
ENSG00000118971.7	CCND2	2.10362	0.112243	0.035412
ENSG00000162076.12	FLYWCH2	2.10344	0.131628	0.035427
ENSG00000244694.7	PTCHD4	-2.10237	-0.210794	0.035521
ENSG00000168672.3	FAM84B	2.10189	23.2468	0.035563
ENSG00000172554.11	SNTG2	2.10164	0.105101	0.035585
ENSG00000159352.15	PSMD4	2.09911	0.14219	0.0358073
ENSG00000204574.12	ABCF1	-2.09867	-0.180517	0.035846
ENSG00000157150.4	TIMP4	2.09811	0.226324	0.035895
ENSG00000182584.4	ACTL10	2.09792	0.204943	0.035912
ENSG00000142655.12	PEX14	-2.0973	-0.0652181	0.035967
ENSG00000145817.16	YIPF5	-2.09645	-0.164801	0.0360419
ENSG00000115310.17	RTN4	-2.09466	-0.0759533	0.0362011
ENSG00000168569.7	TMEM223	-2.09429	-0.116681	0.0362343
ENSG00000196843.15	ARID5A	-2.09415	-0.61063	0.0362462
ENSG00000232504.4	ST3GAL5-AS1	2.09355	0.110472	0.0362998
ENSG00000103995.13	CEP152	-2.09307	-0.12528	0.036343
ENSG00000108021.19	FAM208B	-2.09271	-0.289206	0.036375
ENSG00000159387.7	IRX6	-2.09251	-0.794075	0.036393
ENSG00000120915.13	EPHX2	-2.09235	-0.0340145	0.0364071
ENSG00000265799.1	RP11-387H17.6	-2.09224	-4.44401	0.036417
ENSG00000150967.17	ABCB9	-2.09214	-0.084121	0.036426
ENSG00000213714.1	FAM209B	-2.09188	-0.172277	0.036449
ENSG00000141298.17	SSH2	-2.09155	-0.169902	0.036479
ENSG00000188493.14	C19orf54	2.09066	0.113324	0.036559
ENSG00000270972.1	RP11-326C3.15	-2.08982	-0.0183175	0.0366337
ENSG00000104872.10	PIH1D1	-2.08975	-1.22837	0.03664
ENSG00000186407.6	CD300E	2.08955	0.217535	0.036658
ENSG00000160678.11	S100A1	-2.08944	-0.0161937	0.0366685
ENSG00000130158.13	DOCK6	-2.08925	-0.131896	0.036685
ENSG00000172590.18	MRPL52	-2.08851	-0.123859	0.0367521
ENSG00000196422.10	PPP1R26	2.08842	0.622028	0.03676
ENSG00000054803.3	CBLN4	-2.08804	-1.49454	0.036794
ENSG00000186777.11	ZNF732	2.08804	0.08271	0.0367946
ENSG00000153066.12	TXNDC11	-2.08799	-0.166619	0.036799
ENSG00000155275.18	TRMT44	2.08775	0.0473017	0.03682
ENSG00000175115.11	PACS1	-2.08764	-0.0522664	0.0368299
ENSG00000141569.10	TRIM65	-2.08588	-0.083967	0.0369896
ENSG00000105193.8	RPS16	-2.08531	-0.13739	0.0370408
ENSG00000262223.6	RP11-1055B8.3	-2.08426	-0.107729	0.0371366
ENSG00000172795.15	DCP2	2.08419	0.0699134	0.0371429
ENSG00000155755.18	TMEM237	2.08345	0.76851	0.0372105
ENSG00000136940.13	PDCL	-2.083	-0.933406	0.037251
ENSG00000187741.14	FANCA	2.08164	0.0487653	0.0373754
ENSG00000149591.16	TAGLN	-2.08093	-0.0894035	0.03744
ENSG00000149474.13	KAT14	-2.08014	-0.110201	0.0375124
ENSG00000141469.16	SLC14A1	-2.0795	-0.0456961	0.0375715
ENSG00000277186.1	RP13-554M15.8	2.07833	0.0540746	0.037679
ENSG00000215148.8	PRSS41	-2.07756	-4319.7	0.03775
ENSG00000168631.12	DPCR1	2.07739	0.473848	0.0377651
ENSG00000162885.12	B3GALNT2	2.07693	0.100652	0.037808
ENSG00000005981.12	ASB4	-2.07682	-0.0366484	0.037818
ENSG00000185009.12	AP3M1	-2.07605	-0.413424	0.037889
ENSG00000081041.8	CXCL2	-2.07583	-0.185347	0.03791
ENSG00000162594.15	IL23R	2.07479	6.48708	0.038006
ENSG00000142534.6	RPS11	-2.07369	-0.11817	0.038108
ENSG00000136261.14	BZW2	-2.07093	-0.690243	0.038365
ENSG00000165275.9	TRMT10B	-2.0705	-0.0777856	0.0384053
ENSG00000184163.3	C1QTNF12	-2.06918	-0.275705	0.038529
ENSG00000122482.20	ZNF644	-2.06666	-0.441841	0.0387662
ENSG00000263874.2	LINC00672	-2.06609	-0.0767728	0.0388201
ENSG00000178201.4	VN1R1	-2.06434	-0.0255241	0.0389858
ENSG00000175279.21	CENPS	2.06376	0.158782	0.0390405
ENSG00000159658.10	EFCAB14	2.06292	0.153572	0.03912
ENSG00000133069.15	TMCC2	2.06251	0.15097	0.039159
ENSG00000176472.10	ZNF575	2.06146	0.864362	0.039259
ENSG00000100461.17	RBM23	2.06037	0.0724989	0.0393632
ENSG00000073584.18	SMARCE1	-2.05951	-0.0562724	0.0394452
ENSG00000120327.6	PCDHB14	2.0587	0.183653	0.039523
ENSG00000165476.13	REEP3	2.05855	0.168369	0.0395373
ENSG00000198832.10	SELENOM	-2.0581	-0.156677	0.0395807
ENSG00000178252.17	WDR6	-2.05791	-0.0232518	0.0395992
ENSG00000283199.1	ABC13-47488600E17.1	2.05783	0.470703	0.0396068
ENSG00000275830.1	RP11-403A3.3	-2.05755	-0.0711128	0.0396333
ENSG00000268707.1	RP11-247A12.7	-2.05704	-0.0389102	0.039682
ENSG00000165923.15	AGBL2	-2.05656	-1.43325	0.0397288
ENSG00000180739.13	S1PR5	2.05632	0.121548	0.039752
ENSG00000270885.1	RASL10B	2.05567	0.173501	0.0398147
ENSG00000116786.11	PLEKHM2	2.05456	0.414522	0.039922
ENSG00000213809.8	KLRK1	-2.05424	-0.145206	0.039952
ENSG00000255974.7	CYP2A6	-2.05344	-0.0994519	0.04003
ENSG00000173599.13	PC	-2.05292	-1.42792	0.04008
ENSG00000121104.7	FAM117A	-2.05215	-10.0112	0.040155
ENSG00000175854.11	SWI5	2.05154	2.6454	0.0402145
ENSG00000153487.12	ING1	-2.05118	-0.239326	0.040249
ENSG00000114956.19	DGUOK	-2.051	-0.227938	0.040267
ENSG00000236990.1	RP11-433J20.1	2.04879	0.0880504	0.0404822
ENSG00000142959.4	BEST4	-2.04728	-0.437913	0.040631
ENSG00000168004.9	HRASLS5	-2.04698	-0.479775	0.04066
ENSG00000250722.5	SELENOP	-2.04693	-3.44806	0.040665
ENSG00000101182.14	PSMA7	-2.04629	-0.766477	0.040728
ENSG00000108774.14	RAB5C	2.0462	0.174497	0.0407365
ENSG00000196169.14	KIF19	-2.04525	-0.387637	0.04083
ENSG00000130511.15	SSBP4	2.04493	0.200737	0.040862
ENSG00000142347.16	MYO1F	-2.04475	-0.10347	0.0408798
ENSG00000090686.15	USP48	-2.04423	-0.0602761	0.0409308
ENSG00000060558.3	GNA15	2.04414	0.135705	0.04094
ENSG00000116649.9	SRM	-2.04406	-0.504763	0.0409472
ENSG00000168958.19	MFF	2.044	0.0513877	0.0409533
ENSG00000197747.8	S100A10	-2.04384	-0.158341	0.0409698
ENSG00000167914.11	GSDMA	-2.04367	-0.0181276	0.040986
ENSG00000066336.11	SPI1	-2.04242	-131.56	0.04111
ENSG00000117834.12	SLC5A9	2.04164	0.0145414	0.0411872
ENSG00000100968.13	NFATC4	2.04097	0.124451	0.041254
ENSG00000179846.9	NKPD1	2.04084	0.0771543	0.0412672
ENSG00000117906.13	RCN2	-2.03906	-0.125192	0.0414441
ENSG00000138758.11	SEPT11	-2.03822	-0.297827	0.041528
ENSG00000141446.10	ESCO1	-2.03668	-0.148527	0.041682
ENSG00000165731.18	RET	2.0355	0.061831	0.041801
ENSG00000183354.11	KIAA2026	2.03482	0.223752	0.0418686
ENSG00000165795.23	NDRG2	-2.03423	-0.373959	0.041928
ENSG00000090316.15	MAEA	2.03378	0.0319713	0.041974
ENSG00000156976.16	EIF4A2	-2.03316	-0.569062	0.0420363
ENSG00000150593.17	PDCD4	2.0326	0.175199	0.042093
ENSG00000161904.11	LEMD2	2.03093	0.0769391	0.0422619
ENSG00000272482.1	RP11-474O21.5	2.03091	2.07343	0.042264
ENSG00000052749.13	RRP12	2.02945	0.0528952	0.0424124
ENSG00000159256.12	MORC3	2.02868	0.36889	0.0424911
ENSG00000182511.11	FES	2.02845	0.0679498	0.042514
ENSG00000141480.17	ARRB2	2.02825	0.12085	0.042535
ENSG00000137216.18	TMEM63B	2.02534	0.13706	0.0428325
ENSG00000134330.18	IAH1	-2.02517	-0.258407	0.0428499
ENSG00000125449.6	ARMC7	-2.02514	-0.845503	0.042853
ENSG00000077063.10	CTTNBP2	2.02472	0.592761	0.042896
ENSG00000108622.10	ICAM2	2.02389	1.82908	0.042981
ENSG00000197183.14	NOL4L	2.02283	0.0921437	0.043091
ENSG00000167994.11	RAB3IL1	2.02244	0.0837347	0.043131
ENSG00000152133.14	GPATCH11	2.02221	0.160482	0.043155
ENSG00000153093.18	ACOXL	2.02183	0.975395	0.043194
ENSG00000249476.1	CTD-2587M2.1	2.01937	0.0770412	0.0434485
ENSG00000106992.17	AK1	2.01917	0.313323	0.04347
ENSG00000237989.1	LINC01679	2.01897	0.107226	0.0434902
ENSG00000170653.18	ATF7	2.01853	6.22759	0.0435365
ENSG00000240350.2	AC017002.1	2.01832	0.112986	0.0435579
ENSG00000197457.9	STMN3	-2.01736	-0.249162	0.043658
ENSG00000100614.17	PPM1A	-2.01689	-0.147255	0.0437072
ENSG00000173085.13	COQ2	2.01663	3.56809	0.043734
ENSG00000187260.15	WDR86	-2.01648	-0.0664654	0.0437495
ENSG00000135968.20	GCC2	-2.01617	-0.0208134	0.0437822
ENSG00000159596.6	TMEM69	2.0159	0.460191	0.04381
ENSG00000256235.1	SMIM3	2.01397	50.7564	0.044013
ENSG00000271757.1	RP11-111M22.5	2.01395	1.67316	0.044015
ENSG00000169583.12	CLIC3	2.01371	0.0850833	0.0440395
ENSG00000272899.3	RP11-309L24.4	2.01353	0.200156	0.0440588
ENSG00000088930.7	XRN2	-2.01225	-0.353553	0.044194
ENSG00000167680.15	SEMA6B	-2.01218	-2.98574	0.044201
ENSG00000090006.17	LTBP4	-2.0118	-0.298714	0.0442406
ENSG00000113212.6	PCDHB7	-2.01169	-0.173808	0.0442531
ENSG00000144224.16	UBXN4	2.01162	0.397904	0.04426
ENSG00000272438.1	RP11-54O7.16	-2.01142	-1.65043	0.044281
ENSG00000214866.8	DCDC2C	-2.01061	-0.122299	0.0443669
ENSG00000258947.6	TUBB3	2.0101	0.30173	0.044421
ENSG00000112992.16	NNT	-2.00926	-0.0709006	0.0445098
ENSG00000171790.15	SLFNL1	-2.00924	-0.11166	0.0445117
ENSG00000132950.18	ZMYM5	-2.00901	-0.347022	0.0445357
ENSG00000238005.2	RP11-443B7.1	2.00723	0.0286404	0.0447252
ENSG00000156970.12	BUB1B	2.00395	0.917049	0.045075
ENSG00000071994.10	PDCD2	-2.00259	-0.286616	0.045221
ENSG00000164414.17	SLC35A1	-2.00178	-0.178463	0.045308
ENSG00000162078.11	ZG16B	2.00151	0.0371187	0.045337
ENSG00000271151.1	RP11-394I13.2	-2.00039	-0.0907655	0.045458
ENSG00000130167.13	TSPAN16	-1.99946	-0.278181	0.045559
ENSG00000176531.10	PHLDB3	1.99935	0.10222	0.0455706
ENSG00000258859.1	RP11-594C13.1	1.99862	0.191962	0.04565
ENSG00000186081.11	KRT5	-1.99769	-2.17695	0.04575
ENSG00000174749.5	C4orf32	1.99766	0.0767869	0.045753
ENSG00000197461.13	PDGFA	1.99762	0.217908	0.045758
ENSG00000137166.14	FOXP4	1.99678	0.62088	0.045849
ENSG00000136802.11	LRRC8A	1.99646	2.94392	0.045884
ENSG00000171097.13	KYAT1	1.99646	0.297403	0.045884
ENSG00000178695.5	KCTD12	-1.99609	-0.195715	0.045924
ENSG00000259459.5	RP11-321G12.1	-1.99582	-0.171656	0.045954
ENSG00000150201.14	FXYD4	1.99549	0.0709109	0.0459898
ENSG00000278107.1	RP11-162A12.4	-1.99543	-0.0731874	0.045996
ENSG00000160993.3	ALKBH4	1.99534	0.511273	0.0460053
ENSG00000121775.17	TMEM39B	1.99313	0.199644	0.046247
ENSG00000128849.10	CGNL1	-1.99073	-0.348425	0.0465107
ENSG00000171747.8	LGALS4	1.98956	0.0793705	0.0466395
ENSG00000138050.14	THUMPD2	-1.98925	-0.711219	0.046674
ENSG00000272745.1	RP5-1007H16.1	1.98817	2.89372	0.046793
ENSG00000168135.4	KCNJ4	-1.98778	-3.86743	0.046836
ENSG00000161551.14	ZNF577	1.98756	0.103206	0.0468599
ENSG00000184640.17	SEPT9	1.98703	0.111725	0.0469188
ENSG00000087245.12	MMP2	-1.98688	-11.4756	0.046936
ENSG00000237649.7	KIFC1	-1.98654	-0.979083	0.0469732
ENSG00000112981.4	NME5	1.98592	0.0761175	0.047042
ENSG00000108406.9	DHX40	-1.98335	-0.197687	0.047328
ENSG00000010295.19	IFFO1	1.98124	0.272868	0.047564
ENSG00000189334.8	S100A14	-1.97914	-0.15852	0.0478
ENSG00000271862.1	RP11-343L5.2	1.97883	0.158227	0.047835
ENSG00000270996.1	RP11-342K6.4	-1.97831	-0.222649	0.0478932
ENSG00000129292.20	PHF20L1	-1.97736	-0.137444	0.0480004
ENSG00000078687.17	TNRC6C	-1.97701	-0.260971	0.04804
ENSG00000276070.4	CCL4L2	1.97697	0.110756	0.048045
ENSG00000172927.7	MYEOV	1.97614	0.466824	0.048139
ENSG00000139304.12	PTPRQ	-1.97607	-0.230852	0.048147
ENSG00000271040.1	RP5-933K21.3	-1.9752	-0.0660308	0.048245
ENSG00000229694.6	LINC00484	1.9741	0.0397863	0.0483709
ENSG00000142528.15	ZNF473	1.97386	0.371953	0.048398
ENSG00000143401.14	ANP32E	-1.97377	-1.7203	0.048408
ENSG00000006695.10	COX10	-1.97316	-0.145603	0.048477
ENSG00000166317.11	SYNPO2L	1.97246	0.584817	0.0485568
ENSG00000255366.1	RP11-1134I14.8	1.97218	0.0983364	0.048589
ENSG00000197959.13	DNM3	1.97183	0.130368	0.0486296
ENSG00000110013.12	SIAE	1.97133	0.260142	0.0486864
ENSG00000116157.5	GPX7	-1.97129	-0.0198329	0.0486912
ENSG00000171819.4	ANGPTL7	-1.97085	-0.223424	0.048741
ENSG00000107863.17	ARHGAP21	1.97084	1.19424	0.048742
ENSG00000163162.8	RNF149	1.97027	1.7356	0.048808
ENSG00000253641.5	LINCR-0001	-1.96995	-0.103793	0.048844
ENSG00000101255.10	TRIB3	1.96968	0.0874796	0.0488756
ENSG00000170122.5	FOXD4	-1.96954	-0.143564	0.048891
ENSG00000163939.18	PBRM1	1.96926	0.307229	0.048923
ENSG00000196396.9	PTPN1	1.96825	0.19242	0.0490388
ENSG00000264954.1	PRR29-AS1	-1.96784	-0.247954	0.0490861
ENSG00000174851.15	YIF1A	-1.96718	-0.219929	0.049163
ENSG00000147955.16	SIGMAR1	1.96654	0.129666	0.0492365
ENSG00000165071.14	TMEM71	1.96632	0.28185	0.049262
ENSG00000281162.2	LINC01127	-1.96541	-0.0314107	0.0493663
ENSG00000272856.1	RP11-710E1.2	1.96487	0.0940435	0.049429
ENSG00000174564.12	IL20RB	1.96485	0.0712373	0.049432
ENSG00000162836.11	ACP6	-1.96476	-0.0209918	0.0494425
ENSG00000105404.10	RABAC1	1.96436	0.0702618	0.0494879
ENSG00000157764.12	BRAF	-1.96378	-0.64593	0.0495555
ENSG00000152219.4	ARL14EP	-1.96357	-0.04309	0.04958
ENSG00000135018.13	UBQLN1	-1.96355	-0.1464	0.0495825
ENSG00000144791.9	LIMD1	-1.963	-0.10981	0.049646
ENSG00000112319.17	EYA4	1.96273	0.315203	0.049678
ENSG00000155506.16	LARP1	1.96108	0.190125	0.0498698
ENSG00000198056.13	PRIM1	1.96027	0.129071	0.049964
ENSG00000180061.9	TMEM150B	-1.95908	-0.863199	0.050103
ENSG00000100336.17	APOL4	-1.95862	-0.0222223	0.0501575
ENSG00000109927.9	TECTA	-1.95855	-0.133858	0.050165
ENSG00000170476.15	MZB1	1.95843	1.2285	0.05018
ENSG00000115459.17	ELMOD3	1.95831	0.810843	0.050194
ENSG00000196381.10	ZNF781	-1.95822	-0.0467909	0.0502041
ENSG00000150656.14	CNDP1	1.9576	0.0596866	0.0502764
ENSG00000107736.19	CDH23	-1.95678	-0.0833097	0.0503737
ENSG00000163131.10	CTSS	-1.95644	-0.0699617	0.0504139
ENSG00000145860.11	RNF145	1.95626	0.515414	0.050435
ENSG00000010319.6	SEMA3G	-1.95592	-2.27541	0.050474
ENSG00000171970.12	ZNF57	-1.95559	-1.94859	0.050513
ENSG00000172244.8	C5orf34	-1.95549	-0.0535799	0.0505256
ENSG00000233791.5	LINC01136	-1.95544	-0.03572	0.0505309
ENSG00000110435.11	PDHX	-1.95412	-0.0354468	0.0506872
ENSG00000103160.11	HSDL1	1.95382	0.153344	0.050723
ENSG00000171132.13	PRKCE	-1.95317	-0.299945	0.0508
ENSG00000106462.10	EZH2	1.95237	0.669162	0.0508948
ENSG00000167526.13	RPL13	1.95221	0.0740635	0.0509131
ENSG00000088538.12	DOCK3	-1.95146	-6.4861	0.051002
ENSG00000179292.4	TMEM151A	1.95101	0.304506	0.051056
ENSG00000169047.5	IRS1	1.95071	0.113127	0.051091
ENSG00000131153.8	GINS2	1.95009	0.229239	0.051165
ENSG00000251432.6	RP11-420A23.1	1.94991	0.0228537	0.051187
ENSG00000164403.14	SHROOM1	-1.94914	-0.0776305	0.051279
ENSG00000137177.19	KIF13A	1.94909	0.104888	0.0512845
ENSG00000137185.11	ZSCAN9	-1.94888	-0.0629941	0.0513092
ENSG00000100890.15	KIAA0391	-1.94848	-1.2269	0.051358
ENSG00000114648.11	KLHL18	1.94772	0.187852	0.051449
ENSG00000147488.11	ST18	-1.94748	-117.388	0.051477
ENSG00000197043.13	ANXA6	1.94736	0.174006	0.051492
ENSG00000120699.12	EXOSC8	-1.94571	-0.171927	0.05169
ENSG00000174444.14	RPL4	-1.94569	-0.268103	0.051692
ENSG00000082212.12	ME2	-1.94551	-0.182679	0.051714
ENSG00000243147.7	MRPL33	-1.94465	-0.159595	0.051817
ENSG00000163293.11	NIPAL1	1.9446	0.0330282	0.051823
ENSG00000128710.5	HOXD10	1.9426	2.24957	0.052065
ENSG00000159713.10	TPPP3	1.94197	0.985151	0.0521404
ENSG00000087076.8	HSD17B14	1.94096	0.0422278	0.052263
ENSG00000170312.15	CDK1	-1.94049	-0.299661	0.05232
ENSG00000165188.13	RNF183	-1.94035	-0.0759794	0.052337
ENSG00000183798.4	EMILIN3	-1.93975	-0.954085	0.05241
ENSG00000276269.1	RP11-403A3.2	-1.93951	-0.130237	0.052439
ENSG00000275216.1	RP11-54H7.4	1.93919	0.138101	0.052478
ENSG00000159618.15	ADGRG5	-1.93881	-0.244262	0.052524
ENSG00000089558.8	KCNH4	1.93868	0.0689538	0.05254
ENSG00000161180.10	CCDC116	-1.93773	-0.0312838	0.052656
ENSG00000244953.1	RP11-613D13.8	1.93744	0.0929608	0.052692
ENSG00000072682.18	P4HA2	-1.93636	-0.130377	0.0528237
ENSG00000112640.14	PPP2R5D	1.93618	0.187342	0.052846
ENSG00000167536.13	DHRS13	-1.93551	-0.160098	0.052928
ENSG00000110328.5	GALNT18	-1.9354	-0.06932	0.0529415
ENSG00000147912.12	FBXO10	1.93448	0.132026	0.0530541
ENSG00000109736.14	MFSD10	-1.93423	-0.347155	0.053085
ENSG00000166145.14	SPINT1	1.93383	0.283309	0.053134
ENSG00000065457.10	ADAT1	-1.93376	-0.058649	0.0531431
ENSG00000269190.5	FBXO17	1.93342	0.0670781	0.0531846
ENSG00000278727.1	AC000403.4	1.93331	0.068447	0.0531977
ENSG00000198087.7	CD2AP	-1.93213	-0.189937	0.0533436
ENSG00000107960.10	STN1	1.93193	0.139703	0.053368
ENSG00000062370.16	ZNF112	-1.9312	-0.0751927	0.0534586
ENSG00000119431.9	HDHD3	1.93025	0.0381571	0.0535754
ENSG00000175931.12	UBE2O	-1.93023	-0.169714	0.053578
ENSG00000120156.20	TEK	1.93017	2.0254	0.053586
ENSG00000150782.11	IL18	1.93007	0.0317078	0.0535977
ENSG00000125124.11	BBS2	1.92987	0.0132483	0.0536225
ENSG00000185838.13	GNB1L	1.92984	0.0680226	0.0536272
ENSG00000168754.14	FAM178B	1.92881	0.0764511	0.053754
ENSG00000164808.16	SPIDR	-1.9284	-258.278	0.053805
ENSG00000099991.17	CABIN1	1.92804	0.0727633	0.0538504
ENSG00000102710.19	SUPT20H	1.92704	0.0686384	0.053975
ENSG00000185101.12	ANO9	1.92683	0.0421463	0.0540007
ENSG00000120539.14	MASTL	-1.92635	-0.0422694	0.0540604
ENSG00000136052.9	SLC41A2	1.92619	1.2383	0.054081
ENSG00000243819.4	RN7SL832P	-1.92583	-0.107145	0.0541262
ENSG00000156603.15	MED19	1.92568	0.0457458	0.0541442
ENSG00000267107.6	PCAT19	1.9256	0.0829716	0.054154
ENSG00000106524.8	ANKMY2	-1.92455	-0.176848	0.0542856
ENSG00000135090.13	TAOK3	1.92418	0.195783	0.054332
ENSG00000111644.7	ACRBP	1.9241	1.43799	0.054342
ENSG00000063241.7	ISOC2	-1.92406	-0.141717	0.0543472
ENSG00000171786.5	NHLH1	1.92394	0.113839	0.054362
ENSG00000171724.2	VAT1L	-1.92301	-0.151639	0.054479
ENSG00000261000.1	RP11-534L20.5	-1.92294	-0.0234348	0.054487
ENSG00000283361.1	RP11-569D9.5	1.92255	0.208894	0.054537
ENSG00000169689.14	CENPX	-1.92189	-0.0369227	0.0546192
ENSG00000178904.18	DPY19L3	1.92164	0.521901	0.0546508
ENSG00000078808.16	SDF4	-1.92162	-0.254152	0.054653
ENSG00000107968.9	MAP3K8	-1.92154	-0.183961	0.054664
ENSG00000160410.14	SHKBP1	1.9209	0.0531611	0.0547442
ENSG00000007255.10	TRAPPC6A	1.92031	0.147039	0.054819
ENSG00000145191.12	EIF2B5	1.92017	0.751278	0.054837
ENSG00000145425.9	RPS3A	-1.92005	-0.142059	0.054851
ENSG00000117009.11	KMO	-1.91963	-0.497702	0.054905
ENSG00000165097.13	KDM1B	1.91914	0.19006	0.054966
ENSG00000011638.10	TMEM159	-1.91876	-0.0728042	0.0550147
ENSG00000151025.9	GPR158	1.91869	0.482656	0.055023
ENSG00000260563.3	RP13-516M14.1	-1.91747	-0.272369	0.055178
ENSG00000165118.14	C9orf64	1.91685	0.175962	0.055257
ENSG00000246640.1	RP11-1094H24.4	1.91645	0.0760136	0.0553073
ENSG00000003509.15	NDUFAF7	-1.91603	-2.46792	0.0553608
ENSG00000123268.8	ATF1	1.91544	0.112569	0.0554369
ENSG00000063761.15	ADCK1	-1.91543	-0.116998	0.055438
ENSG00000197008.9	ZNF138	1.91383	0.0829089	0.0556423
ENSG00000092847.11	AGO1	-1.9136	-0.300543	0.0556715
ENSG00000125743.10	SNRPD2	-1.91329	-0.0668224	0.0557112
ENSG00000175315.2	CST6	1.91198	0.140779	0.0558785
ENSG00000182389.19	CACNB4	1.91188	1.32999	0.055892
ENSG00000235997.2	LINC01936	-1.91159	-0.0849714	0.0559287
ENSG00000204421.2	LY6G6C	-1.91134	-0.24789	0.055961
ENSG00000164253.13	WDR41	1.91132	0.0429515	0.0559639
ENSG00000148468.16	FAM171A1	1.9095	0.378017	0.056197
ENSG00000079257.7	LXN	-1.90947	-0.0831626	0.0562018
ENSG00000198081.10	ZBTB14	1.90848	0.32792	0.0563298
ENSG00000160051.11	IQCC	1.9082	4.27309	0.056366
ENSG00000112592.13	TBP	-1.90803	-0.133958	0.056387
ENSG00000008018.8	PSMB1	-1.90803	-1.654	0.056387
ENSG00000172594.12	SMPDL3A	1.9079	0.102494	0.0564044
ENSG00000128739.21	SNRPN	1.90758	0.267196	0.056445
ENSG00000133048.12	CHI3L1	1.90749	0.0385218	0.056457
ENSG00000009830.11	POMT2	1.90613	0.0608512	0.0566334
ENSG00000156006.4	NAT2	1.9051	0.114451	0.056767
ENSG00000172478.17	C2orf54	1.90497	0.0318482	0.0567839
ENSG00000137193.13	PIM1	-1.90325	-5.72101	0.057008
ENSG00000100744.14	GSKIP	-1.90316	-0.0446775	0.0570194
ENSG00000100324.13	TAB1	1.90118	0.424789	0.057279
ENSG00000136603.13	SKIL	-1.90106	-0.422166	0.057294
ENSG00000176840.11	MIR7-3HG	1.9008	0.121699	0.057328
ENSG00000164111.14	ANXA5	1.90065	0.0687478	0.0573475
ENSG00000139722.6	VPS37B	1.90035	0.136309	0.057387
ENSG00000104808.7	DHDH	1.90007	0.167915	0.0574233
ENSG00000272462.2	U91328.19	-1.8997	-0.0334407	0.057473
ENSG00000162639.15	HENMT1	1.89968	1.0233	0.057475
ENSG00000186049.8	KRT73	1.89919	0.781903	0.057539
ENSG00000185187.12	SIGIRR	1.89883	0.0873586	0.0575865
ENSG00000172845.14	SP3	-1.89833	-0.324092	0.057652
ENSG00000249242.7	TMEM150C	-1.89829	-0.125594	0.057658
ENSG00000167749.11	KLK4	-1.89799	-0.108828	0.057698
ENSG00000189227.5	C15orf61	-1.89754	-0.263072	0.0577573
ENSG00000187609.15	EXD3	-1.89705	-0.308185	0.057821
ENSG00000107937.18	GTPBP4	1.89681	49.539	0.057853
ENSG00000183421.11	RIPK4	-1.89667	-9.05126	0.057872
ENSG00000138363.14	ATIC	-1.89617	-0.0844666	0.0579375
ENSG00000116771.5	AGMAT	-1.89506	-0.148248	0.0580839
ENSG00000162723.9	SLAMF9	1.89503	0.146506	0.058089
ENSG00000167703.14	SLC43A2	1.89487	8.09937	0.058109
ENSG00000150457.8	LATS2	1.89469	1.08321	0.058134
ENSG00000188676.13	IDO2	1.89452	0.0404085	0.0581564
ENSG00000150783.9	TEX12	-1.89357	-0.0934841	0.0582825
ENSG00000184602.5	SNN	1.89329	0.174315	0.058319
ENSG00000151779.12	NBAS	1.89289	0.280702	0.058372
ENSG00000110665.11	C11orf21	1.89277	0.0269092	0.058388
ENSG00000121903.14	ZSCAN20	1.89245	0.138432	0.058431
ENSG00000136045.11	PWP1	1.89221	0.164081	0.0584629
ENSG00000111653.19	ING4	1.89143	0.370859	0.058567
ENSG00000144057.15	ST6GAL2	1.89085	0.0994262	0.058645
ENSG00000108509.20	CAMTA2	1.89084	0.0566857	0.0586459
ENSG00000188554.13	NBR1	1.89045	0.123097	0.058698
ENSG00000160808.9	MYL3	-1.88959	-0.289048	0.0588131
ENSG00000137806.8	NDUFAF1	1.88956	0.0284203	0.0588165
ENSG00000117143.13	UAP1	-1.88821	-0.29354	0.058998
ENSG00000155636.14	RBM45	1.88766	0.25746	0.059071
ENSG00000141570.10	CBX8	1.88752	0.0228435	0.059091
ENSG00000142208.15	AKT1	1.88752	0.119361	0.059091
ENSG00000103429.10	BFAR	1.88726	0.388556	0.059125
ENSG00000235863.3	B3GALT4	-1.88687	-0.126631	0.0591779
ENSG00000135702.14	CHST5	-1.8863	-0.0398671	0.0592547
ENSG00000109944.10	C11orf63	-1.88524	-0.107815	0.059397
ENSG00000106780.8	MEGF9	1.88387	0.185722	0.059582
ENSG00000179588.8	ZFPM1	-1.88379	-0.118554	0.0595935
ENSG00000171217.5	CLDN20	1.88317	0.0623846	0.059677
ENSG00000270761.1	RP11-385F7.1	1.88276	0.0335405	0.0597331
ENSG00000103342.12	GSPT1	1.88126	0.156748	0.0599371
ENSG00000164576.11	SAP30L	-1.88062	-0.0569834	0.060024
ENSG00000113231.13	PDE8B	-1.8801	-0.0569331	0.0600948
ENSG00000196565.13	HBG2	1.88007	0.0419806	0.060099
ENSG00000162729.13	IGSF8	-1.87822	-0.0467883	0.0603507
ENSG00000102984.14	ZNF821	-1.87775	-1.74881	0.0604157
ENSG00000183172.8	SMDT1	1.87725	0.0101141	0.0604844
ENSG00000221843.4	C2orf16	1.87685	0.104493	0.0605381
ENSG00000248714.6	RP11-1079K10.3	1.87594	0.75474	0.060663
ENSG00000197782.14	ZNF780A	1.87454	0.0145019	0.0608558
ENSG00000146109.4	ABT1	-1.87383	-0.0638254	0.0609534
ENSG00000215375.6	MYL5	-1.87286	-0.0488195	0.0610874
ENSG00000178184.15	PARD6G	1.87207	0.131511	0.061197
ENSG00000124207.16	CSE1L	1.87202	0.435289	0.061204
ENSG00000175387.15	SMAD2	-1.87185	-0.131622	0.0612269
ENSG00000131979.18	GCH1	-1.87163	-1.63073	0.061258
ENSG00000084652.15	TXLNA	1.87127	0.338112	0.0613075
ENSG00000185522.8	LMNTD2	-1.87109	-0.0306044	0.0613321
ENSG00000187942.11	LDLRAD2	-1.87093	-0.15408	0.0613542
ENSG00000165813.18	CCDC186	-1.87088	-0.212343	0.061362
ENSG00000269524.1	CTB-83J4.1	1.87084	0.0626798	0.061367
ENSG00000138448.11	ITGAV	-1.87081	-0.176018	0.061372
ENSG00000232411.1	AC009495.3	-1.87048	-0.0311167	0.0614174
ENSG00000139629.15	GALNT6	1.86999	0.131571	0.0614857
ENSG00000188803.14	SHISA6	-1.86996	-0.208399	0.0614901
ENSG00000012171.19	SEMA3B	1.86916	4.52581	0.0616
ENSG00000131115.15	ZNF227	-1.86859	-0.497803	0.0616799
ENSG00000253177.1	RP11-100L22.1	1.86807	0.0894368	0.061752
ENSG00000170906.15	NDUFA3	1.86733	0.0464269	0.061856
ENSG00000188112.8	C6orf132	1.86699	0.210735	0.0619035
ENSG00000172717.15	FAM71D	-1.8665	-0.0877571	0.061971
ENSG00000106069.21	CHN2	1.86645	0.136589	0.061978
ENSG00000233903.2	Z83851.4	1.8664	0.1075	0.061986
ENSG00000176909.11	MAMSTR	1.86525	13.286	0.062146
ENSG00000134020.7	PEBP4	-1.8647	-0.0374441	0.062224
ENSG00000025039.14	RRAGD	-1.86447	-0.31571	0.062256
ENSG00000197721.16	CR1L	1.86431	43.171	0.062278
ENSG00000082153.17	BZW1	-1.86249	-1.70703	0.0625336
ENSG00000176720.4	BOK	-1.86236	-0.1335	0.062553
ENSG00000117505.12	DR1	-1.86213	-0.0286868	0.0625851
ENSG00000105397.13	TYK2	-1.86196	-0.106367	0.062609
ENSG00000162365.11	CYP4A22	1.86194	0.0967698	0.062611
ENSG00000228126.1	FALEC	1.86059	0.0599558	0.0628021
ENSG00000165782.10	TMEM55B	1.85959	0.591809	0.062944
ENSG00000012048.20	BRCA1	1.85954	2.34254	0.062951
ENSG00000197245.5	FAM110D	-1.85915	-0.261518	0.063006
ENSG00000272447.1	RP11-182L21.6	-1.85914	-0.108754	0.063007
ENSG00000235366.2	LINC01055	1.85905	0.066887	0.06302
ENSG00000118496.4	FBXO30	-1.85881	-0.405452	0.0630544
ENSG00000271840.1	RP1-224A6.9	-1.85833	-0.444953	0.0631222
ENSG00000228793.1	RP1-223B1.1	1.85808	0.0528314	0.0631582
ENSG00000247970.2	RP11-543C4.1	1.85793	0.0567371	0.0631797
ENSG00000183751.14	TBL3	1.85707	0.186295	0.0633012
ENSG00000105583.9	WDR83OS	1.85583	0.123493	0.063478
ENSG00000108064.10	TFAM	-1.8557	-0.054573	0.0634964
ENSG00000090661.11	CERS4	-1.85558	-0.029124	0.0635129
ENSG00000114654.7	EFCC1	-1.85519	-4.9127	0.0635685
ENSG00000164587.11	RPS14	-1.85491	-0.0929828	0.0636093
ENSG00000043591.5	ADRB1	1.85455	0.38529	0.063661
ENSG00000271590.1	RP11-181E10.3	-1.8519	-0.248707	0.06404
ENSG00000129250.11	KIF1C	1.85146	0.347333	0.0641028
ENSG00000161405.16	IKZF3	-1.85032	-0.256912	0.064267
ENSG00000250971.1	RP11-696F12.1	-1.85026	-0.0348831	0.064276
ENSG00000078814.15	MYH7B	1.84982	0.0560983	0.064339
ENSG00000121766.15	ZCCHC17	-1.84972	-0.114088	0.0643538
ENSG00000106511.5	MEOX2	1.84971	20.0886	0.064355
ENSG00000197479.6	PCDHB11	-1.84941	-0.0431152	0.064398
ENSG00000255221.3	CARD17	-1.84853	-0.117588	0.0645261
ENSG00000054523.17	KIF1B	1.84826	0.0825615	0.0645642
ENSG00000278023.5	RDM1	-1.84793	-0.143911	0.064612
ENSG00000253139.1	RP11-17A4.3	1.84646	0.359252	0.064825
ENSG00000136918.7	WDR38	-1.84521	-0.268639	0.0650072
ENSG00000254470.2	AP5B1	1.8447	0.131954	0.0650809
ENSG00000185567.6	AHNAK2	-1.84468	-0.0621916	0.0650846
ENSG00000100167.19	SEPT3	-1.84435	-0.0784609	0.0651325
ENSG00000153201.15	RANBP2	-1.84291	-0.297475	0.065342
ENSG00000104866.10	PPP1R37	1.84284	0.262188	0.0653524
ENSG00000198901.13	PRC1	-1.84225	-0.163634	0.0654384
ENSG00000007384.15	RHBDF1	-1.84212	-0.960097	0.065457
ENSG00000241852.9	C8orf58	1.842	0.166361	0.065475
ENSG00000178096.8	BOLA1	1.84196	82.1787	0.065481
ENSG00000135773.12	CAPN9	-1.84187	-0.0155234	0.0654947
ENSG00000180834.7	MAP6D1	-1.84181	-0.116797	0.065503
ENSG00000033800.13	PIAS1	1.84158	0.109495	0.0655372
ENSG00000106013.14	ANKRD7	1.8406	0.0567227	0.0656801
ENSG00000267795.5	SMIM22	-1.83994	-0.115002	0.0657774
ENSG00000141646.13	SMAD4	1.83957	0.113371	0.065831
ENSG00000160838.13	LRRC71	1.8392	0.246219	0.065886
ENSG00000083535.15	PIBF1	1.83861	0.133474	0.065972
ENSG00000165280.15	VCP	-1.83798	-0.104045	0.066066
ENSG00000108528.13	SLC25A11	-1.83787	-0.390388	0.066082
ENSG00000213760.10	ATP6V1G2	-1.83757	-0.0385409	0.0661251
ENSG00000112699.10	GMDS	1.83727	0.259524	0.06617
ENSG00000164252.12	AGGF1	-1.83665	-0.32741	0.0662615
ENSG00000204314.10	PRRT1	-1.83536	-0.166674	0.066453
ENSG00000104447.12	TRPS1	-1.83513	-17.5593	0.066487
ENSG00000124635.8	HIST1H2BJ	1.8337	0.441046	0.066699
ENSG00000169255.13	B3GALNT1	1.8336	0.217092	0.066713
ENSG00000148814.17	LRRC27	-1.83352	-0.0349117	0.0667253
ENSG00000120324.8	PCDHB10	-1.83195	-0.0960507	0.066959
ENSG00000180988.2	OR52N2	-1.83192	-0.0246896	0.0669637
ENSG00000175535.6	PNLIP	-1.83159	-0.619615	0.067012
ENSG00000130731.15	METTL26	-1.83009	-0.0261994	0.067237
ENSG00000241635.7	UGT1A1	-1.82993	-3.78064	0.06726
ENSG00000197251.3	LINC00336	-1.8292	-0.0394075	0.06737
ENSG00000184220.11	CMSS1	1.82848	0.107041	0.067478
ENSG00000170222.11	ADPRM	-1.82846	-0.250502	0.06748
ENSG00000261079.1	RP11-252A24.3	1.82751	0.0793809	0.0676229
ENSG00000140043.11	PTGR2	1.82695	0.0147094	0.0677072
ENSG00000169919.16	GUSB	-1.82572	-0.225314	0.0678918
ENSG00000161692.17	DBF4B	-1.82572	-0.11834	0.067892
ENSG00000167987.10	VPS37C	1.82566	0.105836	0.067902
ENSG00000269959.1	SPACA6P-AS	-1.82486	-0.123332	0.068022
ENSG00000120784.15	ZFP30	1.82397	0.0434909	0.0681562
ENSG00000178814.16	OPLAH	1.82373	2.46709	0.0681932
ENSG00000160183.13	TMPRSS3	-1.82356	-0.0741976	0.0682191
ENSG00000228140.1	RP3-467K16.4	-1.82316	-0.0807798	0.0682796
ENSG00000227467.3	LINC01537	1.82273	0.0527615	0.0683441
ENSG00000128159.11	TUBGCP6	-1.82062	-0.152511	0.0686647
ENSG00000090863.11	GLG1	1.82058	0.1664	0.0686713
ENSG00000196693.14	ZNF33B	1.82057	0.0776841	0.0686725
ENSG00000236384.7	LINC00479	-1.82044	-0.0261493	0.0686923
ENSG00000259104.2	PTCSC3	1.8204	0.0698264	0.068698
ENSG00000185418.15	TARSL2	1.82005	0.0863293	0.0687507
ENSG00000131148.8	EMC8	-1.8199	-0.202789	0.068774
ENSG00000084623.11	EIF3I	1.81965	0.383573	0.068813
ENSG00000160055.19	TMEM234	-1.81965	-0.261951	0.068813
ENSG00000231971.5	RP11-557H15.3	-1.8193	-0.824762	0.068866
ENSG00000166900.15	STX3	-1.8193	-0.115695	0.0688663
ENSG00000176749.8	CDK5R1	-1.81879	-0.0625587	0.068944
ENSG00000073331.17	ALPK1	-1.81781	-0.0869727	0.0690933
ENSG00000125652.7	ALKBH7	-1.81742	-0.212525	0.0691529
ENSG00000174529.7	TMEM81	1.81722	0.0811408	0.069184
ENSG00000215790.6	SLC35E2	1.81685	0.0342819	0.0692396
ENSG00000103528.16	SYT17	1.81685	0.136232	0.06924
ENSG00000177673.3	TEX44	1.81629	0.0878073	0.069326
ENSG00000179832.17	MROH1	1.81534	0.31397	0.069471
ENSG00000152254.10	G6PC2	1.81493	0.0149491	0.069534
ENSG00000141295.13	SCRN2	-1.81452	-0.0356209	0.069597
ENSG00000115386.5	REG1A	-1.81441	-2.45199	0.069615
ENSG00000101365.20	IDH3B	-1.81425	-0.180623	0.069639
ENSG00000092850.11	TEKT2	-1.81353	-19.2307	0.06975
ENSG00000074410.13	CA12	-1.8132	-0.245593	0.0698007
ENSG00000136866.13	ZFP37	-1.81199	-0.208498	0.069987
ENSG00000101574.14	METTL4	1.8116	0.0644345	0.070048
ENSG00000134248.13	LAMTOR5	1.8111	0.1192	0.0701247
ENSG00000150455.13	TIRAP	-1.81108	-0.224286	0.070128
ENSG00000104147.8	OIP5	1.81046	0.0628239	0.070224
ENSG00000267013.5	LINC01929	1.81044	0.0900533	0.070227
ENSG00000163126.14	ANKRD23	-1.8098	-0.13585	0.070327
ENSG00000116127.17	ALMS1	1.80951	0.0623168	0.0703711
ENSG00000099866.14	MADCAM1	-1.80923	-0.0782118	0.0704157
ENSG00000251664.3	PCDHA12	-1.80914	-0.365798	0.070429
ENSG00000249158.6	PCDHA11	-1.80914	-0.117612	0.070429
ENSG00000168807.16	SNTB2	-1.80885	-21.2036	0.070474
ENSG00000231852.6	CYP21A2	-1.80868	-0.0539235	0.070501
ENSG00000250120.6	PCDHA10	1.80865	0.0333225	0.070505
ENSG00000167468.16	GPX4	1.80793	0.0728107	0.0706179
ENSG00000272885.1	RP11-2H3.6	1.80735	0.123169	0.0707084
ENSG00000117222.13	RBBP5	1.80675	0.14219	0.070802
ENSG00000213465.7	ARL2	1.80653	0.214271	0.0708348
ENSG00000182512.4	GLRX5	-1.80592	-0.0442768	0.0709309
ENSG00000206127.10	GOLGA8O	1.80578	0.0196823	0.0709521
ENSG00000188643.10	S100A16	-1.80523	-0.195592	0.071038
ENSG00000269892.1	RP4-761J14.10	1.80489	0.0574913	0.0710924
ENSG00000162576.16	MXRA8	-1.80482	-0.191794	0.0711022
ENSG00000115109.13	EPB41L5	1.80477	0.175198	0.07111
ENSG00000182957.15	SPATA13	1.80452	0.154978	0.0711495
ENSG00000100290.2	BIK	1.80422	0.0686755	0.0711966
ENSG00000132376.19	INPP5K	1.80353	0.108528	0.0713049
ENSG00000173540.12	GMPPB	1.80333	0.0477971	0.0713371
ENSG00000197566.9	ZNF624	1.80295	0.0433082	0.0713954
ENSG00000123933.16	MXD4	1.80259	26.4794	0.071452
ENSG00000164520.11	RAET1E	-1.80184	-0.0927337	0.071571
ENSG00000100104.13	SRRD	1.80177	0.228813	0.071581
ENSG00000167311.13	ART5	-1.80107	-0.0263126	0.0716917
ENSG00000173917.10	HOXB2	1.80102	0.0609814	0.0717
ENSG00000155792.9	DEPTOR	-1.80085	-0.055292	0.071726
ENSG00000051523.10	CYBA	1.80073	0.157399	0.071746
ENSG00000178568.14	ERBB4	1.80018	0.285018	0.071832
ENSG00000137815.14	RTF1	1.79951	0.723468	0.071938
ENSG00000145919.10	BOD1	-1.79865	-0.101699	0.0720739
ENSG00000118292.8	C1orf54	1.79806	0.0719069	0.072167
ENSG00000108379.9	WNT3	-1.798	-2.17131	0.072177
ENSG00000079313.13	REXO1	-1.79639	-0.194607	0.0724329
ENSG00000173239.13	LIPM	1.79636	0.0474346	0.072438
ENSG00000174697.4	LEP	1.79623	3.78711	0.072458
ENSG00000174744.13	BRMS1	-1.7958	-0.475678	0.072526
ENSG00000283297.1	RP4-816N1.8	-1.79567	-0.0540499	0.0725473
ENSG00000087365.15	SF3B2	-1.79561	-0.0597985	0.072557
ENSG00000279968.1	GVQW2	-1.79448	-0.0199499	0.0727363
ENSG00000100911.15	PSME2	1.79433	8.67666	0.07276
ENSG00000101166.15	PRELID3B	1.79383	0.146696	0.0728404
ENSG00000168827.14	GFM1	1.79356	0.0406252	0.0728842
ENSG00000140939.14	NOL3	-1.7925	-5.2796	0.0730536
ENSG00000171596.6	NMUR1	1.79219	0.0480128	0.0731032
ENSG00000167595.14	PROSER3	1.79138	0.0431514	0.0732323
ENSG00000171311.12	EXOSC1	1.79019	0.163617	0.0734227
ENSG00000255328.1	RP11-326C3.12	-1.78902	-0.0182229	0.0736116
ENSG00000154710.16	RABGEF1	1.78894	1.61622	0.073624
ENSG00000185823.3	NPAP1	-1.7888	-0.0588743	0.073647
ENSG00000134028.14	ADAMDEC1	1.78824	0.0858354	0.0737366
ENSG00000267454.5	ZNF582-AS1	-1.7882	-0.0320067	0.073743
ENSG00000187987.9	ZSCAN23	1.78738	0.0166164	0.0738756
ENSG00000174501.14	ANKRD36C	-1.78729	-0.141934	0.07389
ENSG00000109794.13	FAM149A	-1.7871	-0.051206	0.0739207
ENSG00000155229.20	MMS19	-1.78704	-0.0617639	0.0739315
ENSG00000143164.15	DCAF6	-1.78697	-0.186964	0.0739418
ENSG00000178966.16	RMI1	-1.78683	-0.0829129	0.0739655
ENSG00000132912.12	DCTN4	-1.78657	-0.256873	0.074007
ENSG00000106066.14	CPVL	-1.78644	-0.0654351	0.074028
ENSG00000172057.9	ORMDL3	1.78635	0.0439131	0.0740418
ENSG00000204438.10	GPANK1	1.78635	0.121731	0.0740423
ENSG00000128833.12	MYO5C	-1.78624	-0.13488	0.0740603
ENSG00000250986.1	AC141928.1	1.78609	0.489774	0.074085
ENSG00000167711.13	SERPINF2	-1.78546	-0.0623598	0.074187
ENSG00000189362.11	NEMP2	-1.78533	-0.0645715	0.074207
ENSG00000257354.2	RP11-631N16.2	-1.78517	-0.0931886	0.074233
ENSG00000109133.12	TMEM33	1.78502	0.196884	0.0742587
ENSG00000035681.7	NSMAF	-1.78488	-0.138337	0.07428
ENSG00000117362.12	APH1A	-1.78486	-0.94456	0.074284
ENSG00000213654.9	GPSM3	-1.78468	-2.94904	0.074314
ENSG00000163421.8	PROK2	-1.78403	-0.0655264	0.0744193
ENSG00000197568.13	HHLA3	-1.78376	-0.0457322	0.074463
ENSG00000184307.14	ZDHHC23	1.78354	1.35634	0.074499
ENSG00000166295.8	ANAPC16	-1.78341	-0.142822	0.0745196
ENSG00000179813.6	FAM216B	1.78308	26.5289	0.0745739
ENSG00000117115.12	PADI2	-1.78286	-0.0195694	0.0746083
ENSG00000179476.7	C14orf28	1.78245	0.456173	0.074676
ENSG00000125629.14	INSIG2	-1.78169	-0.0619815	0.0747995
ENSG00000163673.7	DCLK3	1.77972	0.0338128	0.0751218
ENSG00000204439.3	C6orf47	1.77962	1.23436	0.0751378
ENSG00000117280.12	RAB29	-1.77942	-0.0141763	0.0751717
ENSG00000226777.7	FAM30A	1.77912	0.282298	0.0752197
ENSG00000205581.10	HMGN1	-1.77883	-0.259873	0.0752677
ENSG00000272644.1	RP11-33O4.1	1.77859	0.0835286	0.0753077
ENSG00000185728.16	YTHDF3	-1.77807	-0.619673	0.0753928
ENSG00000204740.10	MALRD1	-1.77706	-0.0675722	0.075559
ENSG00000260455.1	NBAT1	1.77675	0.0872453	0.075609
ENSG00000198420.9	TCAF1	1.77658	0.332403	0.075637
ENSG00000122378.13	FAM213A	-1.77646	-0.0695098	0.075657
ENSG00000136560.13	TANK	1.77601	3.59672	0.075732
ENSG00000197702.11	PARVA	-1.77584	-4.13747	0.07576
ENSG00000163590.13	PPM1L	-1.77543	-0.39481	0.0758264
ENSG00000101680.14	LAMA1	-1.77493	-0.0530302	0.0759096
ENSG00000060069.16	CTDP1	1.77468	0.24568	0.0759509
ENSG00000136238.17	RAC1	1.77382	0.117081	0.0760935
ENSG00000187630.15	DHRS4L2	-1.77272	-0.0560815	0.0762759
ENSG00000215529.12	EFCAB8	-1.77215	-0.0316592	0.0763697
ENSG00000106723.16	SPIN1	1.77203	0.156981	0.0763903
ENSG00000167515.10	TRAPPC2L	1.77188	1.53011	0.076414
ENSG00000100678.18	SLC8A3	1.77073	1.33048	0.076605
ENSG00000053900.10	ANAPC4	1.77063	0.0989332	0.0766227
ENSG00000141076.17	UTP4	-1.77061	-0.090309	0.0766256
ENSG00000204882.3	GPR20	1.7703	0.178889	0.076677
ENSG00000182087.12	TMEM259	-1.76977	-0.143454	0.0767656
ENSG00000182196.13	ARL6IP4	1.76964	0.0877261	0.076787
ENSG00000135372.8	NAT10	1.76804	0.170452	0.077054
ENSG00000235049.1	LINC00940	-1.7677	-0.264291	0.0771109
ENSG00000163611.11	SPICE1	-1.76693	-0.43914	0.07724
ENSG00000106484.14	MEST	1.76629	0.0611146	0.077347
ENSG00000182103.4	FAM181B	1.76614	0.178563	0.077373
ENSG00000257743.8	MGAM2	-1.76599	-0.15209	0.077398
ENSG00000160216.18	AGPAT3	-1.76576	-0.192078	0.0774358
ENSG00000105278.10	ZFR2	1.76569	0.143389	0.077448
ENSG00000125991.19	ERGIC3	1.76492	0.162574	0.0775777
ENSG00000025772.7	TOMM34	1.76464	0.0432541	0.077624
ENSG00000185829.17	ARL17A	1.76429	0.112584	0.077683
ENSG00000205426.10	KRT81	-1.76411	-0.256513	0.077714
ENSG00000125703.14	ATG4C	1.76324	0.106003	0.0778609
ENSG00000114767.6	RRP9	1.76323	0.776781	0.0778616
ENSG00000131620.17	ANO1	1.7632	0.323334	0.0778675
ENSG00000147419.17	CCDC25	-1.76318	-0.300308	0.0778706
ENSG00000197442.9	MAP3K5	-1.76315	-0.0548748	0.077875
ENSG00000055208.18	TAB2	-1.76312	-22.9548	0.077881
ENSG00000010292.12	NCAPD2	-1.76287	-0.206899	0.077923
ENSG00000092036.18	HAUS4	-1.76228	-0.0187534	0.0780224
ENSG00000115750.16	TAF1B	1.76224	0.026433	0.0780289
ENSG00000197343.10	ZNF655	1.76206	0.213707	0.07806
ENSG00000108424.9	KPNB1	1.76104	5.95664	0.078232
ENSG00000117154.11	IGSF21	1.76098	0.321038	0.078242
ENSG00000163808.16	KIF15	-1.75981	-0.246351	0.07844
ENSG00000130363.11	RSPH3	-1.75981	-0.175325	0.0784408
ENSG00000137411.16	VARS2	1.75963	0.0231195	0.0784709
ENSG00000254605.1	RP11-626H12.2	-1.7595	-14.8438	0.078493
ENSG00000099994.10	SUSD2	-1.75885	-0.343217	0.078603
ENSG00000086696.10	HSD17B2	-1.75869	-0.0384572	0.0786297
ENSG00000138801.8	PAPSS1	1.75855	0.0259542	0.0786532
ENSG00000163521.15	GLB1L	-1.75823	-0.0346696	0.078708
ENSG00000104331.8	IMPAD1	1.75786	0.307902	0.0787713
ENSG00000114631.10	PODXL2	-1.75776	-0.0420952	0.078788
ENSG00000154252.11	GAL3ST2	-1.75755	-0.0547422	0.078824
ENSG00000147592.8	LACTB2	-1.75722	-0.112799	0.078881
ENSG00000070031.3	SCT	1.75639	0.155155	0.0790222
ENSG00000134030.13	CTIF	-1.75637	-0.0563317	0.0790249
ENSG00000132716.18	DCAF8	-1.75607	-0.246726	0.079076
ENSG00000043143.20	JADE2	-1.756	-0.255171	0.079088
ENSG00000153147.5	SMARCA5	1.75569	0.310618	0.079142
ENSG00000242616.3	GNG10	-1.75491	-0.018687	0.0792741
ENSG00000178177.15	LCORL	-1.75448	-0.97974	0.079349
ENSG00000120669.15	SOHLH2	1.75356	0.01433	0.0795064
ENSG00000044090.8	CUL7	-1.7535	-0.0331821	0.0795166
ENSG00000162104.9	ADCY9	1.75326	0.174426	0.079558
ENSG00000137767.13	SQRDL	1.75259	0.155382	0.0796717
ENSG00000176485.11	PLA2G16	1.75253	0.0397751	0.0796831
ENSG00000180801.13	ARSJ	1.75198	0.102627	0.079778
ENSG00000145979.17	TBC1D7	1.75166	0.0415397	0.0798321
ENSG00000101605.12	MYOM1	1.7511	0.0306597	0.0799287
ENSG00000165102.14	HGSNAT	1.7508	0.176783	0.07998
ENSG00000095637.21	SORBS1	1.75067	2.31099	0.080003
ENSG00000206199.10	ANKUB1	1.75005	11.6482	0.08011
ENSG00000006606.8	CCL26	-1.74967	-0.116207	0.080176
ENSG00000104419.14	NDRG1	-1.74903	-6.4326	0.080285
ENSG00000176894.9	PXMP2	1.74866	1.16968	0.08035
ENSG00000005238.19	FAM214B	-1.7482	-0.166124	0.0804296
ENSG00000225697.12	SLC26A6	-1.7478	-0.084083	0.080499
ENSG00000232855.6	AF131217.1	-1.7472	-0.268085	0.080602
ENSG00000162129.12	CLPB	1.74671	0.703874	0.080688
ENSG00000141179.13	PCTP	1.74665	0.17444	0.080698
ENSG00000159216.18	RUNX1	1.74614	10.8979	0.080786
ENSG00000162704.15	ARPC5	-1.74584	-0.052053	0.080838
ENSG00000121621.6	KIF18A	-1.74548	-0.548531	0.0809016
ENSG00000150873.11	C2orf50	-1.74412	-0.420982	0.0811385
ENSG00000072422.16	RHOBTB1	1.74384	0.0536065	0.081187
ENSG00000065548.17	ZC3H15	-1.7435	-0.416329	0.081247
ENSG00000025434.18	NR1H3	-1.74315	-0.1128	0.081308
ENSG00000165948.10	IFI27L1	-1.74262	-0.0471212	0.0814004
ENSG00000174885.12	NLRP6	-1.74245	-0.0616796	0.08143
ENSG00000213762.11	ZNF134	-1.74242	-0.324399	0.081435
ENSG00000188906.14	LRRK2	-1.74209	-0.11745	0.0814929
ENSG00000171222.10	SCAND1	-1.742	-0.0840645	0.081509
ENSG00000110786.17	PTPN5	-1.74171	-0.0266181	0.0815598
ENSG00000164081.12	TEX264	1.74106	0.0690001	0.0816739
ENSG00000036448.9	MYOM2	-1.74105	-0.0330052	0.081674
ENSG00000236714.1	LINC01844	1.74103	0.0505369	0.0816787
ENSG00000168653.10	NDUFS5	-1.74081	-0.00772869	0.0817172
ENSG00000003056.7	M6PR	1.74031	0.0695115	0.0818044
ENSG00000125089.16	SH3TC1	-1.7389	-0.0438105	0.0820522
ENSG00000084676.15	NCOA1	-1.73877	-0.0519331	0.0820751
ENSG00000100228.12	RAB36	1.73869	0.0846195	0.082089
ENSG00000067167.7	TRAM1	-1.73869	-0.188094	0.08209
ENSG00000158258.16	CLSTN2	1.73829	0.0562079	0.0821602
ENSG00000092929.11	UNC13D	1.73775	1.09731	0.082255
ENSG00000276231.4	PIK3R6	1.73741	0.208924	0.082314
ENSG00000136457.9	CHAD	-1.7374	-0.126568	0.082317
ENSG00000249346.6	LINC01016	1.73654	0.884393	0.082468
ENSG00000144061.12	NPHP1	-1.73583	-5.83971	0.082594
ENSG00000111364.15	DDX55	1.73578	0.0338136	0.082603
ENSG00000275342.4	PRAG1	1.73513	0.209577	0.082718
ENSG00000101052.12	IFT52	-1.73465	-0.0490403	0.082803
ENSG00000124120.10	TTPAL	1.73366	0.553949	0.082979
ENSG00000100300.17	TSPO	1.73338	0.0753652	0.0830287
ENSG00000134758.13	RNF138	1.7333	0.186222	0.083043
ENSG00000158815.10	FGF17	-1.73327	-0.0684064	0.0830474
ENSG00000176435.6	CLEC14A	1.73325	0.461273	0.083052
ENSG00000234465.10	PINLYP	1.73316	0.0444867	0.0830675
ENSG00000234444.9	ZNF736	-1.73292	-0.0293635	0.0831091
ENSG00000145730.20	PAM	-1.73282	-0.153854	0.0831278
ENSG00000277692.1	RP11-358N2.2	-1.73278	-0.210339	0.083134
ENSG00000163563.7	MNDA	-1.73231	-0.185084	0.083219
ENSG00000197705.9	KLHL14	1.73215	4.15836	0.083246
ENSG00000143457.10	GOLPH3L	-1.73212	-0.268294	0.083252
ENSG00000156983.15	BRPF1	-1.73192	-5.67253	0.083288
ENSG00000160695.14	VPS11	1.73141	0.053936	0.0833778
ENSG00000243710.7	CFAP57	-1.73111	-0.081854	0.083432
ENSG00000076685.18	NT5C2	1.73036	0.361605	0.083566
ENSG00000163040.14	CCDC74A	1.73011	0.101228	0.083611
ENSG00000163909.7	HEYL	1.72936	0.277746	0.083744
ENSG00000257556.1	RP11-44N21.1	-1.72931	-0.0964988	0.0837538
ENSG00000184588.17	PDE4B	1.72907	7.03334	0.083796
ENSG00000146674.14	IGFBP3	-1.72904	-0.131185	0.083802
ENSG00000138190.16	EXOC6	-1.72877	-0.572032	0.083851
ENSG00000232653.8	GOLGA8N	-1.72793	-0.022529	0.0839999
ENSG00000159339.13	PADI4	1.72723	0.0557219	0.084127
ENSG00000161013.16	MGAT4B	-1.72695	-0.431582	0.084176
ENSG00000121858.10	TNFSF10	1.72683	0.388203	0.084199
ENSG00000158055.15	GRHL3	1.72649	0.0314313	0.084259
ENSG00000221947.7	XKR9	-1.72483	-0.0121762	0.0845586
ENSG00000170464.9	DNAJC18	1.7227	0.0668641	0.0849425
ENSG00000072195.14	SPEG	1.72206	17.429	0.085059
ENSG00000075218.18	GTSE1	-1.72137	-7.29338	0.085184
ENSG00000139985.6	ADAM21	-1.71948	-2.56968	0.085527
ENSG00000125835.18	SNRPB	-1.71904	-0.193996	0.085608
ENSG00000146085.7	MUT	1.71889	0.0849491	0.0856341
ENSG00000143569.18	UBAP2L	-1.71769	-6.73877	0.085853
ENSG00000173926.5	MARCH3	-1.71684	-0.0812241	0.086008
ENSG00000099260.10	PALMD	1.71665	0.0895858	0.086043
ENSG00000127362.2	TAS2R3	-1.71656	-0.159138	0.0860591
ENSG00000124103.8	FAM209A	-1.71638	-0.0897362	0.086092
ENSG00000167535.7	CACNB3	1.71637	0.0715717	0.086095
ENSG00000278730.1	RP11-147L13.11	-1.71593	-0.162373	0.0861741
ENSG00000198208.11	RPS6KL1	1.71585	0.0285991	0.08619
ENSG00000242247.10	ARFGAP3	-1.71551	-0.0673224	0.0862519
ENSG00000166927.12	MS4A7	1.71489	0.76951	0.0863663
ENSG00000187109.13	NAP1L1	1.71468	0.17336	0.086404
ENSG00000278703.1	RP11-706P11.2	-1.71451	-0.143885	0.086435
ENSG00000157856.10	DRC1	1.71428	0.262468	0.086478
ENSG00000137757.10	CASP5	-1.71424	-0.0870782	0.0864842
ENSG00000173992.8	CCS	-1.71341	-0.101357	0.0866363
ENSG00000172296.12	SPTLC3	-1.71302	-0.0454885	0.0867097
ENSG00000163879.10	DNALI1	-1.71183	-0.047883	0.0869286
ENSG00000143390.17	RFX5	-1.71172	-0.154369	0.086948
ENSG00000276085.1	CCL3L3	-1.71144	-0.0304324	0.086999
ENSG00000116785.13	CFHR3	-1.711	-0.0185068	0.087082
ENSG00000213279.2	RP1-29C18.9	1.71075	3.40355	0.087128
ENSG00000009307.15	CSDE1	1.71045	0.472925	0.087182
ENSG00000105520.10	PLPPR2	1.71045	0.111541	0.087183
ENSG00000143537.13	ADAM15	-1.71022	-0.0876406	0.087226
ENSG00000168772.10	CXXC4	1.71015	0.424772	0.087239
ENSG00000180422.3	LINC00304	-1.71012	-0.0635061	0.087244
ENSG00000176624.10	MEX3C	1.70972	0.122934	0.087317
ENSG00000138172.10	CALHM2	-1.70937	-0.148302	0.087382
ENSG00000228716.6	DHFR	-1.70904	-0.0331656	0.0874439
ENSG00000116032.5	GRIN3B	-1.70849	-0.0597243	0.0875462
ENSG00000072849.10	DERL2	1.70812	0.406522	0.087614
ENSG00000033122.18	LRRC7	-1.708	-0.25817	0.087636
ENSG00000264964.1	RP11-888D10.3	-1.70791	-0.106774	0.0876538
ENSG00000262663.1	RP11-497H17.1	1.70743	0.0217287	0.0877429
ENSG00000198836.8	OPA1	-1.70737	-0.278659	0.087753
ENSG00000163041.9	H3F3A	-1.70694	-0.0278422	0.0878328
ENSG00000242791.2	RP11-651P23.5	1.70682	3.73157	0.087856
ENSG00000139218.17	SCAF11	1.70673	0.0751436	0.0878725
ENSG00000178301.3	AQP11	-1.70648	-0.0359963	0.087918
ENSG00000146731.10	CCT6A	1.70628	0.416588	0.087956
ENSG00000100991.11	TRPC4AP	-1.70572	-0.0591729	0.08806
ENSG00000130775.15	THEMIS2	-1.70551	-0.0830404	0.0880999
ENSG00000227260.1	LINC01985	1.70513	12130.5	0.08817
ENSG00000150977.10	RILPL2	-1.7049	-0.298688	0.088213
ENSG00000072210.18	ALDH3A2	1.70478	0.0493601	0.088235
ENSG00000262165.2	RP11-81A22.5	1.70454	0.0215217	0.0882811
ENSG00000141556.20	TBCD	1.70437	0.0430292	0.0883116
ENSG00000120645.11	IQSEC3	1.70384	0.277481	0.088411
ENSG00000185650.9	ZFP36L1	-1.7037	-0.634894	0.088438
ENSG00000229558.2	SACS-AS1	1.7034	1.89859	0.088494
ENSG00000269893.6	SNHG8	1.70325	0.0459942	0.088522
ENSG00000145741.15	BTF3	1.70295	0.164574	0.0885783
ENSG00000002933.7	TMEM176A	-1.70269	-0.0349034	0.0886259
ENSG00000176973.7	FAM89B	1.70233	0.184866	0.0886938
ENSG00000104231.10	ZFAND1	1.7012	0.0334068	0.0889052
ENSG00000261857.6	MIA	1.70049	0.141029	0.089038
ENSG00000196352.14	CD55	1.70029	0.0973934	0.089077
ENSG00000115008.5	IL1A	-1.69999	-0.0889968	0.0891321
ENSG00000250312.6	ZNF718	-1.69858	-0.0186114	0.0893986
ENSG00000276651.1	AC007950.2	-1.69843	-0.433437	0.089427
ENSG00000111875.7	ASF1A	1.69817	0.313631	0.089475
ENSG00000167874.6	TMEM88	1.69773	0.326374	0.0895587
ENSG00000051108.14	HERPUD1	1.69771	0.0748416	0.089563
ENSG00000167625.10	ZNF526	-1.69746	-0.330279	0.0896092
ENSG00000164649.19	CDCA7L	1.69734	0.0931489	0.0896323
ENSG00000170425.3	ADORA2B	1.69719	16.8283	0.089661
ENSG00000139187.9	KLRG1	-1.69649	-0.135806	0.089794
ENSG00000145040.3	UCN2	1.69609	0.101568	0.089869
ENSG00000264278.1	RP11-162A12.2	1.69596	0.188994	0.089894
ENSG00000134258.16	VTCN1	1.69502	0.600732	0.090071
ENSG00000132341.11	RAN	-1.69444	-0.310399	0.090181
ENSG00000079805.16	DNM2	-1.6944	-0.217411	0.090189
ENSG00000189367.14	KIAA0408	1.69338	0.160672	0.0903828
ENSG00000260645.1	RP11-250B2.5	-1.69328	-0.0860784	0.090402
ENSG00000146267.11	FAXC	1.69303	0.033079	0.0904505
ENSG00000115306.15	SPTBN1	1.69298	0.0995579	0.0904597
ENSG00000138468.15	SENP7	-1.69274	-0.0627901	0.0905058
ENSG00000169118.17	CSNK1G1	1.69237	0.0693522	0.090576
ENSG00000180543.4	TSPYL5	1.69226	0.0406857	0.0905966
ENSG00000118096.7	IFT46	-1.69213	-0.0877609	0.0906206
ENSG00000143158.10	MPC2	1.69104	0.0633235	0.090829
ENSG00000138326.18	RPS24	-1.69101	-0.0564041	0.0908352
ENSG00000095932.6	SMIM24	1.68994	0.314071	0.091039
ENSG00000240053.8	LY6G5B	1.68993	0.0703268	0.091042
ENSG00000173714.7	WFIKKN2	1.68982	0.0633432	0.0910621
ENSG00000212993.4	POU5F1B	1.68962	0.0392369	0.0911002
ENSG00000166398.12	KIAA0355	-1.6894	-0.142949	0.091143
ENSG00000254343.2	RP11-760H22.2	-1.6894	-0.0477413	0.091143
ENSG00000178952.10	TUFM	-1.68935	-0.0428063	0.091153
ENSG00000120860.10	WASHC3	1.68921	0.0437854	0.0911787
ENSG00000088899.14	LZTS3	-1.68882	-0.123834	0.091253
ENSG00000138073.13	PREB	-1.68867	-0.164059	0.091282
ENSG00000100129.17	EIF3L	1.68794	0.161725	0.091422
ENSG00000270001.1	RP11-218C14.8	1.68789	0.0504803	0.091432
ENSG00000169871.12	TRIM56	-1.68701	-0.317538	0.091601
ENSG00000143443.9	C1orf56	-1.68691	-0.31242	0.0916198
ENSG00000169131.11	ZNF354A	-1.68632	-0.229391	0.091734
ENSG00000181163.13	NPM1	-1.6861	-0.480519	0.091777
ENSG00000259974.2	LINC00261	-1.68602	-4.12758	0.091791
ENSG00000085760.14	MTIF2	1.68593	0.147896	0.0918088
ENSG00000141933.9	TPGS1	1.68591	0.0713599	0.0918132
ENSG00000037757.13	MRI1	1.68577	0.0181939	0.0918396
ENSG00000167664.8	TMIGD2	1.68572	0.117696	0.09185
ENSG00000228439.5	TSTD3	-1.68532	-0.553422	0.091926
ENSG00000135441.7	BLOC1S1	1.68531	5.68847	0.091928
ENSG00000148143.12	ZNF462	-1.6849	-0.055981	0.0920072
ENSG00000242173.8	ARHGDIG	1.68446	0.0711735	0.0920933
ENSG00000064995.16	TAF11	1.68362	0.124729	0.092256
ENSG00000185745.9	IFIT1	-1.68353	-0.0818835	0.092273
ENSG00000162927.13	PUS10	-1.68265	-0.0496876	0.092443
ENSG00000117385.15	P3H1	1.68219	0.280596	0.0925319
ENSG00000117601.13	SERPINC1	1.68171	0.0343728	0.0926255
ENSG00000260360.1	RP11-533E19.5	1.68149	2.38501	0.0926684
ENSG00000223510.6	CDRT15	-1.68083	-0.0168202	0.092796
ENSG00000124613.8	ZNF391	1.68023	0.20281	0.092912
ENSG00000175164.13	ABO	1.67981	0.0169559	0.0929936
ENSG00000164327.12	RICTOR	-1.67968	-0.150302	0.09302
ENSG00000162623.15	TYW3	1.67918	0.107433	0.0931168
ENSG00000184465.15	WDR27	1.67882	0.0441884	0.0931875
ENSG00000283897.1	CTB-88F18.5	-1.6781	-0.590809	0.0933276
ENSG00000261390.5	MAFTRR	-1.67731	-0.018156	0.093481
ENSG00000204482.10	LST1	1.6772	0.137139	0.0935026
ENSG00000158106.13	RHPN1	1.67711	0.0847834	0.0935217
ENSG00000163428.3	LRRC58	-1.67703	-0.0897207	0.0935375
ENSG00000055147.18	FAM114A2	1.67683	0.178485	0.093575
ENSG00000198468.7	FLVCR1-AS1	1.67659	0.0076081	0.0936227
ENSG00000170545.16	SMAGP	-1.67652	-0.116692	0.0936358
ENSG00000067560.10	RHOA	1.67585	0.702046	0.093767
ENSG00000158296.13	SLC13A3	-1.67567	-0.0514176	0.093803
ENSG00000113946.3	CLDN16	1.67543	0.0712297	0.09385
ENSG00000145949.9	MYLK4	1.67524	0.0165574	0.0938879
ENSG00000130479.10	MAP1S	1.67497	0.0600838	0.0939391
ENSG00000115902.10	SLC1A4	-1.67476	-0.170955	0.0939811
ENSG00000198680.4	TUSC1	-1.67455	-0.0196133	0.0940218
ENSG00000179918.18	SEPHS2	1.67454	0.746352	0.094024
ENSG00000140006.11	WDR89	-1.67453	-2.31068	0.094026
ENSG00000182481.8	KPNA2	-1.67406	-0.249819	0.094118
ENSG00000196353.11	CPNE4	1.67367	0.0891942	0.094196
ENSG00000187775.16	DNAH17	1.67289	0.0644112	0.094348
ENSG00000155093.17	PTPRN2	1.6726	433.749	0.094407
ENSG00000167380.16	ZNF226	-1.6725	-0.194281	0.094425
ENSG00000132522.15	GPS2	1.67172	0.160775	0.094579
ENSG00000078618.21	NRDC	1.67127	0.0344263	0.0946682
ENSG00000137309.19	HMGA1	1.67086	7.96711	0.09475
ENSG00000176244.6	ACBD7	1.67003	0.0727055	0.0949138
ENSG00000198843.12	SELENOT	1.66963	0.343397	0.094993
ENSG00000173114.12	LRRN3	1.66899	0.162632	0.095119
ENSG00000112343.10	TRIM38	-1.668	-0.129636	0.095316
ENSG00000009335.17	UBE3C	1.66749	0.517909	0.095417
ENSG00000022556.15	NLRP2	-1.66743	-0.0243484	0.0954297
ENSG00000205710.3	C17orf107	1.66694	0.0221285	0.095527
ENSG00000041353.9	RAB27B	1.66685	0.372843	0.095544
ENSG00000141506.13	PIK3R5	-1.66677	-0.525676	0.095561
ENSG00000114302.15	PRKAR2A	1.66631	1.04906	0.095652
ENSG00000184361.12	SPATA32	1.66629	0.0365878	0.095656
ENSG00000092098.16	RNF31	1.66582	0.152112	0.0957493
ENSG00000140367.11	UBE2Q2	1.66563	0.199485	0.095787
ENSG00000167962.13	ZNF598	1.66511	0.225242	0.095891
ENSG00000136270.13	TBRG4	-1.66496	-0.0388291	0.0959202
ENSG00000081148.11	IMPG2	1.66449	0.120691	0.0960152
ENSG00000139163.15	ETNK1	1.66442	0.739166	0.096028
ENSG00000064687.12	ABCA7	-1.66422	-0.0726737	0.0960693
ENSG00000173852.14	DPY19L1	-1.66229	-0.0771248	0.0964554
ENSG00000064205.10	WISP2	-1.66203	-0.148559	0.096507
ENSG00000176371.13	ZSCAN2	-1.662	-0.0768847	0.0965121
ENSG00000100209.9	HSCB	1.66162	0.110524	0.096589
ENSG00000090266.12	NDUFB2	1.66148	0.311862	0.096618
ENSG00000181649.5	PHLDA2	-1.66105	-0.0568294	0.0967037
ENSG00000187688.14	TRPV2	1.66098	0.285666	0.096717
ENSG00000108830.9	RND2	1.66045	0.0374341	0.096823
ENSG00000166347.18	CYB5A	-1.66019	-0.135503	0.0968772
ENSG00000174276.6	ZNHIT2	-1.65997	-3.2821	0.096921
ENSG00000005844.17	ITGAL	1.65952	0.630974	0.097012
ENSG00000249740.2	OSMR-AS1	-1.65931	-0.0693618	0.097053
ENSG00000258913.1	RP11-260M19.2	-1.65912	-0.101275	0.0970907
ENSG00000139112.10	GABARAPL1	1.65906	0.292838	0.097104
ENSG00000182903.15	ZNF721	1.6587	0.0607947	0.097176
ENSG00000262006.1	RP11-700H6.4	-1.65855	-0.181547	0.097207
ENSG00000121281.12	ADCY7	1.6585	0.0672249	0.097216
ENSG00000095739.10	BAMBI	-1.65848	-0.239826	0.097221
ENSG00000183508.4	FAM46C	-1.65845	-1.49752	0.097226
ENSG00000204252.13	HLA-DOA	1.65782	0.057479	0.0973543
ENSG00000271978.1	RP11-428J1.4	1.65627	4.92551	0.097667
ENSG00000181322.13	NME9	1.65624	11.6515	0.097674
ENSG00000184635.14	ZNF93	1.65614	0.122325	0.0976927
ENSG00000157954.14	WIPI2	-1.65602	-0.116119	0.0977181
ENSG00000138658.15	ZGRF1	-1.65577	-0.0375086	0.097768
ENSG00000110148.9	CCKBR	-1.65554	-0.0679482	0.0978145
ENSG00000147573.16	TRIM55	1.65537	0.28635	0.09785
ENSG00000121570.12	DPPA4	-1.65512	-2.68706	0.0979
ENSG00000134198.9	TSPAN2	1.65424	0.129292	0.0980797
ENSG00000115325.13	DOK1	1.65423	3.17449	0.09808
ENSG00000183255.11	PTTG1IP	1.65378	0.0485275	0.0981732
ENSG00000244476.2	ERVFRD-1	-1.65372	-0.0684878	0.0981851
ENSG00000271973.1	RP11-572O6.1	1.65322	24.3738	0.098287
ENSG00000167772.11	ANGPTL4	-1.65252	-0.221895	0.098429
ENSG00000126091.19	ST3GAL3	-1.65223	-0.10536	0.0984873
ENSG00000119147.9	C2orf40	-1.65194	-0.0249302	0.0985461
ENSG00000189013.14	KIR2DL4	1.65161	0.312758	0.0986131
ENSG00000163697.16	APBB2	1.65152	0.0813742	0.0986317
ENSG00000183527.11	PSMG1	-1.65124	-0.0727963	0.098689
ENSG00000166986.14	MARS	-1.65105	-0.236449	0.098728
ENSG00000130332.14	LSM7	1.65092	0.0343552	0.0987553
ENSG00000100191.5	SLC5A4	1.65086	0.0259078	0.0987665
ENSG00000100220.11	RTCB	1.65073	0.228588	0.098794
ENSG00000270164.1	LINC01480	-1.65061	-0.0550201	0.098819
ENSG00000072401.14	UBE2D1	-1.64987	-0.34216	0.0989699
ENSG00000112706.11	IMPG1	-1.64975	-0.116806	0.098995
ENSG00000111671.9	SPSB2	-1.64949	-0.0182739	0.0990482
ENSG00000147437.9	GNRH1	1.64867	0.624082	0.099215
ENSG00000267397.1	RP11-873E20.1	1.64864	0.0714965	0.0992216
ENSG00000163565.18	IFI16	-1.64861	-0.124434	0.099227
ENSG00000116704.7	SLC35D1	-1.6474	-0.0960947	0.0994756
ENSG00000145740.18	SLC30A5	-1.64709	-0.248014	0.0995388
ENSG00000196792.11	STRN3	1.64671	0.0903057	0.0996179
ENSG00000185988.11	PLK5	-1.64632	-0.0560274	0.0996971
ENSG00000163286.8	ALPPL2	1.64623	0.0530163	0.0997169
ENSG00000262468.5	LINC01569	-1.64622	-0.00729639	0.0997192
ENSG00000143178.12	TBX19	-1.64566	-0.21677	0.099833
ENSG00000167232.13	ZNF91	-1.64553	-0.144572	0.09986
ENSG00000187790.10	FANCM	1.64444	0.217712	0.100085
ENSG00000177943.13	MAMDC4	1.64442	0.299294	0.100089
ENSG00000049618.22	ARID1B	1.64405	24.5954	0.100165
ENSG00000198826.10	ARHGAP11A	1.6434	0.0340891	0.100299
ENSG00000122958.14	VPS26A	1.64333	0.224753	0.100315
ENSG00000272732.1	RP5-1159O4.2	-1.64313	-0.033899	0.100355
ENSG00000111877.17	MCM9	1.64254	0.0864283	0.100478
ENSG00000100442.10	FKBP3	-1.64238	-3.38722	0.100512
ENSG00000231698.2	AP002856.5	1.64211	0.0550612	0.100568
ENSG00000183401.11	CCDC159	1.64209	0.184257	0.100571
ENSG00000173744.17	AGFG1	1.64097	0.21891	0.100804
ENSG00000135324.5	MRAP2	1.64054	0.29251	0.100893
ENSG00000170540.14	ARL6IP1	1.64042	0.11492	0.100917
ENSG00000124006.14	OBSL1	-1.6404	-0.164943	0.100923
ENSG00000148344.10	PTGES	1.64031	0.320512	0.10094
ENSG00000134531.9	EMP1	-1.64005	-0.333024	0.100994
ENSG00000124802.11	EEF1E1	1.63956	0.127272	0.101096
ENSG00000196912.12	ANKRD36B	-1.63873	-0.807135	0.101269
ENSG00000007171.16	NOS2	-1.63862	-0.117387	0.101292
ENSG00000092094.10	OSGEP	-1.63822	-0.0228624	0.101376
ENSG00000053438.8	NNAT	-1.63761	-0.395669	0.101503
ENSG00000198185.11	ZNF334	1.63737	0.0213182	0.101553
ENSG00000271503.5	CCL5	-1.63681	-21.3729	0.101671
ENSG00000117697.14	NSL1	1.63679	0.124951	0.101674
ENSG00000124795.14	DEK	1.63646	0.153823	0.101743
ENSG00000132872.11	SYT4	-1.63624	-133.182	0.10179
ENSG00000113209.8	PCDHB5	-1.63596	-0.304918	0.101847
ENSG00000151224.12	MAT1A	1.63587	0.581685	0.101866
ENSG00000102466.15	FGF14	1.63542	2.01364	0.101961
ENSG00000163053.10	SLC16A14	-1.63468	-0.141209	0.102116
ENSG00000197037.10	ZSCAN25	-1.63454	-0.212906	0.102146
ENSG00000228022.5	HCG20	1.63437	1.24489	0.102181
ENSG00000006638.11	TBXA2R	-1.63429	-0.0989657	0.102197
ENSG00000113391.18	FAM172A	-1.63403	-1.08033	0.102252
ENSG00000155034.18	FBXL18	-1.63308	-0.0958547	0.102453
ENSG00000215012.8	C22orf29	1.6323	0.0354085	0.102617
ENSG00000247982.6	LINC00926	-1.63174	-0.0530399	0.102735
ENSG00000111652.9	COPS7A	1.63164	0.580692	0.102755
ENSG00000085982.13	USP40	-1.63141	-0.0394218	0.102803
ENSG00000185000.11	DGAT1	1.63056	0.0657288	0.102984
ENSG00000134419.15	RPS15A	-1.62976	-0.336039	0.103152
ENSG00000144320.13	LNPK	-1.62918	-0.0434046	0.103274
ENSG00000240875.5	LINC00886	1.62914	0.0287864	0.103284
ENSG00000132846.5	ZBED3	1.62857	0.453009	0.103404
ENSG00000262370.5	RP11-473M20.9	-1.62832	-0.267166	0.103456
ENSG00000242611.2	AC093627.8	1.62817	0.0228736	0.103489
ENSG00000165633.12	VSTM4	1.62788	0.0775412	0.103551
ENSG00000189292.15	ALKAL2	1.62763	0.154654	0.103603
ENSG00000230563.2	RP5-828H9.1	-1.62678	-0.201496	0.103783
ENSG00000154122.12	ANKH	1.62674	0.355675	0.103793
ENSG00000260633.1	RP11-375I20.6	1.6266	0.0225301	0.103823
ENSG00000117597.17	DIEXF	-1.6264	-0.055567	0.103864
ENSG00000187498.14	COL4A1	-1.62629	-0.796108	0.103889
ENSG00000132570.14	PCBD2	-1.62561	-0.139907	0.104033
ENSG00000184983.9	NDUFA6	-1.62521	-0.023136	0.104117
ENSG00000153132.12	CLGN	-1.62499	-0.146342	0.104165
ENSG00000128203.6	ASPHD2	-1.62462	-0.0619835	0.104244
ENSG00000065802.11	ASB1	-1.6243	-0.116305	0.104312
ENSG00000129988.5	LBP	1.62401	0.0498956	0.104374
ENSG00000132639.12	SNAP25	1.62391	0.0403907	0.104395
ENSG00000110514.19	MADD	-1.62332	-0.0681501	0.104521
ENSG00000163633.10	C4orf36	-1.62319	-0.121214	0.104548
ENSG00000151461.19	UPF2	-1.62284	-0.0929751	0.104625
ENSG00000128536.15	CDHR3	-1.62198	-0.237174	0.104807
ENSG00000166997.7	CNPY4	1.62086	0.0711106	0.105047
ENSG00000077238.13	IL4R	-1.62028	-0.356737	0.105172
ENSG00000273472.1	RP11-102N12.3	-1.62004	-0.196922	0.105223
ENSG00000157601.13	MX1	-1.61986	-0.0216871	0.105262
ENSG00000101194.17	SLC17A9	-1.61956	-0.0705177	0.105327
ENSG00000136982.5	DSCC1	-1.61847	-0.0578165	0.105561
ENSG00000072840.12	EVC	-1.61812	-0.161866	0.105636
ENSG00000134242.15	PTPN22	-1.61736	-0.354481	0.1058
ENSG00000135298.13	ADGRB3	1.6173	0.0847712	0.105813
ENSG00000155542.11	SETD9	1.6168	0.00817267	0.105921
ENSG00000206344.7	HCG27	-1.6167	-0.0218949	0.105943
ENSG00000150760.12	DOCK1	-1.61622	-0.315449	0.106047
ENSG00000116221.15	MRPL37	-1.61557	-4.94967	0.106188
ENSG00000127948.15	POR	-1.61537	-0.0515302	0.106231
ENSG00000258955.1	LINC00519	1.61451	0.0379935	0.106418
ENSG00000120137.6	PANK3	1.61415	0.352975	0.106495
ENSG00000136895.18	GARNL3	-1.61404	-0.0947868	0.106519
ENSG00000112378.11	PERP	-1.61302	-0.181797	0.106741
ENSG00000110172.11	CHORDC1	-1.61282	-0.382466	0.106783
ENSG00000054690.13	PLEKHH1	1.61275	0.188491	0.106799
ENSG00000115816.14	CEBPZ	1.61253	0.0581808	0.106847
ENSG00000173705.8	SUSD5	1.61232	0.0823867	0.106893
ENSG00000213799.11	ZNF845	1.61192	0.549969	0.10698
ENSG00000168427.8	KLHL30	1.61169	0.0411601	0.107028
ENSG00000136758.18	YME1L1	-1.61164	-0.207678	0.107041
ENSG00000108518.7	PFN1	1.61156	1.09009	0.107057
ENSG00000143257.11	NR1I3	-1.61112	-1.40436	0.107153
ENSG00000269974.1	RP11-932O9.10	-1.61019	-0.096374	0.107357
ENSG00000187951.10	ARHGAP11B	1.61019	0.271429	0.107357
ENSG00000107175.11	CREB3	-1.60947	-0.29914	0.107514
ENSG00000120457.11	KCNJ5	1.60937	0.212717	0.107535
ENSG00000184949.15	FAM227A	1.60937	0.108444	0.107535
ENSG00000134539.16	KLRD1	1.609	2.26808	0.107616
ENSG00000253161.5	LINC01605	1.60863	4.61716	0.107698
ENSG00000228561.2	RP11-114M1.1	1.60854	0.044363	0.107716
ENSG00000174514.12	MFSD4A	-1.60851	-0.0813162	0.107724
ENSG00000075884.13	ARHGAP15	1.60837	0.376354	0.107754
ENSG00000109113.18	RAB34	1.60732	0.0956627	0.107985
ENSG00000234719.8	NPIPB2	-1.60689	-0.0109181	0.108078
ENSG00000184293.7	CLECL1	-1.60688	-0.011457	0.10808
ENSG00000047932.13	GOPC	1.6062	0.111955	0.108229
ENSG00000118655.4	DCLRE1B	1.60588	0.152612	0.1083
ENSG00000221986.6	MYBPHL	-1.60544	-0.281188	0.108396
ENSG00000197020.10	ZNF100	-1.60543	-0.00952404	0.108399
ENSG00000177169.9	ULK1	-1.60532	-2.73692	0.108424
ENSG00000088882.7	CPXM1	-1.60526	-0.100992	0.108437
ENSG00000011114.14	BTBD7	1.60515	0.14037	0.108462
ENSG00000096092.5	TMEM14A	1.60495	0.531831	0.108504
ENSG00000130294.15	KIF1A	1.60421	0.238971	0.108667
ENSG00000106348.16	IMPDH1	-1.60338	-0.177144	0.108851
ENSG00000086730.16	LAT2	-1.60329	-0.0883847	0.10887
ENSG00000184274.3	LINC00315	1.60297	0.0939261	0.108941
ENSG00000145107.15	TM4SF19	1.60208	0.0952606	0.109138
[truncated: 11,311 more rows]

## Sheet: Table S3
Table S3. S-PrediXcan results in Not Sun Exposed Skin.
Gene	Gene_name	Zscore	Effect_size	P-value
ENSG00000115604.10	IL18R1	9.91964	0.351144	3.41999e-23
ENSG00000213445.9	SIPA1	8.86574	0.736893	7.59997e-19
ENSG00000169509.5	CRCT1	8.84491	0.711455	9.16e-19
ENSG00000169194.9	IL13	-8.81888	-4.12508	1.15607e-18
ENSG00000186207.4	LCE5A	8.73909	3.85774	2.35e-18
ENSG00000254470.2	AP5B1	8.57417	0.849166	9.97997e-18
ENSG00000143631.10	FLG	-8.55093	-0.882636	1.22099e-17
ENSG00000143536.7	CRNN	8.10035	0.15902	5.48004e-16
ENSG00000131435.12	PDLIM4	7.46048	0.121404	8.62083e-14
ENSG00000167083.6	GNGT2	6.78705	0.309927	1.14452e-11
ENSG00000213171.2	LINGO4	6.33793	0.11593	2.32866e-10
ENSG00000100368.13	CSF2RB	-6.332	-0.508106	2.42e-10
ENSG00000100902.10	PSMA6	6.30564	0.829282	2.87e-10
ENSG00000072682.18	P4HA2	-6.2947	-0.806808	3.08e-10
ENSG00000125347.13	IRF1	-6.0913	-0.384985	1.12e-09
ENSG00000100890.15	KIAA0391	6.0843	0.173816	1.17e-09
ENSG00000131437.15	KIF3A	-5.98757	-0.339195	2.13e-09
ENSG00000173757.9	STAT5B	-5.95109	-6.52534	2.66357e-09
ENSG00000224228.2	RP1-15D23.2	5.79292	0.0691254	6.91731e-09
ENSG00000197915.5	HRNR	-5.77303	-0.0677523	7.78597e-09
ENSG00000123411.14	IKZF4	5.55476	0.270086	2.78e-08
ENSG00000092020.10	PPP2R3C	5.53613	0.0997771	3.09232e-08
ENSG00000173327.7	MAP3K11	5.36917	0.143687	7.91e-08
ENSG00000254271.1	RP11-131N11.4	-5.32969	-0.0654247	9.83817e-08
ENSG00000204371.11	EHMT2	-5.11545	-0.276152	3.13e-07
ENSG00000111642.14	CHD4	-5.06205	-0.329178	4.1478e-07
ENSG00000112182.14	BACH2	5.03058	0.611895	4.88999e-07
ENSG00000198740.8	ZNF652	-4.93931	-0.362154	7.84e-07
ENSG00000100365.14	NCF4	-4.93806	-0.253506	7.89042e-07
ENSG00000125520.13	SLC2A4RG	4.91592	0.431269	8.8366e-07
ENSG00000095321.16	CRAT	4.88968	0.214374	1.01e-06
ENSG00000119383.19	PTPA	4.83116	0.254839	1.35742e-06
ENSG00000143374.16	TARS2	4.80537	0.207554	1.54468e-06
ENSG00000172818.9	OVOL1	4.78974	0.774621	1.67e-06
ENSG00000131507.10	NDFIP1	4.76362	0.214625	1.90154e-06
ENSG00000074966.10	TXK	4.64143	0.132276	3.46e-06
ENSG00000110367.11	DDX6	4.61467	0.18447	3.93725e-06
ENSG00000163357.10	DCST1	-4.53428	-1.46584	5.78e-06
ENSG00000128944.13	KNSTRN	-4.51573	-0.0636655	6.31e-06
ENSG00000164691.16	TAGAP	-4.49369	-0.645432	7e-06
ENSG00000165269.12	AQP7	4.48136	0.0472973	7.41686e-06
ENSG00000175334.7	BANF1	4.46226	0.255514	8.11e-06
ENSG00000142599.17	RERE	4.42088	0.208667	9.83e-06
ENSG00000197956.9	S100A6	-4.39886	-0.348381	1.08822e-05
ENSG00000270210.1	RP11-373D23.3	4.33615	0.107989	1.45e-05
ENSG00000175376.8	EIF1AD	-4.28347	-0.172073	1.84e-05
ENSG00000119403.13	PHF19	-4.26267	-0.303984	2.01995e-05
ENSG00000165272.14	AQP3	4.2139	0.103309	2.51e-05
ENSG00000159450.12	TCHH	4.19908	0.663823	2.68e-05
ENSG00000010292.12	NCAPD2	4.15946	0.606894	3.19e-05
ENSG00000120337.8	TNFSF18	4.12484	13.4743	3.71e-05
ENSG00000039319.16	ZFYVE16	-4.10911	-4.76943	3.97194e-05
ENSG00000116031.8	CD207	4.09113	0.141721	4.29277e-05
ENSG00000213676.10	ATF6B	4.07356	0.114336	4.63e-05
ENSG00000076554.15	TPD52	-4.06784	-0.302576	4.74505e-05
ENSG00000144130.11	NT5DC4	-4.0637	-0.898125	4.83e-05
ENSG00000186049.8	KRT73	-4.03717	-0.160228	5.41e-05
ENSG00000229699.1	RP1-140J1.1	-4.02822	-1.51902e+09	5.62e-05
ENSG00000038532.14	CLEC16A	4.02739	0.339608	5.64e-05
ENSG00000168477.17	TNXB	3.98248	0.719586	6.82e-05
ENSG00000172867.3	KRT2	-3.96423	-0.13963	7.36337e-05
ENSG00000075426.11	FOSL2	3.94261	0.944649	8.06e-05
ENSG00000153037.13	SRP19	3.93848	0.637737	8.2e-05
ENSG00000226979.8	LTA	-3.92803	-0.329886	8.56448e-05
ENSG00000167130.17	DOLPP1	3.92033	0.120323	8.84264e-05
ENSG00000169223.14	LMAN2	3.91716	0.376166	8.95988e-05
ENSG00000056558.10	TRAF1	3.90883	0.0984603	9.27446e-05
ENSG00000198563.13	DDX39B	3.90713	0.350232	9.34e-05
ENSG00000158062.20	UBXN11	3.8835	0.225792	0.000102964
ENSG00000157837.15	SPPL3	-3.8652	-0.62478	0.000111
ENSG00000136689.18	IL1RN	-3.85443	-0.206946	0.000116
ENSG00000204308.7	RNF5	3.85024	0.1722	0.000118
ENSG00000204427.11	ABHD16A	3.84669	0.159096	0.000119727
ENSG00000188011.5	RTP5	-3.84335	-0.133816	0.000121367
ENSG00000143382.14	ADAMTSL4	-3.82705	-0.142429	0.000129689
ENSG00000204305.13	AGER	-3.82468	-0.184596	0.000130941
ENSG00000163216.6	SPRR2D	-3.80641	-0.154733	0.000141
ENSG00000174130.12	TLR6	3.78795	0.0545334	0.000151896
ENSG00000139192.11	TAPBPL	3.78615	0.0706235	0.000153
ENSG00000145632.14	PLK2	-3.77038	-0.521161	0.000163
ENSG00000101152.10	DNAJC5	-3.76733	-1.40199	0.000165
ENSG00000007908.15	SELE	-3.75695	-5787.11	0.000172
ENSG00000100883.11	SRP54	-3.74695	-0.308999	0.000179
ENSG00000203872.6	C6orf163	3.74555	0.0824081	0.000179996
ENSG00000157703.15	SVOPL	-3.69959	-0.178831	0.00021595
ENSG00000203786.6	KPRP	3.67591	0.414845	0.000237
ENSG00000196805.7	SPRR2B	3.65618	0.082903	0.000256
ENSG00000085978.21	ATG16L1	3.64634	0.0631192	0.000266
ENSG00000125510.15	OPRL1	3.64346	0.0788505	0.000269
ENSG00000142669.14	SH3BGRL3	-3.63406	-0.21622	0.000279
ENSG00000162604.12	TM2D1	3.62591	0.0985628	0.000287944
ENSG00000197813.5	CTC-301O7.4	3.601	3.62973	0.000317
ENSG00000115008.5	IL1A	-3.58891	-0.0451894	0.000332058
ENSG00000213347.10	MXD3	-3.56688	-0.0614062	0.000361255
ENSG00000118900.14	UBN1	-3.5559	-0.101629	0.000376686
ENSG00000161011.19	SQSTM1	3.52343	39.0753	0.000426
ENSG00000204099.11	NEU4	-3.51889	-0.0749037	0.000433361
ENSG00000072364.12	AFF4	3.51606	0.24825	0.000438
ENSG00000178665.14	ZNF713	3.51494	0.0451343	0.000439848
ENSG00000241404.6	EGFL8	3.50072	1.17019	0.000464009
ENSG00000169291.9	SHE	-3.50028	-0.420487	0.000464768
ENSG00000169508.6	GPR183	-3.49978	-1.04121	0.000465641
ENSG00000116649.9	SRM	-3.49978	-0.360903	0.000465642
ENSG00000115524.15	SF3B1	3.49958	0.200837	0.000466
ENSG00000204390.9	HSPA1L	-3.49503	-0.212501	0.000474
ENSG00000188404.8	SELL	-3.48129	-1.03657	0.000499
ENSG00000163875.15	MEAF6	-3.46761	-0.0778156	0.000525116
ENSG00000235097.1	LINC00330	3.4641	0.0634681	0.000532
ENSG00000174125.7	TLR1	-3.45319	-0.438742	0.000554
ENSG00000177239.14	MAN1B1	3.45077	0.16627	0.000559
ENSG00000090263.15	MRPS33	3.44451	0.177731	0.000572103
ENSG00000016402.13	IL20RA	3.43777	0.163061	0.000586516
ENSG00000177058.11	SLC38A9	3.43026	0.272636	0.000603
ENSG00000183955.12	KMT5A	-3.43026	-0.311605	0.000603
ENSG00000145354.9	CISD2	3.42403	0.0782869	0.000617
ENSG00000162062.14	C16orf59	3.41386	2.602	0.000640492
ENSG00000104885.17	DOT1L	3.40817	0.274207	0.000654
ENSG00000231028.8	LINC00271	-3.40775	-0.0860311	0.000655
ENSG00000198836.8	OPA1	-3.40568	-0.402003	0.00066
ENSG00000155666.11	KDM8	-3.39934	-0.1988	0.000675478
ENSG00000126746.17	ZNF384	3.39678	0.133351	0.000681839
ENSG00000122696.13	SLC25A51	3.3967	0.0432303	0.000682037
ENSG00000197798.8	FAM118B	-3.39472	-0.383277	0.000687
ENSG00000105672.14	ETV2	-3.39313	-0.229014	0.000691
ENSG00000175592.8	FOSL1	3.38763	0.561546	0.000705
ENSG00000009724.16	MASP2	-3.37995	-0.312018	0.000725
ENSG00000237541.3	HLA-DQA2	3.37915	0.0897568	0.000727099
ENSG00000257556.1	RP11-44N21.1	-3.37655	-0.186543	0.000734
ENSG00000171989.5	LDHAL6B	-3.37469	-0.235645	0.000739
ENSG00000145337.4	PYURF	3.36616	0.0529982	0.000762225
ENSG00000204264.8	PSMB8	-3.3648	-0.311422	0.000766
ENSG00000168496.3	FEN1	-3.36229	-0.462769	0.000773
ENSG00000135541.20	AHI1	-3.35636	-0.0221104	0.000789748
ENSG00000123810.7	B9D2	3.34663	0.309065	0.000818
ENSG00000105656.12	ELL	3.32492	0.288167	0.000884442
ENSG00000125630.15	POLR1B	-3.31958	-0.0322215	0.000901516
ENSG00000108946.14	PRKAR1A	3.31758	0.453291	0.000908
ENSG00000171206.13	TRIM8	-3.31544	-0.222119	0.000915
ENSG00000163218.14	PGLYRP4	3.30969	0.0743163	0.000934
ENSG00000171806.11	METTL18	3.30969	0.0394143	0.000934
ENSG00000204516.9	MICB	3.30821	0.0359351	0.000938945
ENSG00000150977.10	RILPL2	3.30755	0.152726	0.000941162
ENSG00000166987.14	MBD6	-3.29851	-0.240853	0.000972
ENSG00000125755.18	SYMPK	-3.29449	-2.55447	0.000986
ENSG00000128604.19	IRF5	3.29329	0.0390683	0.000990229
ENSG00000109323.8	MANBA	3.28165	0.134589	0.00103201
ENSG00000172508.10	CARNS1	3.27224	1.79653	0.001067
ENSG00000170515.13	PA2G4	-3.27085	-0.92481	0.00107227
ENSG00000267796.7	LIN37	-3.26781	-0.125936	0.00108385
ENSG00000147443.12	DOK2	3.26439	0.360609	0.001097
ENSG00000165997.4	ARL5B	-3.26369	-0.467099	0.0010997
ENSG00000237651.6	C2orf74	3.25498	0.0250867	0.001134
ENSG00000110934.10	BIN2	-3.25471	-0.405278	0.00113509
ENSG00000143520.6	FLG2	-3.25398	-0.326997	0.001138
ENSG00000255501.1	CARD18	-3.24543	-0.0845054	0.00117274
ENSG00000181004.9	BBS12	-3.24421	-0.256715	0.00117776
ENSG00000130921.7	C12orf65	3.24258	0.122666	0.00118451
ENSG00000137267.5	TUBB2A	3.24164	0.360132	0.00118845
ENSG00000267414.1	RP11-456K23.1	-3.23722	-0.641426	0.001207
ENSG00000122218.14	COPA	3.22313	0.145162	0.001268
ENSG00000198498.9	TMA16	-3.22065	-0.345096	0.001279
ENSG00000171314.8	PGAM1	3.22054	0.257679	0.00127951
ENSG00000168763.15	CNNM3	3.2202	0.185486	0.001281
ENSG00000158985.13	CDC42SE2	-3.21933	-0.163912	0.0012849
ENSG00000273449.1	RP11-218F10.3	3.21775	0.0458893	0.001292
ENSG00000241794.1	SPRR2A	3.21043	0.652525	0.00132535
ENSG00000245937.7	LINC01184	3.2062	0.0574638	0.001345
ENSG00000126368.5	NR1D1	-3.19755	-1.58154	0.001386
ENSG00000126088.13	UROD	3.19096	0.16128	0.001418
ENSG00000136240.9	KDELR2	-3.19035	-0.243069	0.001421
ENSG00000167768.4	KRT1	3.18907	0.384833	0.00142734
ENSG00000100100.12	PIK3IP1	-3.18015	-0.393987	0.001472
ENSG00000162444.11	RBP7	3.17061	0.114242	0.00152117
ENSG00000179841.8	AKAP5	-3.16198	-7.22482	0.001567
ENSG00000138442.9	WDR12	-3.15957	-0.94455	0.00158
ENSG00000204351.11	SKIV2L	-3.14416	-0.0451236	0.00166564
ENSG00000122741.15	DCAF10	3.1368	0.134492	0.001708
ENSG00000116489.12	CAPZA1	-3.13424	-0.372247	0.001723
ENSG00000070785.16	EIF2B3	-3.12303	-0.276895	0.00179
ENSG00000260563.3	RP13-516M14.1	-3.12079	-0.166232	0.0018037
ENSG00000141655.16	TNFRSF11A	-3.11699	-0.0586866	0.00182706
ENSG00000149485.18	FADS1	-3.11491	-0.362289	0.00184
ENSG00000196396.9	PTPN1	-3.11289	-1.38518	0.00185265
ENSG00000139190.16	VAMP1	-3.10258	-0.0581373	0.00191841
ENSG00000268707.1	RP11-247A12.7	-3.10203	-0.0355834	0.00192199
ENSG00000025293.16	PHF20	-3.09973	-0.312192	0.001937
ENSG00000171700.13	RGS19	3.09589	0.0142468	0.00196221
ENSG00000150893.10	FREM2	3.09292	4.09476	0.001982
ENSG00000131233.9	GJA9	-3.09277	-0.215009	0.001983
ENSG00000196329.11	GIMAP5	-3.08722	-0.141781	0.00202035
ENSG00000161956.12	SENP3	3.08636	0.121053	0.00202626
ENSG00000105889.14	STEAP1B	-3.08537	-0.139056	0.002033
ENSG00000106609.16	TMEM248	-3.08529	-0.515995	0.00203351
ENSG00000204518.2	AADACL4	3.07799	0.591336	0.002084
ENSG00000115194.10	SLC30A3	-3.07008	-1.021	0.00213999
ENSG00000181924.6	COA4	-3.06468	-0.456775	0.002179
ENSG00000168610.14	STAT3	-3.06277	-10.893	0.002193
ENSG00000173209.22	AHSA2	-3.05876	-0.115782	0.00222252
ENSG00000204472.12	AIF1	-3.05722	-1.04977	0.002234
ENSG00000169679.14	BUB1	3.05682	2.47094	0.002237
ENSG00000160685.13	ZBTB7B	3.05571	0.175486	0.00224531
ENSG00000113522.13	RAD50	3.05535	0.146114	0.002248
ENSG00000280303.2	ERICD	-3.05243	-0.204993	0.00227
ENSG00000215218.3	UBE2QL1	3.05175	0.0365458	0.00227511
ENSG00000137573.13	SULF1	-3.0515	-0.209918	0.002277
ENSG00000108950.11	FAM20A	3.04881	0.0888133	0.00229752
ENSG00000133466.13	C1QTNF6	-3.04581	-0.0533464	0.00232058
ENSG00000116761.11	CTH	-3.04278	-0.173972	0.002344
ENSG00000134825.15	TMEM258	3.04009	0.109881	0.00236508
ENSG00000216921.7	AC131097.4	-3.03955	-0.378063	0.00236931
ENSG00000130208.9	APOC1	3.0351	0.133972	0.00240453
ENSG00000158286.12	RNF207	3.02871	0.415568	0.002456
ENSG00000271320.1	RP11-1152H14.1	3.02724	1.29426	0.002468
ENSG00000204394.12	VARS	-3.02455	-0.805768	0.00249
ENSG00000132466.18	ANKRD17	-3.01973	-0.989106	0.00253
ENSG00000221988.12	PPT2	3.00647	1.57796	0.002643
ENSG00000115464.14	USP34	-3.00593	-0.23152	0.00264767
ENSG00000007341.18	ST7L	-2.99818	-0.0826284	0.002716
ENSG00000266472.5	MRPS21	-2.99523	-0.0676398	0.00274239
ENSG00000082898.16	XPO1	-2.99483	-0.708792	0.002746
ENSG00000182749.5	PAQR7	2.99305	0.343437	0.002762
ENSG00000281831.1	HCP5B	-2.99213	-0.0337066	0.0027704
ENSG00000187260.15	WDR86	-2.99107	-0.120165	0.00278
ENSG00000130589.16	HELZ2	-2.98932	-1.98859	0.002796
ENSG00000150961.14	SEC24D	2.98549	0.114935	0.00283122
ENSG00000051825.14	MPHOSPH9	-2.97977	-0.115457	0.00288469
ENSG00000182973.18	CNOT10	2.97814	0.368716	0.0029
ENSG00000145416.13	MARCH1	2.96784	0.0463963	0.002999
ENSG00000068305.17	MEF2A	2.96326	0.20433	0.003044
ENSG00000108799.12	EZH1	2.95774	0.183875	0.003099
ENSG00000180448.10	ARHGAP45	-2.95756	-0.139275	0.00310086
ENSG00000116688.16	MFN2	-2.95733	-0.0690635	0.00310317
ENSG00000227467.3	LINC01537	2.95533	0.38795	0.00312332
ENSG00000139626.15	ITGB7	2.95085	0.174266	0.003169
ENSG00000140521.12	POLG	2.94804	0.104326	0.003198
ENSG00000176927.15	EFCAB5	-2.94688	-0.0740366	0.00321
ENSG00000162836.11	ACP6	-2.94656	-0.0960023	0.00321325
ENSG00000164037.16	SLC9B1	-2.9465	-0.333519	0.00321393
ENSG00000125753.13	VASP	-2.93616	-0.234444	0.003323
ENSG00000120697.8	ALG5	-2.93327	-0.332161	0.00335412
ENSG00000178462.11	TUBAL3	-2.93129	-0.0499707	0.00337556
ENSG00000198752.10	CDC42BPB	2.92686	15.8471	0.003424
ENSG00000245156.1	RP11-867G23.3	-2.92656	-1.88319	0.00342738
ENSG00000233128.1	LINC01794	2.92641	0.219659	0.003429
ENSG00000162923.14	WDR26	2.91926	0.152714	0.00350858
ENSG00000109911.18	ELP4	-2.91754	-0.305673	0.003528
ENSG00000148950.9	IMMP1L	-2.91754	-0.827531	0.003528
ENSG00000162437.14	RAVER2	-2.9103	-0.0915969	0.00361082
ENSG00000164308.16	ERAP2	2.9059	0.0193012	0.003662
ENSG00000150687.11	PRSS23	2.90581	0.158639	0.003663
ENSG00000143434.15	SEMA6C	2.9028	0.0773324	0.00369838
ENSG00000171790.15	SLFNL1	-2.90074	-0.252771	0.00372287
ENSG00000196154.11	S100A4	2.89826	0.362937	0.00375237
ENSG00000171703.16	TCEA2	-2.8958	-0.100417	0.00378191
ENSG00000138722.9	MMRN1	-2.89126	-0.124116	0.003837
ENSG00000115825.9	PRKD3	-2.89036	-0.189573	0.00384805
ENSG00000131477.10	RAMP2	-2.88566	-0.517239	0.003906
ENSG00000140525.17	FANCI	2.88461	0.394454	0.003919
ENSG00000000938.12	FGR	-2.88461	-0.292326	0.003919
ENSG00000204392.10	LSM2	2.88373	0.205023	0.00393
ENSG00000188869.12	TMC3	2.88253	0.211849	0.003945
ENSG00000134987.11	WDR36	-2.88095	-0.0590473	0.00396479
ENSG00000073331.17	ALPK1	-2.8795	-0.11185	0.00398311
ENSG00000261150.2	EPPK1	2.87678	0.22152	0.00401757
ENSG00000137815.14	RTF1	2.87591	0.517712	0.00402865
ENSG00000081237.18	PTPRC	2.87261	0.80702	0.004071
ENSG00000122861.15	PLAU	-2.87261	-0.271962	0.004071
ENSG00000141527.16	CARD14	-2.86351	-0.350973	0.00418977
ENSG00000170426.1	SDR9C7	-2.86304	-0.273376	0.004196
ENSG00000166263.13	STXBP4	-2.86001	-0.0667555	0.00423626
ENSG00000171786.5	NHLH1	2.85749	0.288379	0.00427
ENSG00000241058.3	NSUN6	-2.85452	-0.0692807	0.00431021
ENSG00000187959.9	CPSF4L	-2.85145	-0.0686434	0.004352
ENSG00000104833.11	TUBB4A	-2.84987	-0.106277	0.00437367
ENSG00000177628.15	GBA	2.84544	4.47234	0.004435
ENSG00000157895.11	C12orf43	2.84517	0.149152	0.00443877
ENSG00000185966.3	LCE3E	2.84251	0.143401	0.004476
ENSG00000115295.19	CLIP4	2.84249	0.260749	0.0044762
ENSG00000230453.9	ANKRD18B	2.83836	0.0599639	0.00453466
ENSG00000145388.14	METTL14	-2.83833	-0.172132	0.004535
ENSG00000187792.4	ZNF70	-2.83777	-0.959445	0.004543
ENSG00000161664.6	ASB16	2.83178	0.109626	0.004629
ENSG00000228127.2	LINC01649	-2.8315	-0.165469	0.004633
ENSG00000134242.15	PTPN22	-2.82915	-0.111726	0.00466723
ENSG00000168569.7	TMEM223	-2.82795	-0.0506317	0.00468467
ENSG00000000457.13	SCYL3	2.82752	0.324621	0.004691
ENSG00000170486.10	KRT72	-2.82216	-0.0385438	0.00477016
ENSG00000203791.14	METTL10	-2.81902	-0.0569252	0.004817
ENSG00000101346.13	POFUT1	2.81677	0.450414	0.004851
ENSG00000126003.6	PLAGL2	-2.81677	-1.13555	0.004851
ENSG00000109332.19	UBE2D3	2.81129	0.156937	0.00493433
ENSG00000239697.10	TNFSF12	2.8106	0.818648	0.004945
ENSG00000169189.16	NSMCE1	2.81003	0.163654	0.00495376
ENSG00000169469.8	SPRR1B	2.80891	0.079301	0.004971
ENSG00000011485.14	PPP5C	2.80832	0.133809	0.00498006
ENSG00000161013.16	MGAT4B	2.8062	0.757901	0.005013
ENSG00000264575.1	LINC00526	-2.80425	-0.261372	0.00504344
ENSG00000185614.4	FAM212A	2.80185	0.0948549	0.005081
ENSG00000155465.18	SLC7A7	-2.80046	-0.185391	0.005103
ENSG00000110811.19	P3H3	-2.79857	-0.160672	0.005133
ENSG00000101003.9	GINS1	-2.79641	-0.704706	0.00516745
ENSG00000184517.11	ZFP1	-2.79574	-0.0573764	0.00517807
ENSG00000158113.12	LRRC43	2.79332	0.0677153	0.005217
ENSG00000137393.9	RNF144B	-2.79121	-0.205485	0.00525114
ENSG00000149922.10	TBX6	2.7904	0.0440584	0.00526428
ENSG00000137880.5	GCHFR	-2.7866	-1.79043	0.00532635
ENSG00000136938.8	ANP32B	2.78456	0.338522	0.00536
ENSG00000118600.11	TMEM5	-2.78314	-0.177765	0.00538349
ENSG00000115234.10	SNX17	2.78045	0.255613	0.00542844
ENSG00000126778.8	SIX1	-2.77862	-7.02211	0.005459
ENSG00000167904.14	TMEM68	2.77856	0.338634	0.00546
ENSG00000152223.12	EPG5	-2.7769	-0.0935652	0.005488
ENSG00000169442.8	CD52	-2.77657	-0.0894824	0.00549362
ENSG00000164068.15	RNF123	2.77536	0.140115	0.005514
ENSG00000151882.11	CCL28	-2.77401	-1.595	0.005537
ENSG00000107338.9	SHB	-2.77354	-0.140062	0.005545
ENSG00000134698.10	AGO4	2.77338	0.292407	0.00554766
ENSG00000124466.8	LYPD3	-2.76975	-0.0906618	0.00561
ENSG00000115241.10	PPM1G	2.76911	0.250085	0.005621
ENSG00000203705.10	TATDN3	-2.76892	-0.0923444	0.00562417
ENSG00000177576.11	C18orf32	2.76588	0.170649	0.00567689
ENSG00000131389.16	SLC6A6	2.76258	0.0497053	0.00573471
ENSG00000214078.12	CPNE1	-2.76039	-0.0154406	0.00577317
ENSG00000134884.13	ARGLU1	2.75956	0.193869	0.005788
ENSG00000136451.8	VEZF1	2.75395	7.52226	0.005888
ENSG00000166847.9	DCTN5	2.75142	0.024747	0.00593383
ENSG00000170545.16	SMAGP	-2.74836	-0.0796015	0.00598945
ENSG00000221995.5	TIAF1	-2.74441	-0.087708	0.006062
ENSG00000131323.14	TRAF3	2.74416	0.0626715	0.00606652
ENSG00000024862.17	CCDC28A	-2.7401	-0.979346	0.006142
ENSG00000175946.8	KLHL38	2.73685	1.21681	0.006203
ENSG00000107731.12	UNC5B	-2.73463	-1.44734	0.006245
ENSG00000162227.7	TAF6L	-2.73342	-26.6799	0.006268
ENSG00000170465.9	KRT6C	-2.73312	-0.0253442	0.00627378
ENSG00000134697.12	GNL2	-2.7329	-0.525158	0.006278
ENSG00000204531.17	POU5F1	-2.73052	-0.0269486	0.00632336
ENSG00000254139.1	CTD-2339F6.1	-2.72857	-0.127346	0.006361
ENSG00000143479.15	DYRK3	-2.7264	-0.223429	0.006403
ENSG00000197291.8	RAMP2-AS1	2.72378	0.350242	0.00645398
ENSG00000107882.11	SUFU	-2.72368	-0.181042	0.006456
ENSG00000131061.13	ZNF341	-2.72042	-0.138484	0.00652
ENSG00000184743.12	ATL3	-2.71864	-0.412559	0.006555
ENSG00000150782.11	IL18	2.71764	0.131048	0.006575
ENSG00000163393.12	SLC22A15	-2.71633	-0.21664	0.006601
ENSG00000121691.4	CAT	2.71565	0.0313337	0.00661448
ENSG00000166848.5	TERF2IP	2.71558	7.8219	0.006616
ENSG00000075413.17	MARK3	-2.71522	-0.0349198	0.00662316
ENSG00000169136.10	ATF5	-2.71478	-0.0689558	0.00663202
ENSG00000095261.13	PSMD5	2.70798	0.063836	0.00676941
ENSG00000164244.20	PRRC1	-2.7058	-0.848425	0.006814
ENSG00000264247.1	LINC00909	2.70447	0.0401279	0.00684129
ENSG00000103599.19	IQCH	2.70429	0.0663894	0.006845
ENSG00000177096.8	FAM109B	-2.70194	-0.173577	0.00689353
ENSG00000136738.14	STAM	-2.70105	-0.241951	0.006912
ENSG00000175573.6	C11orf68	2.69806	0.270236	0.00697439
ENSG00000180902.17	D2HGDH	2.69124	0.030088	0.00711876
ENSG00000141252.19	VPS53	2.69071	0.0277413	0.00713011
ENSG00000146701.11	MDH2	-2.68912	-0.99658	0.007164
ENSG00000180549.7	FUT7	2.68797	0.0523484	0.00718877
ENSG00000180104.15	EXOC3	2.685	0.123766	0.00725293
ENSG00000188730.4	VWC2	-2.6844	-9.16897	0.007266
ENSG00000038219.12	BOD1L1	2.67878	0.0869819	0.00738907
ENSG00000152766.5	ANKRD22	-2.67765	-0.0939542	0.007414
ENSG00000159210.9	SNF8	2.6763	0.239894	0.007444
ENSG00000204619.7	PPP1R11	2.67558	0.29983	0.00746002
ENSG00000183150.7	GPR19	-2.67321	-0.0754837	0.007513
ENSG00000105122.12	RASAL3	2.67289	0.168888	0.00752
ENSG00000136696.10	IL36B	-2.67222	-0.0369152	0.00753511
ENSG00000197457.9	STMN3	-2.67152	-0.18458	0.00755087
ENSG00000073734.8	ABCB11	2.67077	4.51791	0.00756782
ENSG00000116691.10	MIIP	-2.66934	-0.221969	0.0076
ENSG00000066427.21	ATXN3	2.66537	0.102937	0.00769035
ENSG00000163239.12	TDRD10	2.66466	0.101508	0.00770667
ENSG00000164751.14	PEX2	2.6634	0.241216	0.0077356
ENSG00000072858.10	SIDT1	2.6616	0.0635481	0.007777
ENSG00000169764.15	UGP2	-2.66091	-0.298257	0.007793
ENSG00000188389.10	PDCD1	-2.66069	-0.102146	0.007798
ENSG00000140950.15	TLDC1	2.66025	0.0615812	0.00780837
ENSG00000164197.11	RNF180	2.65678	1.05586	0.007889
ENSG00000173894.10	CBX2	-2.65562	-0.480826	0.00791638
ENSG00000166166.12	TRMT61A	-2.65359	-0.190164	0.007964
ENSG00000142677.3	IL22RA1	-2.64669	-0.045056	0.00812844
ENSG00000071994.10	PDCD2	-2.64625	-0.266465	0.00813896
ENSG00000237441.9	RGL2	-2.64348	-0.236603	0.00820583
ENSG00000164867.10	NOS3	2.64226	0.127845	0.00823548
ENSG00000116774.11	OLFML3	2.64142	0.906091	0.008256
ENSG00000139304.12	PTPRQ	-2.63872	-0.198503	0.008322
ENSG00000154328.15	NEIL2	-2.6378	-0.217656	0.00834451
ENSG00000142686.7	C1orf216	2.63476	0.261311	0.00841964
ENSG00000187173.3	LCE2A	-2.63471	-0.194762	0.008421
ENSG00000158717.10	RNF166	-2.63239	-0.0429289	0.00847871
ENSG00000110442.11	COMMD9	-2.62619	-0.338912	0.00863458
ENSG00000263001.5	GTF2I	2.62296	0.0654369	0.008717
ENSG00000083093.9	PALB2	-2.62193	-0.181024	0.00874346
ENSG00000122692.8	SMU1	-2.62147	-0.0898882	0.00875523
ENSG00000119636.15	BBOF1	-2.61959	-0.0885442	0.00880346
ENSG00000087206.16	UIMC1	-2.61772	-0.632063	0.008852
ENSG00000143224.17	PPOX	2.61729	0.849893	0.00886322
ENSG00000131097.6	HIGD1B	2.61224	0.169365	0.008995
ENSG00000128928.8	IVD	2.60974	0.103573	0.009061
ENSG00000119686.9	FLVCR2	-2.6042	-0.194723	0.009209
ENSG00000163131.10	CTSS	-2.60028	-0.0451006	0.00931489
ENSG00000162882.14	HAAO	-2.59904	-0.0695379	0.00934836
ENSG00000120896.13	SORBS3	-2.59884	-0.17875	0.00935391
ENSG00000148180.19	GSN	2.59792	0.743317	0.009379
ENSG00000118322.12	ATP10B	2.59697	0.789268	0.009405
ENSG00000132170.19	PPARG	-2.5958	-1.61907	0.009437
ENSG00000164082.14	GRM2	2.59553	0.0870116	0.00944463
ENSG00000095139.13	ARCN1	-2.59197	-0.247212	0.00954279
ENSG00000064687.12	ABCA7	-2.59091	-0.0360389	0.00957234
ENSG00000108395.13	TRIM37	2.59084	0.0520609	0.00957425
ENSG00000088451.10	TGDS	2.59074	0.359413	0.009577
ENSG00000158373.8	HIST1H2BD	-2.58827	-0.226301	0.009646
ENSG00000105559.11	PLEKHA4	-2.58617	-0.103626	0.009705
ENSG00000124249.6	KCNK15	2.58501	0.0641333	0.00973762
ENSG00000184752.12	NDUFA12	-2.58333	-0.116234	0.00978511
ENSG00000185532.15	PRKG1	-2.58182	-10.4455	0.009828
ENSG00000125817.7	CENPB	2.58098	0.184287	0.009852
ENSG00000242515.5	UGT1A10	-2.5784	-3.82542	0.009926
ENSG00000090104.11	RGS1	-2.57753	-0.848851	0.009951
ENSG00000003393.14	ALS2	2.57713	0.0476972	0.00996235
ENSG00000170801.9	HTRA3	-2.57628	-0.162332	0.009987
ENSG00000198944.5	SOWAHA	-2.57562	-0.198096	0.010006
ENSG00000255121.2	RP11-110I1.12	-2.57501	-0.149796	0.0100236
ENSG00000271040.1	RP5-933K21.3	-2.57307	-0.0495845	0.0100801
ENSG00000272333.5	KMT2B	-2.57249	-0.31232	0.010097
ENSG00000205420.10	KRT6A	2.56925	0.572721	0.010192
ENSG00000264112.1	RP11-159D12.2	2.56887	2.13548	0.010203
ENSG00000127083.7	OMD	2.56833	2.99266	0.010219
ENSG00000184381.18	PLA2G6	2.56822	0.125673	0.0102222
ENSG00000186952.14	TMEM232	2.56809	0.0507409	0.010226
ENSG00000174165.7	ZDHHC24	2.56671	0.149657	0.0102668
ENSG00000109787.12	KLF3	2.56539	0.81607	0.010306
ENSG00000116793.15	PHTF1	2.56456	0.13283	0.0103306
ENSG00000160223.16	ICOSLG	2.56443	0.040024	0.0103346
ENSG00000065413.18	ANKRD44	2.56368	0.0986551	0.010357
ENSG00000226644.5	RP11-128M1.1	2.56361	0.10299	0.0103591
ENSG00000169313.9	P2RY12	-2.56344	-0.0575232	0.010364
ENSG00000136824.18	SMC2	-2.56304	-0.0495654	0.0103762
ENSG00000179630.10	LACC1	2.56073	0.211675	0.0104454
ENSG00000139726.10	DENR	-2.56044	-0.630697	0.010454
ENSG00000054803.3	CBLN4	2.55555	1.55324	0.0106021
ENSG00000167992.12	VWCE	-2.55306	-2.8653	0.010678
ENSG00000171222.10	SCAND1	-2.55241	-0.295803	0.010698
ENSG00000258512.1	LINC00239	-2.55066	-0.0742975	0.010752
ENSG00000163331.11	DAPL1	2.54965	0.0401574	0.010783
ENSG00000251396.6	LINC01301	-2.54912	-0.0539364	0.0107996
ENSG00000178199.13	ZC3H12D	2.54906	0.111087	0.0108013
ENSG00000244462.7	RBM12	2.54772	1.32644	0.010843
ENSG00000172155.9	LCE1D	2.54749	0.0225861	0.01085
ENSG00000169683.7	LRRC45	-2.54623	-0.0722878	0.0108895
ENSG00000168427.8	KLHL30	-2.54525	-0.288175	0.01092
ENSG00000108219.14	TSPAN14	2.54193	0.0775406	0.0110243
ENSG00000163485.16	ADORA1	-2.54162	-0.664872	0.011034
ENSG00000272971.1	RP11-284F21.11	-2.54153	-0.204405	0.011037
ENSG00000239672.7	NME1	-2.54108	-0.241568	0.011051
ENSG00000196418.12	ZNF124	-2.54047	-0.0323091	0.0110705
ENSG00000120948.16	TARDBP	-2.53998	-1.14291	0.0110859
ENSG00000115216.13	NRBP1	2.53948	0.0378328	0.0111016
ENSG00000115541.10	HSPE1	2.53743	1.33438	0.011167
ENSG00000135905.18	DOCK10	2.53705	0.21768	0.011179
ENSG00000171045.14	TSNARE1	2.53423	0.216774	0.0112695
ENSG00000080824.18	HSP90AA1	-2.5335	-0.651643	0.011293
ENSG00000116285.12	ERRFI1	-2.53316	-36.9462	0.011304
ENSG00000238290.1	RP11-431K24.1	2.53316	0.201395	0.011304
ENSG00000158850.14	B4GALT3	2.5306	0.138821	0.0113867
ENSG00000251616.1	RP11-485M7.3	2.53016	0.189103	0.011401
ENSG00000125898.12	FAM110A	2.52778	0.275022	0.0114787
ENSG00000249797.1	LINC02147	-2.52456	-0.0512281	0.0115843
ENSG00000167549.18	CORO6	2.52384	0.219649	0.011608
ENSG00000188177.13	ZC3H6	-2.52366	-1.25897	0.011614
ENSG00000102970.10	CCL17	-2.52278	-1.05748	0.011643
ENSG00000160867.14	FGFR4	-2.51909	-0.0745153	0.011766
ENSG00000183763.8	TRAIP	2.51858	0.530354	0.011783
ENSG00000273142.1	RP11-458F8.4	-2.5171	-0.0394278	0.0118326
ENSG00000163689.19	C3orf67	2.51695	0.0901616	0.0118376
ENSG00000101134.11	DOK5	-2.5168	-0.253644	0.0118425
ENSG00000188786.9	MTF1	-2.51589	-0.138366	0.0118731
ENSG00000104142.10	VPS18	2.51474	29.6021	0.011912
ENSG00000172331.11	BPGM	2.51468	0.153156	0.011914
ENSG00000111863.12	ADTRP	2.51089	0.0662049	0.0120427
ENSG00000231500.6	RPS18	2.50981	0.0429852	0.0120798
ENSG00000148908.14	RGS10	2.50766	0.106188	0.0121535
ENSG00000113396.12	SLC27A6	-2.50645	-0.0874875	0.012195
ENSG00000123977.9	DAW1	2.5048	0.0705011	0.012252
ENSG00000183060.15	LYSMD4	-2.50349	-0.024173	0.0122976
ENSG00000152932.7	RAB3C	2.50342	0.10442	0.0123
ENSG00000271109.1	CTC-523E23.11	-2.50049	-0.116271	0.012402
ENSG00000187257.15	RSBN1L	2.50024	14.8783	0.012411
ENSG00000240654.6	C1QTNF9	2.50021	0.438138	0.0124119
ENSG00000186334.9	SLC36A3	2.49978	0.058316	0.012427
ENSG00000197586.12	ENTPD6	2.49822	0.087335	0.0124818
ENSG00000279668.2	CTC-304I17.6	-2.49724	-0.0775594	0.0125165
ENSG00000125386.15	FAM193A	2.49705	0.528795	0.012523
ENSG00000175193.13	PARL	2.49508	1.63825	0.012593
ENSG00000153989.7	NUS1	2.49018	0.24297	0.0127678
ENSG00000152601.17	MBNL1	-2.48815	-0.310608	0.012841
ENSG00000160678.11	S100A1	-2.48809	-0.0330722	0.012843
ENSG00000015532.9	XYLT2	-2.48791	-0.0708026	0.0128497
ENSG00000158815.10	FGF17	-2.48734	-0.056239	0.0128702
ENSG00000072958.8	AP1M1	-2.48582	-0.0630347	0.0129255
ENSG00000101146.12	RAE1	-2.48462	-42.5106	0.012969
ENSG00000108389.9	MTMR4	-2.48382	-0.28459	0.012998
ENSG00000111879.18	FAM184A	2.48281	0.0434862	0.013035
ENSG00000185721.12	DRG1	2.48246	0.824817	0.013048
ENSG00000161551.14	ZNF577	2.48182	0.124516	0.0130712
ENSG00000163564.14	PYHIN1	2.48176	0.121018	0.0130737
ENSG00000011590.13	ZBTB32	-2.4801	-0.0243464	0.0131346
ENSG00000132744.7	ACY3	2.47965	0.247815	0.013151
ENSG00000203942.4	C10orf62	2.478	0.120564	0.013212
ENSG00000119711.12	ALDH6A1	2.47625	0.329239	0.013277
ENSG00000146005.3	PSD2	2.47585	0.0806283	0.013292
ENSG00000158023.9	WDR66	2.47577	0.053046	0.0132949
ENSG00000172992.11	DCAKD	2.47399	0.0166814	0.0133614
ENSG00000167914.11	GSDMA	-2.47114	-0.162513	0.0134685
ENSG00000105852.10	PON3	2.471	0.0922616	0.0134735
ENSG00000092200.12	RPGRIP1	-2.47037	-0.075261	0.0134973
ENSG00000214655.10	ZSWIM8	-2.46943	-0.344712	0.0135328
ENSG00000185187.12	SIGIRR	2.46714	0.0838406	0.0136199
ENSG00000138755.5	CXCL9	-2.46472	-1.22795	0.013712
ENSG00000067334.13	DNTTIP2	-2.46394	-0.193374	0.013742
ENSG00000277938.1	RP5-965G21.3	-2.46353	-0.120934	0.0137576
ENSG00000142655.12	PEX14	-2.45698	-0.198441	0.014011
ENSG00000162873.14	KLHDC8A	2.45649	0.10491	0.01403
ENSG00000114026.21	OGG1	2.45624	0.572468	0.01404
ENSG00000101337.15	TM9SF4	2.45606	0.266472	0.014047
ENSG00000171747.8	LGALS4	2.45594	0.0444127	0.0140518
ENSG00000197226.12	TBC1D9B	2.45462	0.0544881	0.0141033
ENSG00000196715.5	VKORC1L1	2.4545	0.189431	0.014108
ENSG00000178201.4	VN1R1	-2.45375	-0.0253181	0.0141373
ENSG00000081014.10	AP4E1	2.45361	0.188796	0.014143
ENSG00000198301.11	SDAD1	-2.45282	-3.23446	0.014174
ENSG00000120262.9	CCDC170	2.45221	0.111326	0.0141983
ENSG00000014641.17	MDH1	2.45032	0.373525	0.014273
ENSG00000188396.3	TCTEX1D4	-2.44961	-0.362306	0.014301
ENSG00000163879.10	DNALI1	-2.44933	-0.102461	0.0143122
ENSG00000104415.13	WISP1	-2.44783	-0.913144	0.014372
ENSG00000173598.13	NUDT4	-2.44583	-0.0750589	0.0144521
ENSG00000259459.5	RP11-321G12.1	-2.44555	-0.0784987	0.0144633
ENSG00000109920.12	FNBP4	2.44416	7.82422	0.014519
ENSG00000198125.12	MB	-2.44297	-8.5779	0.014567
ENSG00000110328.5	GALNT18	-2.44202	-0.0593071	0.0146055
ENSG00000172977.12	KAT5	-2.43998	-0.254226	0.014688
ENSG00000157540.19	DYRK1A	-2.4393	-0.13965	0.0147158
ENSG00000151413.16	NUBPL	2.43812	0.202413	0.014764
ENSG00000263528.7	IKBKE	-2.43798	-0.0202162	0.0147698
ENSG00000188958.9	UTS2B	2.43682	0.137243	0.014817
ENSG00000138031.14	ADCY3	-2.4365	-0.775117	0.01483
ENSG00000182362.13	YBEY	-2.43646	-0.0266837	0.0148319
ENSG00000159063.12	ALG8	2.43551	0.162143	0.014871
ENSG00000179240.9	RP11-111M22.2	2.43504	0.290744	0.01489
ENSG00000125434.10	SLC25A35	2.43092	0.372772	0.0150605
ENSG00000169282.17	KCNAB1	2.43004	1.90218	0.015097
ENSG00000185522.8	LMNTD2	-2.42916	-0.158727	0.015134
ENSG00000148175.12	STOM	2.42643	0.804264	0.015248
ENSG00000164488.11	DACT2	-2.42559	-0.132286	0.0152836
ENSG00000134897.13	BIVM	2.42475	0.0421931	0.0153188
ENSG00000204421.2	LY6G6C	-2.42314	-0.399303	0.0153871
ENSG00000167157.10	PRRX2	-2.4223	-0.106754	0.0154226
ENSG00000187862.11	TTC24	2.42213	0.145584	0.01543
ENSG00000163795.13	ZNF513	2.42195	0.210934	0.0154375
ENSG00000130584.10	ZBTB46	2.42151	0.361663	0.015456
ENSG00000152133.14	GPATCH11	2.4209	0.165098	0.015482
ENSG00000266970.1	RP11-806H10.4	-2.42079	-0.0937149	0.015487
ENSG00000182134.15	TDRKH	-2.4203	-0.0367281	0.0155079
ENSG00000246523.7	RP11-736K20.6	2.41979	0.0913742	0.0155293
ENSG00000121406.8	ZNF549	-2.41796	-0.273332	0.015608
ENSG00000164484.11	TMEM200A	2.41318	0.876949	0.015814
ENSG00000129255.15	MPDU1	2.41202	0.247858	0.0158644
ENSG00000006059.3	KRT33A	2.41156	204.347	0.0158844
ENSG00000170448.11	NFXL1	2.41111	0.122079	0.015904
ENSG00000172345.13	STARD5	2.40743	0.0862571	0.0160653
ENSG00000047936.10	ROS1	-2.40578	-0.224899	0.016138
ENSG00000204435.13	CSNK2B	-2.40361	-0.443223	0.016234
ENSG00000116750.13	UCHL5	2.40306	0.222091	0.0162586
ENSG00000023191.16	RNH1	2.40302	0.0622472	0.0162601
ENSG00000128815.19	WDFY4	-2.403	-0.158211	0.016261
ENSG00000166260.10	COX11	2.40272	0.0827035	0.0162738
ENSG00000260874.5	RP11-715J22.4	-2.40217	-0.192119	0.016298
ENSG00000087076.8	HSD17B14	2.39972	0.0243734	0.0164076
ENSG00000183484.11	GPR132	2.39679	0.0576454	0.0165392
ENSG00000109670.13	FBXW7	-2.39583	-2.30307	0.016583
ENSG00000268471.6	DKFZP434I0714	2.39583	0.798105	0.016583
ENSG00000171824.13	EXOSC10	-2.39373	-0.282505	0.016678
ENSG00000089157.15	RPLP0	2.39369	0.35417	0.01668
ENSG00000099958.14	DERL3	-2.39338	-0.189114	0.016694
ENSG00000177463.15	NR2C2	2.39327	1.03055	0.016699
ENSG00000108932.11	SLC16A6	-2.39094	-0.0588053	0.0168053
ENSG00000066855.15	MTFR1	-2.39065	-0.224936	0.0168185
ENSG00000185100.10	ADSSL1	-2.3901	-0.0304455	0.016844
ENSG00000146729.9	GBAS	2.3891	0.161418	0.0168897
ENSG00000159596.6	TMEM69	-2.3889	-0.467897	0.016899
ENSG00000181523.12	SGSH	2.38855	0.0345879	0.0169149
ENSG00000113430.9	IRX4	2.38519	0.154132	0.0170701
ENSG00000105376.4	ICAM5	2.38358	0.0619316	0.017145
ENSG00000091039.16	OSBPL8	-2.38084	-0.575099	0.017273
ENSG00000272463.1	RP11-532F6.3	-2.38047	-0.0329199	0.0172906
ENSG00000233056.2	ERVH48-1	-2.3802	-0.0547092	0.0173032
ENSG00000150753.11	CCT5	2.37755	0.135053	0.017428
ENSG00000090686.15	USP48	-2.3767	-0.0880531	0.0174684
ENSG00000165863.16	C10orf82	2.37545	0.0770176	0.0175278
ENSG00000158769.17	F11R	2.37447	0.178429	0.0175741
ENSG00000196670.13	ZFP62	2.37442	0.079392	0.0175765
ENSG00000217128.11	FNIP1	2.37422	0.713903	0.017586
ENSG00000188897.8	CTD-3088G3.8	2.37374	0.0864391	0.0176091
ENSG00000244219.6	GS1-259H13.2	-2.37257	-0.117899	0.017665
ENSG00000088812.17	ATRN	-2.37223	-0.177339	0.017681
ENSG00000126107.14	HECTD3	2.37009	0.361105	0.017784
ENSG00000158863.21	FAM160B2	2.3692	0.0875791	0.0178268
ENSG00000085415.15	SEH1L	2.36772	0.216515	0.017898
ENSG00000227544.8	AC018647.3	2.36733	0.188499	0.017917
ENSG00000154252.11	GAL3ST2	-2.36498	-0.0461561	0.0180312
ENSG00000169689.14	CENPX	-2.36486	-0.0460678	0.018037
ENSG00000188997.7	KCTD21	2.35973	0.109347	0.0182883
ENSG00000155970.11	MICU3	-2.35957	-0.308216	0.018296
ENSG00000174502.18	SLC26A9	-2.35898	-253.32	0.018325
ENSG00000169062.14	UPF3A	-2.35789	-0.03286	0.0183791
ENSG00000135362.13	PRR5L	-2.35779	-0.272747	0.018384
ENSG00000025434.18	NR1H3	-2.35736	-0.169652	0.0184052
ENSG00000198087.7	CD2AP	-2.35717	-0.174651	0.018415
ENSG00000131748.15	STARD3	2.35592	0.448295	0.018477
ENSG00000175003.12	SLC22A1	2.35569	0.0577485	0.0184882
ENSG00000167987.10	VPS37C	-2.35534	-0.392429	0.018506
ENSG00000100105.17	PATZ1	2.35423	4.52156	0.018561
ENSG00000120805.13	ARL1	2.35377	0.106433	0.0185843
ENSG00000158104.11	HPD	2.35361	4.59129	0.018592
ENSG00000197361.7	FBXL22	-2.35347	-0.110858	0.018599
ENSG00000196126.11	HLA-DRB1	2.35166	0.10564	0.01869
ENSG00000171604.11	CXXC5	-2.35068	-0.167701	0.018739
ENSG00000125846.15	ZNF133	2.35049	0.0665785	0.0187489
ENSG00000161180.10	CCDC116	-2.34924	-0.029268	0.0188119
ENSG00000140854.12	KATNB1	2.34924	0.255445	0.018812
ENSG00000171723.15	GPHN	2.34913	0.310338	0.0188172
ENSG00000172638.12	EFEMP2	-2.34871	-0.247945	0.0188386
ENSG00000084234.16	APLP2	-2.34834	-0.138919	0.0188573
ENSG00000226669.2	RP11-509J21.4	-2.3482	-0.0726078	0.0188644
ENSG00000257103.8	LSM14A	-2.34681	-0.573961	0.018935
ENSG00000274523.4	RCC1L	2.34663	0.226466	0.018944
ENSG00000089063.14	TMEM230	2.34455	0.0691793	0.0190501
ENSG00000137070.17	IL11RA	-2.34397	-0.0604382	0.0190798
ENSG00000166822.12	TMEM170A	-2.34341	-0.048338	0.0191086
ENSG00000133256.12	PDE6B	-2.34023	-0.535521	0.019272
ENSG00000138639.17	ARHGAP24	-2.33993	-0.162089	0.0192875
ENSG00000113319.12	RASGRF2	2.33848	1.30513	0.0193622
ENSG00000138172.10	CALHM2	-2.33821	-0.106341	0.0193764
ENSG00000254837.2	AP001372.2	2.33788	0.474293	0.0193934
ENSG00000118971.7	CCND2	2.3377	0.135466	0.0194026
ENSG00000136758.18	YME1L1	-2.33656	-1.43625	0.0194621
ENSG00000151500.14	THYN1	2.3361	0.0461091	0.019486
ENSG00000106538.9	RARRES2	2.33599	0.118157	0.019492
ENSG00000169607.12	CKAP2L	-2.33526	-89.7435	0.01953
ENSG00000155975.9	VPS37A	-2.33518	-0.291276	0.019534
ENSG00000115271.10	GCA	-2.33518	-2.68272	0.019534
ENSG00000115267.5	IFIH1	2.33518	1.42544	0.019534
ENSG00000157916.19	RER1	2.33492	0.112237	0.0195475
ENSG00000122877.15	EGR2	2.33466	0.240138	0.0195614
ENSG00000185269.11	NOTUM	-2.33312	-0.213993	0.019642
ENSG00000149923.13	PPP4C	-2.33276	-0.377841	0.019661
ENSG00000148090.11	AUH	-2.33129	-0.782196	0.019738
ENSG00000271344.1	RP11-274B21.9	2.33106	0.0423869	0.0197505
ENSG00000115598.9	IL1RL2	-2.33086	-14.9823	0.019761
ENSG00000242372.6	EIF6	2.33066	0.0397018	0.0197711
ENSG00000005189.19	AC004381.6	-2.32947	-0.083461	0.019834
ENSG00000129007.14	CALML4	-2.32934	-0.279107	0.019841
ENSG00000170412.16	GPRC5C	2.32915	7.54711	0.019851
ENSG00000109133.12	TMEM33	2.32865	0.539045	0.0198775
ENSG00000135968.20	GCC2	-2.32862	-0.0335016	0.0198793
ENSG00000111911.6	HINT3	2.32717	0.423878	0.019956
ENSG00000171311.12	EXOSC1	2.32639	0.335814	0.019998
ENSG00000270124.1	RP11-118F19.1	2.3258	0.530799	0.020029
ENSG00000197930.12	ERO1A	2.32483	0.837319	0.020081
ENSG00000147883.10	CDKN2B	2.32257	0.227313	0.020202
ENSG00000100997.18	ABHD12	-2.32248	-0.139735	0.020207
ENSG00000180613.10	GSX2	2.32168	0.0404314	0.02025
ENSG00000151948.11	GLT1D1	-2.32091	-0.0288598	0.0202917
ENSG00000168214.20	RBPJ	2.32055	2.88926	0.020311
ENSG00000263033.2	RP11-396B14.2	2.31883	0.352035	0.020404
ENSG00000163964.14	PIGX	2.31879	0.0380323	0.0204067
ENSG00000125249.6	RAP2A	2.31848	0.313947	0.020423
ENSG00000113790.10	EHHADH	2.31701	0.123593	0.020503
ENSG00000095574.11	IKZF5	-2.3168	-0.0256428	0.0205147
ENSG00000162591.15	MEGF6	2.31672	0.139238	0.0205191
ENSG00000196407.11	THEM5	2.31551	1.35191	0.020585
ENSG00000225556.1	C2CD4D	2.31551	0.166509	0.020585
ENSG00000023734.10	STRAP	-2.31398	-0.895506	0.020669
ENSG00000151491.12	EPS8	2.31398	10.9899	0.020669
ENSG00000233081.1	RP11-440G5.2	-2.31349	-0.0445637	0.020696
ENSG00000181938.13	GINS3	-2.31281	-0.0806721	0.020733
ENSG00000157483.8	MYO1E	2.31172	0.363409	0.020793
ENSG00000121542.11	SEC22A	2.31156	0.375643	0.020802
ENSG00000161904.11	LEMD2	2.31114	0.0939188	0.020825
ENSG00000126522.16	ASL	-2.31072	-0.0716571	0.0208481
ENSG00000172724.11	CCL19	-2.31038	-0.520458	0.020867
ENSG00000073584.18	SMARCE1	-2.30685	-0.0637462	0.021063
ENSG00000182628.12	SKA2	-2.30544	-0.262785	0.0211418
ENSG00000141279.15	NPEPPS	-2.30382	-0.101777	0.021233
ENSG00000138688.15	KIAA1109	-2.30347	-0.0559255	0.0212524
ENSG00000180008.8	SOCS4	2.30294	0.646133	0.021282
ENSG00000145777.14	TSLP	2.30275	0.0187114	0.0212929
ENSG00000142178.7	SIK1	-2.30247	-0.0306635	0.0213085
ENSG00000164187.6	LMBRD2	2.30195	0.172879	0.021338
ENSG00000113648.16	H2AFY	-2.30174	-0.738055	0.02135
ENSG00000228295.1	LINC00392	2.30149	0.401714	0.0213637
ENSG00000125538.11	IL1B	-2.30144	-0.0672034	0.021367
ENSG00000067113.16	PLPP1	-2.29941	-0.321458	0.0214814
ENSG00000174574.15	AKIRIN1	-2.29797	-0.0572148	0.0215637
ENSG00000100982.11	PCIF1	2.29793	0.8869	0.021566
ENSG00000261104.1	RP11-734K21.5	-2.29775	-0.155	0.0215758
ENSG00000235863.3	B3GALT4	-2.29707	-0.307553	0.021615
ENSG00000140623.13	SEPT12	2.29664	0.0227049	0.0216396
ENSG00000173597.8	SULT1B1	2.29644	0.14824	0.021651
ENSG00000130803.14	ZNF317	-2.29641	-0.0900063	0.0216524
ENSG00000204217.13	BMPR2	-2.29607	-0.262473	0.0216721
ENSG00000141447.17	OSBPL1A	2.29539	0.180524	0.021711
ENSG00000116819.6	TFAP2E	2.29521	1.2795	0.021721
ENSG00000278259.4	MYO19	-2.2943	-0.101919	0.021773
ENSG00000120910.14	PPP3CC	2.2938	0.172106	0.021802
ENSG00000277443.2	MARCKS	2.29246	6.26685	0.021879
ENSG00000227260.1	LINC01985	2.29028	1.94727	0.022005
ENSG00000108639.7	SYNGR2	-2.29016	-0.08554	0.0220119
ENSG00000086065.13	CHMP5	2.28753	1.20209	0.022165
ENSG00000175206.10	NPPA	2.28573	0.865711	0.02227
ENSG00000128973.12	CLN6	-2.2851	-0.0988345	0.0223067
ENSG00000214338.10	SOGA3	2.28495	0.0788428	0.0223156
ENSG00000162736.15	NCSTN	2.28474	1.08071	0.0223283
ENSG00000116127.17	ALMS1	2.28454	0.0377643	0.0223397
ENSG00000221890.3	NPTXR	2.2816	0.10744	0.0225131
ENSG00000108819.10	PPP1R9B	2.28126	0.243764	0.022533
ENSG00000040341.17	STAU2	2.28059	0.230857	0.022573
ENSG00000070759.16	TESK2	-2.28052	-0.21359	0.022577
ENSG00000134042.12	MRO	2.27922	0.321732	0.022654
ENSG00000133250.13	ZNF414	-2.279	-0.12867	0.022667
ENSG00000130203.9	APOE	2.27123	0.0637724	0.023133
ENSG00000112701.17	SENP6	2.2709	0.375374	0.023153
ENSG00000077063.10	CTTNBP2	-2.26997	-0.060259	0.0232093
ENSG00000172500.12	FIBP	2.26899	0.183853	0.023269
ENSG00000185621.11	LMLN	2.2681	6.05268	0.023323
ENSG00000104964.14	AES	-2.26597	-0.0976798	0.023453
ENSG00000143452.15	HORMAD1	-2.26575	-0.00951482	0.0234668
ENSG00000167977.8	KCTD5	2.2645	0.168042	0.0235434
ENSG00000140839.11	CLEC18B	-2.26402	-0.839062	0.023573
ENSG00000117155.16	SSX2IP	2.26287	27.2793	0.023644
ENSG00000213339.8	QTRT1	2.26249	215.045	0.023667
ENSG00000197008.9	ZNF138	2.26189	0.0801898	0.023704
ENSG00000172795.15	DCP2	2.26096	0.059647	0.023762
ENSG00000130227.16	XPO7	-2.26073	-0.356602	0.023776
ENSG00000143553.10	SNAPIN	2.26063	0.0749155	0.0237819
ENSG00000100991.11	TRPC4AP	-2.26062	-0.0688479	0.023783
ENSG00000109270.12	LAMTOR3	-2.26028	-0.271033	0.023804
ENSG00000173145.11	NOC3L	-2.25787	-0.0564683	0.0239539
ENSG00000163382.11	NAXE	-2.25771	-0.0764041	0.023964
ENSG00000102572.14	STK24	-2.2575	-8.34685	0.023977
ENSG00000160049.11	DFFA	-2.25729	-0.129928	0.02399
ENSG00000130787.13	HIP1R	2.25668	0.116906	0.024028
ENSG00000184584.12	TMEM173	-2.25659	-0.179019	0.024034
ENSG00000126461.14	SCAF1	2.25477	0.368822	0.024148
ENSG00000143952.19	VPS54	2.25468	0.10031	0.0241534
ENSG00000188643.10	S100A16	-2.25394	-0.509166	0.0242
ENSG00000105357.15	MYH14	2.2528	1.16196	0.024272
ENSG00000136697.12	IL1F10	2.25212	0.102736	0.024315
ENSG00000182372.9	CLN8	2.25187	0.075549	0.0243307
ENSG00000171695.10	LKAAEAR1	2.25109	0.24254	0.02438
ENSG00000198715.11	GLMP	-2.2503	-0.263213	0.02443
ENSG00000184271.16	POU6F1	-2.24973	-0.0657814	0.024466
ENSG00000161265.14	U2AF1L4	-2.24958	-0.0267422	0.0244758
ENSG00000272744.1	RP11-367N14.3	2.24896	1.23726	0.024515
ENSG00000272525.1	RP11-79P5.9	2.2489	0.155673	0.0245189
ENSG00000119608.12	PROX2	-2.24774	-0.0954242	0.0245925
ENSG00000170485.16	NPAS2	2.24673	0.0869357	0.024657
ENSG00000197245.5	FAM110D	-2.24583	-0.0771549	0.0247151
ENSG00000119725.18	ZNF410	2.2451	0.143889	0.024762
ENSG00000270659.1	RP11-105N14.1	2.24384	0.0522162	0.024843
ENSG00000261000.1	RP11-534L20.5	-2.24295	-0.0144569	0.0249002
ENSG00000100697.14	DICER1	-2.24234	-0.0617431	0.0249393
ENSG00000183960.8	KCNH8	-2.24156	-0.69143	0.02499
ENSG00000167325.14	RRM1	-2.24052	-0.473607	0.025057
ENSG00000196436.8	NPIPB15	2.24012	0.170226	0.025083
ENSG00000253417.5	LINC02159	2.24009	0.0953298	0.0250849
ENSG00000103199.13	ZNF500	2.23979	0.0470997	0.0251048
ENSG00000003509.15	NDUFAF7	2.23959	41.9737	0.0251178
ENSG00000143384.12	MCL1	-2.23891	-0.19322	0.025162
ENSG00000164587.11	RPS14	-2.2386	-0.121442	0.0251821
ENSG00000100216.5	TOMM22	-2.23832	-0.177804	0.0252
ENSG00000143436.10	MRPL9	2.23697	0.15211	0.025288
ENSG00000142892.14	PIGK	2.23688	0.0975423	0.025294
ENSG00000100979.14	PLTP	2.23595	0.0541635	0.0253552
ENSG00000150637.8	CD226	2.2359	0.462762	0.025358
ENSG00000156284.5	CLDN8	-2.23482	-0.104485	0.025429
ENSG00000099991.17	CABIN1	2.23455	0.0421689	0.0254471
ENSG00000141627.13	DYM	-2.23373	-0.200447	0.025501
ENSG00000148225.15	WDR31	-2.23278	-0.060061	0.0255634
ENSG00000114391.12	RPL24	-2.23156	-1.81265	0.0256438
ENSG00000163938.16	GNL3	-2.23133	-0.0840182	0.025659
ENSG00000105193.8	RPS16	-2.23049	-0.0645212	0.0257151
ENSG00000111897.6	SERINC1	-2.23043	-0.328114	0.025719
ENSG00000196177.12	ACADSB	-2.22924	-0.0151728	0.0257983
ENSG00000249306.5	LINC01411	-2.22922	-3.03847	0.025799
ENSG00000236882.7	LINC01554	2.22909	0.0898947	0.025808
ENSG00000137942.16	FNBP1L	-2.22712	-0.552482	0.025939
ENSG00000141564.13	RPTOR	2.22659	3.32324	0.025975
ENSG00000152778.8	IFIT5	-2.22653	-0.0337945	0.0259787
ENSG00000274723.1	RP11-618L22.1	2.22562	0.153268	0.0260397
ENSG00000166881.9	NEMP1	2.22524	0.0426915	0.026065
ENSG00000122359.17	ANXA11	2.22481	0.238572	0.026094
ENSG00000168310.10	IRF2	-2.22426	-3.44086	0.026131
ENSG00000120798.16	NR2C1	2.22371	0.600658	0.0261679
ENSG00000065675.14	PRKCQ	-2.22352	-0.262773	0.0261808
ENSG00000174669.11	SLC29A2	2.22332	0.874222	0.026194
ENSG00000271992.1	RP11-42O15.3	-2.22282	-0.690258	0.026228
ENSG00000168010.10	ATG16L2	-2.2228	-0.282849	0.026229
ENSG00000135018.13	UBQLN1	-2.22277	-0.337485	0.026231
ENSG00000129514.5	FOXA1	-2.22255	-1.88765	0.0262464
ENSG00000160307.9	S100B	-2.22211	-0.0617191	0.026276
ENSG00000128609.14	NDUFA5	-2.22122	-0.196891	0.026336
ENSG00000160712.12	IL6R	-2.22096	-0.124427	0.0263536
ENSG00000101144.12	BMP7	-2.22019	-0.181121	0.026406
ENSG00000226308.1	RP4-813D12.3	-2.22019	-25.2713	0.026406
ENSG00000116251.9	RPL22	2.22013	4.7573	0.02641
ENSG00000205502.3	C2CD4B	-2.21875	-0.109546	0.026504
ENSG00000186897.4	C1QL4	2.2181	0.0383424	0.026548
ENSG00000107262.18	BAG1	2.21506	0.151926	0.026756
ENSG00000064419.13	TNPO3	2.21407	0.244341	0.026824
ENSG00000070081.15	NUCB2	2.21346	0.100681	0.026866
ENSG00000101608.12	MYL12A	-2.20901	-0.305435	0.027174
ENSG00000197343.10	ZNF655	2.20841	0.134807	0.027216
ENSG00000196388.8	INCA1	2.20718	0.154923	0.0273012
ENSG00000076067.12	RBMS2	-2.2068	-0.387241	0.027328
ENSG00000135046.13	ANXA1	-2.2064	-0.57754	0.027356
ENSG00000101365.20	IDH3B	-2.20602	-0.0976238	0.0273826
ENSG00000182325.10	FBXL6	-2.20429	-0.333022	0.027504
ENSG00000162298.18	SYVN1	2.20354	0.330281	0.027557
ENSG00000121766.15	ZCCHC17	-2.20325	-0.137246	0.027577
ENSG00000175854.11	SWI5	2.20284	1.75882	0.027606
ENSG00000159527.3	PGLYRP3	-2.20205	-0.0179097	0.027662
ENSG00000254827.5	SLC22A18AS	2.20114	0.548926	0.027726
ENSG00000213760.10	ATP6V1G2	-2.19703	-0.0378388	0.028018
ENSG00000251301.6	RP11-81H14.2	-2.19632	-0.137538	0.028069
ENSG00000258572.1	RP11-1070N10.3	-2.1959	-0.0373719	0.028099
ENSG00000183831.6	ANKRD45	2.19561	0.0594163	0.02812
ENSG00000162063.12	CCNF	2.19511	0.129942	0.028156
ENSG00000160741.16	CRTC2	2.19373	28.1928	0.028255
ENSG00000126267.8	COX6B1	2.19367	0.0594536	0.0282588
ENSG00000181790.10	ADGRB1	2.19345	0.0418677	0.028275
ENSG00000105520.10	PLPPR2	2.19309	0.0996693	0.0283007
ENSG00000144161.12	ZC3H8	-2.19291	-0.137068	0.028314
ENSG00000085719.12	CPNE3	-2.19277	-0.122394	0.0283242
ENSG00000164983.7	TMEM65	2.19203	0.338833	0.028377
ENSG00000159873.9	CCDC117	-2.191	-0.22938	0.028452
ENSG00000093144.18	ECHDC1	2.19047	22.5741	0.02849
ENSG00000204866.8	IGFL2	2.18949	0.344684	0.028561
ENSG00000197977.3	ELOVL2	2.18769	0.143877	0.028692
ENSG00000183808.11	RBM12B	2.18738	0.512147	0.028715
ENSG00000163798.13	SLC4A1AP	-2.18686	-0.097433	0.028753
ENSG00000129083.12	COPB1	2.18634	0.153642	0.028791
ENSG00000124191.17	TOX2	-2.18587	-0.128781	0.028825
ENSG00000179909.15	ZNF154	-2.18587	-0.199557	0.0288254
ENSG00000185989.10	RASA3	2.18425	0.0548884	0.0289438
ENSG00000167595.14	PROSER3	2.18412	0.0309342	0.0289533
ENSG00000142347.16	MYO1F	-2.18259	-0.109626	0.029066
ENSG00000146733.13	PSPH	2.17968	0.0378066	0.029281
ENSG00000120784.15	ZFP30	2.17918	0.0947234	0.029318
ENSG00000072071.16	ADGRL1	-2.17885	-0.35219	0.029343
ENSG00000283073.1	RP11-834C11.15	2.17828	0.0902027	0.029385
ENSG00000135845.9	PIGC	2.17823	0.146956	0.029389
ENSG00000117091.9	CD48	-2.17612	-0.906789	0.029546
ENSG00000131013.3	PPIL4	2.17586	0.240585	0.029566
ENSG00000157214.13	STEAP2	-2.17525	-0.0247126	0.0296112
ENSG00000144843.11	ADPRH	-2.17521	-0.0596361	0.0296146
ENSG00000105341.18	ATP5SL	-2.17436	-0.195563	0.029678
ENSG00000173660.11	UQCRH	2.17396	0.0886154	0.029708
ENSG00000094914.12	AAAS	2.17382	4.16482	0.029719
ENSG00000162576.16	MXRA8	-2.17374	-0.283401	0.0297245
ENSG00000133665.12	DYDC2	-2.17342	-0.0955039	0.029749
ENSG00000101443.17	WFDC2	2.17296	0.258367	0.029783
ENSG00000070182.19	SPTB	2.17175	0.197735	0.0298745
ENSG00000178409.13	BEND3	2.17049	2.01226	0.02997
ENSG00000086015.20	MAST2	2.17018	0.154043	0.029993
ENSG00000130876.11	SLC7A10	2.16717	0.558916	0.030222
ENSG00000135336.14	ORC3	-2.16338	-0.174431	0.030512
ENSG00000249476.1	CTD-2587M2.1	2.16097	0.0490829	0.0306974
ENSG00000197136.4	PCNX3	2.15997	0.655547	0.030775
ENSG00000145817.16	YIPF5	-2.1591	-0.0849544	0.0308427
ENSG00000178252.17	WDR6	-2.15882	-0.0145599	0.0308643
ENSG00000148384.12	INPP5E	2.15833	0.142471	0.030902
ENSG00000083444.16	PLOD1	-2.15773	-0.349753	0.030949
ENSG00000265912.1	RP11-583F2.2	2.15539	0.0299973	0.031131
ENSG00000176809.10	LRRC37A3	2.15539	0.0570288	0.031131
ENSG00000107317.12	PTGDS	2.15529	0.173873	0.031139
ENSG00000197321.14	SVIL	2.15514	0.256259	0.031151
ENSG00000175467.14	SART1	2.15321	0.579169	0.031302
ENSG00000255366.1	RP11-1134I14.8	2.15131	0.460294	0.031452
ENSG00000217930.7	PAM16	-2.15089	-0.0718972	0.031485
ENSG00000243572.1	LINC02017	2.15071	1.44398	0.031499
ENSG00000168907.13	PLA2G4F	2.15008	0.0911203	0.031549
ENSG00000161526.14	SAP30BP	-2.14828	-3.6522	0.0316914
ENSG00000110435.11	PDHX	-2.1481	-0.0556279	0.031706
ENSG00000024048.10	UBR2	-2.1468	-0.109365	0.0318095
ENSG00000127191.17	TRAF2	-2.1466	-0.284625	0.0318253
ENSG00000251323.2	RP11-452H21.4	2.14649	0.134997	0.031834
ENSG00000169919.16	GUSB	-2.14567	-0.0430641	0.0318991
ENSG00000165181.16	C9orf84	2.14555	0.0193937	0.0319085
ENSG00000103460.16	TOX3	-2.1455	-0.876246	0.031913
ENSG00000088826.17	SMOX	-2.14508	-0.0937779	0.0319465
ENSG00000274414.1	RP5-965G21.4	2.14268	0.0232074	0.0321388
ENSG00000125966.9	MMP24	-2.14193	-0.07065	0.032199
ENSG00000137337.14	MDC1	2.14152	0.123651	0.032232
ENSG00000107331.16	ABCA2	-2.14126	-0.077372	0.0322527
ENSG00000119915.4	ELOVL3	2.14074	198.242	0.032295
ENSG00000163933.9	RFT1	-2.1387	-0.0371305	0.03246
ENSG00000133069.15	TMCC2	2.13722	0.125525	0.0325804
ENSG00000250565.6	ATP6V1E2	-2.13655	-0.0205084	0.0326346
ENSG00000120903.12	CHRNA2	2.13571	0.141199	0.032703
ENSG00000260328.1	RP11-416I2.1	-2.13482	-7.34795	0.032776
ENSG00000177839.6	PCDHB9	-2.13467	-0.0735158	0.0327878
ENSG00000113441.15	LNPEP	-2.13466	-0.204476	0.0327888
ENSG00000104894.11	CD37	-2.1346	-0.0836621	0.0327934
ENSG00000164002.11	EXO5	2.13428	0.104101	0.0328196
ENSG00000104731.13	KLHDC4	2.13427	0.220666	0.032821
ENSG00000189283.9	FHIT	2.13308	0.238955	0.032918
ENSG00000119723.16	COQ6	-2.13299	-0.066437	0.0329256
ENSG00000115339.13	GALNT3	-2.1324	-0.0457383	0.0329736
ENSG00000089775.11	ZBTB25	2.13082	0.287745	0.033104
ENSG00000143771.11	CNIH4	2.13057	0.0437986	0.0331245
ENSG00000167110.17	GOLGA2	2.13031	0.270044	0.0331461
ENSG00000143947.13	RPS27A	2.13019	0.383862	0.0331563
ENSG00000185670.7	ZBTB3	-2.13004	-1.98534	0.033168
ENSG00000181007.8	ZFP82	-2.12989	-0.0922359	0.033181
ENSG00000048392.11	RRM2B	-2.12977	-0.0850413	0.033191
ENSG00000175595.14	ERCC4	2.1292	0.200387	0.033238
ENSG00000100592.15	DAAM1	-2.12743	-0.178576	0.033384
ENSG00000241595.2	KRTAP9-4	-2.1273	-0.167585	0.033395
ENSG00000134905.16	CARS2	-2.12644	-0.0277333	0.0334666
ENSG00000165629.19	ATP5C1	-2.12622	-0.234678	0.033485
ENSG00000005981.12	ASB4	-2.12576	-0.0195794	0.033523
ENSG00000108231.12	LGI1	2.12531	2.85801	0.033561
ENSG00000169567.11	HINT1	2.1232	0.179902	0.0337372
ENSG00000166148.3	AVPR1A	-2.12315	-0.104649	0.033741
ENSG00000133059.16	DSTYK	-2.12297	-0.0940917	0.033756
ENSG00000100292.16	HMOX1	-2.12276	-0.115486	0.0337736
ENSG00000170892.10	TSEN34	2.12168	0.0494031	0.0338645
ENSG00000163565.18	IFI16	2.12058	0.140741	0.033957
ENSG00000163362.10	C1orf106	2.11975	0.0395294	0.0340268
ENSG00000260388.2	LINC00562	-2.1193	-0.0555646	0.034065
ENSG00000171227.6	TMEM37	2.11831	0.214196	0.034149
ENSG00000105974.11	CAV1	-2.11829	-0.232912	0.0341506
ENSG00000153094.22	BCL2L11	-2.11781	-0.119175	0.0341911
ENSG00000120992.17	LYPLA1	2.11752	0.259517	0.034216
ENSG00000114388.12	NPRL2	-2.11748	-0.316743	0.0342195
ENSG00000103047.7	TANGO6	-2.11706	-0.113525	0.0342547
ENSG00000241258.6	CRCP	-2.117	-0.402246	0.0342602
ENSG00000197461.13	PDGFA	2.11459	0.108209	0.034465
ENSG00000087111.20	PIGS	2.11432	1.8268	0.0344881
ENSG00000141574.7	SECTM1	-2.11389	-0.213261	0.034525
ENSG00000004897.11	CDC27	-2.11363	-0.207597	0.034547
ENSG00000137266.14	SLC22A23	-2.11355	-20.4068	0.034554
ENSG00000164654.15	MIOS	-2.11163	-0.109143	0.0347179
ENSG00000213930.11	GALT	-2.11158	-0.565652	0.0347223
ENSG00000105953.14	OGDH	2.11037	0.0978377	0.0348266
ENSG00000197601.12	FAR1	-2.10969	-0.264408	0.034885
ENSG00000263002.7	ZNF234	-2.10961	-0.0894521	0.034892
ENSG00000160993.3	ALKBH4	-2.10785	-160.135	0.035044
ENSG00000116288.12	PARK7	2.10712	0.114073	0.035107
ENSG00000280670.2	CCDC163	-2.10695	-0.011936	0.035122
ENSG00000162415.6	ZSWIM5	2.10683	0.115718	0.035132
ENSG00000187223.3	LCE2D	-2.10566	-6.52338	0.035234
ENSG00000273487.1	RP4-621B10.8	-2.10504	-0.106897	0.035288
ENSG00000143418.19	CERS2	-2.10441	-0.154471	0.0353428
ENSG00000132589.15	FLOT2	2.10431	0.197676	0.035351
ENSG00000138814.16	PPP3CA	2.10256	0.195678	0.035504
ENSG00000244694.7	PTCHD4	-2.10237	-0.143025	0.035521
ENSG00000167670.15	CHAF1A	-2.10138	-0.0819413	0.0356077
ENSG00000144868.13	TMEM108	-2.10138	-0.308307	0.035608
ENSG00000165899.10	OTOGL	2.10091	0.0579648	0.035649
ENSG00000174177.12	CTU2	-2.09872	-0.0590619	0.0358418
ENSG00000171174.13	RBKS	-2.09867	-0.183036	0.035846
ENSG00000125652.7	ALKBH7	-2.09804	-0.0976397	0.0359013
ENSG00000138085.16	ATRAID	-2.09691	-0.0570649	0.0360015
ENSG00000103034.14	NDRG4	-2.09663	-0.0862267	0.0360262
ENSG00000176978.13	DPP7	2.09573	0.0667296	0.0361059
ENSG00000169018.5	FEM1B	-2.09415	-0.755824	0.036247
ENSG00000137752.23	CASP1	-2.09361	-0.125203	0.0362949
ENSG00000185482.7	STAC3	-2.09334	-0.139436	0.036319
ENSG00000132912.12	DCTN4	-2.09264	-0.257463	0.036381
ENSG00000213714.1	FAM209B	-2.09188	-0.129183	0.036449
ENSG00000196843.15	ARID5A	-2.09096	-0.399584	0.0365319
ENSG00000124203.6	ZNF831	-2.08988	-16.1419	0.036629
ENSG00000125124.11	BBS2	2.08865	0.0201287	0.0367392
ENSG00000162433.14	AK4	2.08835	0.0343674	0.0367665
ENSG00000135549.14	PKIB	2.08739	0.0986748	0.036853
ENSG00000261341.6	CTD-2568A17.1	2.08698	0.0510886	0.03689
ENSG00000189266.11	PNRC2	2.08641	0.55989	0.0369415
ENSG00000140464.19	PML	-2.08633	-0.0863392	0.0369491
ENSG00000132199.18	ENOSF1	-2.08442	-0.290195	0.037122
ENSG00000267795.5	SMIM22	2.08404	0.0498747	0.0371562
ENSG00000178038.16	ALS2CL	-2.08396	-0.0520036	0.037164
ENSG00000198948.11	MFAP3L	-2.08355	-0.127228	0.037201
ENSG00000136940.13	PDCL	-2.083	-0.843909	0.037251
ENSG00000004779.9	NDUFAB1	-2.08249	-0.431704	0.037298
ENSG00000131686.14	CA6	2.08238	0.721443	0.037308
ENSG00000138363.14	ATIC	-2.08136	-0.0276876	0.0374006
ENSG00000122852.14	SFTPA1	-2.08122	-7.35169	0.037414
ENSG00000262681.2	RP11-311F12.1	-2.08104	-0.0865185	0.03743
ENSG00000204498.10	NFKBIL1	-2.08086	-0.210355	0.037447
ENSG00000174851.15	YIF1A	-2.07958	-0.168416	0.0375641
ENSG00000167754.12	KLK5	2.07881	0.0998172	0.0376345
ENSG00000166394.14	CYB5R2	2.07782	0.0166956	0.0377255
ENSG00000011523.13	CEP68	2.07724	0.0867416	0.037779
ENSG00000178184.15	PARD6G	-2.07715	-0.186324	0.037788
ENSG00000126456.15	IRF3	-2.07682	-0.327825	0.037818
ENSG00000013374.15	NUB1	-2.07523	-0.115773	0.0379652
ENSG00000160051.11	IQCC	-2.07473	-0.406442	0.038012
ENSG00000240230.5	COX19	-2.07439	-0.209386	0.038043
ENSG00000138495.6	COX17	2.07392	0.17856	0.038087
ENSG00000112941.13	PAPD7	2.07317	0.218002	0.0381568
ENSG00000225518.2	LINC01703	-2.07288	-0.0728364	0.0381839
ENSG00000137691.12	C11orf70	2.07237	0.26264	0.038231
ENSG00000158019.20	BRE	2.06992	5.02882	0.03846
ENSG00000212659.1	KRTAP9-6	-2.06885	-0.0787328	0.03856
ENSG00000183020.13	AP2A2	2.06851	0.118016	0.0385924
ENSG00000155275.18	TRMT44	2.06746	0.0567076	0.038691
ENSG00000197785.13	ATAD3A	-2.0673	-0.172392	0.038706
ENSG00000165923.15	AGBL2	-2.06594	-0.593738	0.0388338
ENSG00000234465.10	PINLYP	2.06593	0.0235792	0.0388352
ENSG00000071564.14	TCF3	-2.06559	-1.59104	0.038867
ENSG00000182196.13	ARL6IP4	2.0655	0.191297	0.038876
ENSG00000171291.8	ZNF439	2.06512	0.059746	0.0389116
ENSG00000265055.1	AC145343.2	2.06306	0.0595668	0.039107
ENSG00000226562.3	CYP4F26P	2.06244	0.0536746	0.0391658
ENSG00000156968.8	MPV17L	-2.06171	-0.0746006	0.0392349
ENSG00000116668.12	SWT1	-2.0615	-0.867069	0.0392555
ENSG00000114378.16	HYAL1	-2.06107	-0.145089	0.039296
ENSG00000135625.7	EGR4	2.06042	18.2961	0.039358
ENSG00000101447.14	FAM83D	-2.05935	-0.0436597	0.039461
ENSG00000139684.13	ESD	-2.05821	-0.367632	0.0395699
ENSG00000078304.19	PPP2R5C	-2.05644	-0.126839	0.0397405
ENSG00000265752.2	RP11-403A21.1	2.05624	0.0672188	0.039759
ENSG00000269843.1	CTC-490E21.10	2.0562	0.537203	0.0397633
ENSG00000162775.14	RBM15	-2.0549	-4.06611	0.039889
ENSG00000267130.1	CTD-2540B15.9	-2.05453	-0.0828281	0.039924
ENSG00000010295.19	IFFO1	2.05402	0.134174	0.039974
ENSG00000108509.20	CAMTA2	2.05378	0.256429	0.039997
ENSG00000173599.13	PC	-2.05292	-2.56167	0.04008
ENSG00000078140.13	UBE2K	-2.05287	-0.171371	0.040085
ENSG00000106258.13	CYP3A5	-2.05271	-0.197868	0.040101
ENSG00000215045.8	GRID2IP	2.05259	0.0658571	0.040112
ENSG00000005243.9	COPZ2	2.05252	0.113211	0.0401194
ENSG00000117597.17	DIEXF	-2.0522	-0.17743	0.04015
ENSG00000142149.8	HUNK	2.05195	0.0620017	0.0401744
ENSG00000153487.12	ING1	-2.05118	-0.257734	0.040249
ENSG00000269729.1	AC006262.4	-2.05099	-0.201011	0.040268
ENSG00000132932.16	ATP8A2	2.05092	17.9655	0.040275
ENSG00000167895.14	TMC8	2.04971	0.0594467	0.0403924
ENSG00000205250.8	E2F4	2.04923	0.838171	0.0404397
ENSG00000196793.13	ZNF239	-2.04855	-0.0808721	0.040506
ENSG00000232837.1	LINC01700	2.04844	0.26135	0.040517
ENSG00000166272.16	WBP1L	-2.04783	-0.458007	0.040577
ENSG00000166167.17	BTRC	2.0468	0.0809313	0.0406776
ENSG00000101182.14	PSMA7	-2.04629	-0.55563	0.040728
ENSG00000100644.16	HIF1A	-2.04603	-0.23556	0.040753
ENSG00000228672.3	PROB1	-2.04468	-0.0729981	0.040886
ENSG00000174007.7	CEP19	2.04339	0.585825	0.041014
ENSG00000174928.15	C3orf33	-2.04277	-0.0987869	0.041075
ENSG00000066336.11	SPI1	-2.04242	-35.9129	0.04111
ENSG00000104979.8	C19orf53	2.0414	0.113727	0.041211
ENSG00000072401.14	UBE2D1	-2.04101	-0.823496	0.04125
ENSG00000175928.5	LRRN1	2.0394	0.171427	0.04141
ENSG00000272745.1	RP5-1007H16.1	2.03925	0.520692	0.041425
ENSG00000139291.13	TMEM19	-2.03822	-0.473476	0.0415282
ENSG00000164733.20	CTSB	2.03713	0.219439	0.0416369
ENSG00000141446.10	ESCO1	-2.03668	-0.324593	0.041682
ENSG00000135605.12	TEC	-2.03609	-0.103223	0.0417412
ENSG00000101577.9	LPIN2	2.03608	0.118268	0.0417427
ENSG00000203837.4	PNLIPRP3	-2.03604	-0.101286	0.0417465
ENSG00000169762.16	TAPT1	-2.03564	-0.732992	0.041787
ENSG00000142675.17	CNKSR1	-2.03544	-0.233694	0.0418065
ENSG00000267440.1	CTC-501O10.1	-2.03527	-0.0362185	0.041824
ENSG00000116161.17	CACYBP	-2.03469	-2.59054	0.041882
ENSG00000173085.13	COQ2	2.03418	0.181465	0.0419331
ENSG00000165480.15	SKA3	-2.03365	-6.10318	0.041987
ENSG00000169660.15	HEXDC	2.03318	0.0356541	0.0420346
ENSG00000156194.17	PPEF2	-2.03185	-0.0400223	0.0421691
ENSG00000128833.12	MYO5C	-2.03177	-0.0210904	0.0421771
ENSG00000073754.5	CD5L	2.03104	0.0421081	0.042251
ENSG00000115828.15	QPCT	2.03082	0.233197	0.0422732
ENSG00000261804.1	RP11-44F14.2	2.02903	5.24356	0.042455
ENSG00000142534.6	RPS11	-2.02581	-0.093997	0.0427839
ENSG00000125449.6	ARMC7	-2.02514	-1.35877	0.042853
ENSG00000128789.20	PSMG2	-2.02494	-0.0532155	0.0428734
ENSG00000229370.1	AC092635.1	-2.02352	-0.0400043	0.0430191
ENSG00000182183.14	FAM159A	-2.0225	-0.0565152	0.043125
ENSG00000130479.10	MAP1S	2.02162	0.104625	0.043216
ENSG00000119943.12	PYROXD2	-2.02062	-0.0170283	0.0433196
ENSG00000104881.15	PPP1R13L	2.02043	4.16977	0.043339
ENSG00000172020.12	GAP43	2.02038	0.416427	0.0433441
ENSG00000012232.8	EXTL3	-2.01972	-0.213597	0.0434127
ENSG00000100154.14	TTC28	2.01949	0.21909	0.043436
ENSG00000128709.12	HOXD9	2.01904	0.147735	0.0434832
ENSG00000130707.17	ASS1	-2.01888	-0.063623	0.0434997
ENSG00000156049.6	GNA14	-2.01751	-0.345972	0.043642
ENSG00000135049.15	AGTPBP1	-2.01629	-0.189259	0.04377
ENSG00000204525.16	HLA-C	-2.01615	-0.0255033	0.0437838
ENSG00000100614.17	PPM1A	-2.01573	-0.0795491	0.043828
ENSG00000075151.20	EIF4G3	-2.0154	-0.0144307	0.0438631
ENSG00000233967.6	RP11-250B2.3	-2.01296	-0.0193478	0.0441189
ENSG00000111640.14	GAPDH	-2.01268	-0.451956	0.044148
ENSG00000141542.10	RAB40B	2.01243	0.124127	0.044175
ENSG00000165521.15	EML5	2.0121	3.32727	0.044209
ENSG00000258366.7	RTEL1	-2.01153	-0.372951	0.04427
ENSG00000169967.16	MAP3K2	-2.00921	-0.171179	0.0445148
ENSG00000066248.14	NGEF	-2.00897	-0.0480838	0.0445407
ENSG00000053254.15	FOXN3	-2.00893	-1.4848	0.044545
ENSG00000204424.9	LY6G6F	-2.00849	-0.137059	0.044591
ENSG00000214367.7	HAUS3	2.00792	0.872254	0.044652
ENSG00000143379.12	SETDB1	2.0078	0.0828342	0.044665
ENSG00000186665.9	C17orf58	2.00696	0.222528	0.044754
ENSG00000197070.13	ARRDC1	2.00572	0.0687691	0.0448859
ENSG00000188015.9	S100A3	2.00554	0.140713	0.0449054
ENSG00000137225.12	CAPN11	-2.00292	-0.0655234	0.045186
ENSG00000140876.11	NUDT7	-2.00255	-0.0363646	0.0452255
ENSG00000103363.14	ELOB	2.00151	0.427193	0.045337
ENSG00000271151.1	RP11-394I13.2	-2.00039	-0.119404	0.045458
ENSG00000117697.14	NSL1	1.99963	0.0395179	0.04554
ENSG00000171097.13	KYAT1	-1.99646	-9.81713	0.045884
ENSG00000139187.9	KLRG1	-1.99606	-0.0542471	0.045927
ENSG00000160226.15	C21orf2	1.99525	0.0221285	0.046016
ENSG00000174238.14	PITPNA	-1.99512	-0.0850745	0.0460301
ENSG00000228727.8	SAPCD1	-1.99398	-0.308724	0.046154
ENSG00000188779.10	SKOR1	1.99371	0.0455427	0.0461833
ENSG00000070423.17	RNF126	-1.99338	-0.878752	0.04622
ENSG00000121775.17	TMEM39B	1.99313	0.16632	0.046247
ENSG00000106560.10	GIMAP2	1.99279	0.0867701	0.0462849
ENSG00000143727.15	ACP1	-1.99259	-0.203752	0.0463064
ENSG00000110218.8	PANX1	-1.99212	-0.309156	0.046358
ENSG00000081041.8	CXCL2	-1.99123	-0.130958	0.046456
ENSG00000184979.9	USP18	-1.99085	-3.38006	0.046497
ENSG00000168135.4	KCNJ4	1.98778	7.68486	0.046836
ENSG00000143147.14	GPR161	-1.98714	-0.137039	0.0469066
ENSG00000100344.10	PNPLA3	1.98665	0.0904102	0.046961
ENSG00000112981.4	NME5	1.98592	0.0818642	0.047042
ENSG00000160613.12	PCSK7	1.98502	0.054968	0.0471426
ENSG00000175315.2	CST6	-1.98345	-0.098954	0.0473175
ENSG00000108406.9	DHX40	-1.98335	-0.166505	0.047328
ENSG00000143612.19	C1orf43	-1.98221	-0.103963	0.047456
ENSG00000130768.14	SMPDL3B	1.98179	0.312016	0.047503
ENSG00000278727.1	AC000403.4	1.98121	0.112764	0.047568
ENSG00000257743.8	MGAM2	-1.98111	-0.0648196	0.047579
ENSG00000180834.7	MAP6D1	1.98048	0.0177994	0.0476498
ENSG00000127418.14	FGFRL1	-1.98033	-0.0772232	0.047667
ENSG00000188996.4	HUS1B	1.97903	0.125919	0.047813
ENSG00000271862.1	RP11-343L5.2	1.97883	0.17702	0.047835
ENSG00000186470.13	BTN3A2	1.97817	0.0105207	0.0479096
ENSG00000133247.13	KMT5C	1.97798	0.151074	0.0479312
ENSG00000198420.9	TCAF1	1.97734	0.15291	0.0480029
ENSG00000078687.17	TNRC6C	-1.97701	-0.32784	0.04804
ENSG00000260645.1	RP11-250B2.5	-1.97697	-0.0387962	0.0480446
ENSG00000140471.16	LINS1	-1.97641	-0.51696	0.048108
ENSG00000120742.10	SERP1	1.97628	0.459017	0.0481234
ENSG00000108622.10	ICAM2	1.9758	0.116443	0.0481776
ENSG00000161217.11	PCYT1A	1.97564	0.0438372	0.048196
ENSG00000124767.6	GLO1	-1.9755	-0.0270377	0.048211
ENSG00000181929.11	PRKAG1	1.97547	0.306609	0.048215
ENSG00000183914.14	DNAH2	1.97533	0.17628	0.048231
ENSG00000166396.12	SERPINB7	-1.97505	-0.0899354	0.048262
ENSG00000143401.14	ANP32E	-1.97377	-1.25607	0.048408
ENSG00000176171.11	BNIP3	1.97287	0.0575196	0.0485103
ENSG00000100104.13	SRRD	1.97279	0.0679042	0.0485195
ENSG00000187741.14	FANCA	1.97218	0.130016	0.048589
ENSG00000167850.3	CD300C	-1.9719	-0.0728021	0.0486206
ENSG00000162885.12	B3GALNT2	1.97163	0.107118	0.0486516
ENSG00000152213.3	ARL11	-1.97039	-0.125706	0.0487941
ENSG00000163162.8	RNF149	1.97027	1.49579	0.048808
ENSG00000071626.16	DAZAP1	1.97024	0.162154	0.048811
ENSG00000149557.12	FEZ1	1.97008	0.22594	0.048829
ENSG00000187672.12	ERC2	-1.97	-1.17616	0.048838
ENSG00000152518.7	ZFP36L2	-1.96991	-0.523325	0.048849
ENSG00000196358.10	NTNG2	1.96779	0.221826	0.049092
ENSG00000141570.10	CBX8	1.96737	0.0379227	0.0491408
ENSG00000141295.13	SCRN2	-1.96642	-0.0135632	0.0492506
ENSG00000107562.16	CXCL12	-1.96535	-9.99342	0.049374
ENSG00000144118.13	RALB	1.96531	0.10427	0.0493784
ENSG00000174564.12	IL20RB	1.96485	0.0925076	0.049432
ENSG00000117280.12	RAB29	-1.96472	-0.0393388	0.049447
ENSG00000134318.13	ROCK2	1.96405	0.217909	0.049524
ENSG00000196586.13	MYO6	1.96273	0.20131	0.049678
ENSG00000185000.11	DGAT1	1.96246	0.0929829	0.0497088
ENSG00000204618.8	RNF39	-1.96187	-0.063952	0.049778
ENSG00000067082.14	KLF6	1.96175	14.0732	0.049792
ENSG00000105971.14	CAV2	-1.96083	-0.099456	0.049899
ENSG00000025423.11	HSD17B6	-1.96027	-1.93745	0.049964
ENSG00000198056.13	PRIM1	1.96027	0.0845603	0.049964
ENSG00000182054.9	IDH2	-1.96016	-0.0125152	0.0499777
ENSG00000101052.12	IFT52	-1.95982	-0.0588708	0.0500171
ENSG00000186106.11	ANKRD46	1.95959	0.218343	0.050044
ENSG00000084676.15	NCOA1	-1.9592	-0.087576	0.0500888
ENSG00000123124.13	WWP1	1.95872	0.108748	0.0501457
ENSG00000125247.15	TMTC4	-1.95868	-0.0354009	0.05015
ENSG00000170476.15	MZB1	1.95843	0.479838	0.05018
ENSG00000007384.15	RHBDF1	1.95692	1.96326	0.0503567
ENSG00000189171.14	S100A13	-1.95662	-0.0533822	0.0503922
ENSG00000010319.6	SEMA3G	-1.95592	-0.909847	0.050474
ENSG00000089053.12	ANAPC5	-1.95558	-1.19519	0.050515
ENSG00000172717.15	FAM71D	-1.95518	-0.100564	0.050562
ENSG00000082438.15	COBLL1	1.95466	0.498574	0.050623
ENSG00000241839.9	PLEKHO2	1.95387	0.0853556	0.0507167
ENSG00000168958.19	MFF	1.95383	0.0586951	0.0507211
ENSG00000171132.13	PRKCE	-1.95317	-0.150348	0.0508
ENSG00000160179.18	ABCG1	1.95285	0.172881	0.050837
ENSG00000133818.13	RRAS2	-1.95061	-0.0550247	0.0511036
ENSG00000138744.14	NAAA	-1.95047	-0.00891884	0.0511198
ENSG00000005379.15	TSPOAP1	1.9502	0.0341933	0.0511525
ENSG00000103932.11	RPAP1	-1.95005	-0.0219094	0.0511707
ENSG00000237372.2	UNQ6494	-1.94978	-0.0986279	0.0512025
ENSG00000143324.13	XPR1	1.94972	0.255638	0.051209
ENSG00000132780.16	NASP	1.94923	0.710909	0.0512677
ENSG00000176946.11	THAP4	1.94657	0.202061	0.0515861
ENSG00000178568.14	ERBB4	-1.94629	-0.0579167	0.0516197
ENSG00000196352.14	CD55	1.94488	0.301375	0.05179
ENSG00000267940.1	RP11-290F24.6	-1.94469	-5.36419	0.051812
ENSG00000157778.8	PSMG3	-1.94463	-0.163921	0.0518192
ENSG00000167578.17	RAB4B	1.94448	0.81966	0.0518378
ENSG00000148337.20	CIZ1	-1.94447	-0.0758098	0.0518388
ENSG00000167077.12	MEI1	1.9444	0.0562471	0.0518476
ENSG00000005436.13	GCFC2	1.9441	0.20548	0.051884
ENSG00000198522.13	GPN1	1.94402	0.120393	0.051893
ENSG00000104804.7	TULP2	-1.94175	-0.0667183	0.052167
ENSG00000143412.9	ANXA9	-1.94104	-0.0353173	0.0522533
ENSG00000160410.14	SHKBP1	1.94036	0.194073	0.0523365
ENSG00000183798.4	EMILIN3	-1.93975	-15.0024	0.05241
ENSG00000182389.19	CACNB4	1.93808	0.0597327	0.052613
ENSG00000140961.12	OSGIN1	-1.93781	-0.046074	0.052646
ENSG00000113248.5	PCDHB15	-1.93766	-0.110932	0.052665
ENSG00000153936.16	HS2ST1	1.93463	0.063222	0.0530362
ENSG00000230487.7	PSMG3-AS1	1.93454	0.0575842	0.0530469
ENSG00000101605.12	MYOM1	1.93398	0.0523177	0.0531158
ENSG00000076356.6	PLXNA2	-1.93335	-0.141975	0.053193
ENSG00000004139.13	SARM1	1.93326	0.0637906	0.0532037
ENSG00000125450.10	NUP85	-1.9329	-0.0183646	0.0532486
ENSG00000128564.6	VGF	1.93242	0.0209573	0.0533073
ENSG00000107960.10	STN1	1.93193	0.0950525	0.053368
ENSG00000145425.9	RPS3A	-1.93165	-0.466042	0.0534024
ENSG00000130590.13	SAMD10	1.93162	0.124619	0.0534064
ENSG00000162222.13	TTC9C	-1.9286	-0.0746462	0.05378
ENSG00000007038.10	PRSS21	1.92743	0.0815991	0.053926
ENSG00000102710.19	SUPT20H	1.92704	0.327838	0.053975
ENSG00000267107.6	PCAT19	1.9256	0.0379189	0.054154
ENSG00000152804.10	HHEX	1.92526	0.188594	0.054197
ENSG00000165275.9	TRMT10B	-1.92468	-0.0586693	0.0542693
ENSG00000116157.5	GPX7	-1.92431	-0.0101365	0.0543164
ENSG00000125835.18	SNRPB	-1.92425	-0.279715	0.054323
ENSG00000111644.7	ACRBP	1.9241	0.595395	0.054342
ENSG00000271427.1	RP11-188D8.1	-1.92404	-0.076713	0.054349
ENSG00000109758.8	HGFAC	1.92401	0.0930568	0.0543529
ENSG00000196576.14	PLXNB2	-1.92288	-0.0777151	0.0544956
ENSG00000172086.7	KRCC1	1.92165	0.302644	0.05465
ENSG00000091704.9	CPA1	-1.92154	-1.06246	0.0546632
ENSG00000167536.13	DHRS13	-1.92098	-0.0652309	0.0547343
ENSG00000185149.5	NPY2R	1.92089	0.169756	0.054745
ENSG00000150783.9	TEX12	-1.92081	-0.0984192	0.0547552
ENSG00000062370.16	ZNF112	-1.91996	-0.0715373	0.054863
ENSG00000111728.10	ST8SIA1	1.91897	0.0603506	0.0549884
ENSG00000197429.10	IPP	-1.91881	-0.275055	0.055008
ENSG00000266709.1	RP11-214O1.2	1.91825	0.0372497	0.055079
ENSG00000165118.14	C9orf64	1.91685	0.117577	0.055257
ENSG00000250971.1	RP11-696F12.1	-1.91644	-0.0377589	0.0553086
ENSG00000100218.11	RSPH14	-1.91609	-0.225435	0.055354
ENSG00000100228.12	RAB36	1.91609	0.16601	0.055354
ENSG00000179178.10	TMEM125	-1.91507	-4.31664	0.055484
ENSG00000270996.1	RP11-342K6.4	-1.91495	-0.0676401	0.0554993
ENSG00000165609.12	NUDT5	-1.91485	-0.0726536	0.055512
ENSG00000138109.9	CYP2C9	-1.91279	-0.05165	0.0557747
ENSG00000151498.11	ACAD8	1.91238	0.0686036	0.0558275
ENSG00000168273.7	SMIM4	1.9112	0.215796	0.055979
ENSG00000134470.20	IL15RA	-1.9111	-0.107146	0.0559919
ENSG00000184209.14	SNRNP35	1.91093	0.113434	0.0560135
ENSG00000068078.17	FGFR3	-1.91092	-0.511754	0.056015
ENSG00000148468.16	FAM171A1	1.9095	0.292535	0.056197
ENSG00000112592.13	TBP	-1.90803	-0.123062	0.056387
ENSG00000197442.9	MAP3K5	-1.90788	-0.16622	0.0564071
ENSG00000069424.14	KCNAB2	1.90719	0.462016	0.056496
ENSG00000134020.7	PEBP4	-1.90647	-0.0739621	0.0565892
ENSG00000249242.7	TMEM150C	-1.90607	-0.107141	0.0566417
ENSG00000159111.12	MRPL10	1.90589	0.0693912	0.0566641
ENSG00000155561.14	NUP205	1.90585	0.48795	0.0566691
ENSG00000173409.13	ARV1	-1.90432	-0.100847	0.056869
ENSG00000215187.10	FAM166B	1.90431	0.107856	0.0568697
ENSG00000164010.13	ERMAP	1.90404	0.0710063	0.0569054
ENSG00000152689.17	RASGRP3	1.90392	0.0367407	0.056921
ENSG00000137193.13	PIM1	1.90325	24.2321	0.057008
ENSG00000120068.6	HOXB8	-1.90319	-1.44175	0.057016
ENSG00000251576.1	LINC01267	1.90156	0.048301	0.057229
ENSG00000101166.15	PRELID3B	1.90107	0.186469	0.0572929
ENSG00000236384.7	LINC00479	-1.90107	-0.00596282	0.0572929
ENSG00000160201.11	U2AF1	1.89836	0.0522655	0.057649
ENSG00000172845.14	SP3	-1.89833	-0.572862	0.057652
ENSG00000108828.15	VAT1	1.89784	0.0330231	0.0577167
ENSG00000170043.11	TRAPPC1	1.89767	0.654598	0.0577398
ENSG00000168303.6	MPLKIP	1.89766	0.86994	0.057741
ENSG00000272462.2	U91328.19	-1.89702	-0.0265767	0.0578259
ENSG00000205959.3	RP11-689P11.2	1.8968	0.234056	0.057855
ENSG00000103342.12	GSPT1	1.89654	0.226906	0.057888
ENSG00000240053.8	LY6G5B	1.89646	0.0750531	0.0578987
ENSG00000197362.14	ZNF786	1.89624	0.0623216	0.057928
ENSG00000159352.15	PSMD4	1.89596	0.166169	0.0579654
ENSG00000096433.10	ITPR3	1.89577	0.0821576	0.05799
ENSG00000189050.15	RNFT1	-1.89546	-0.0786639	0.0580321
ENSG00000009790.14	TRAF3IP3	-1.89542	-0.172686	0.058037
ENSG00000130714.15	POMT1	1.89531	0.0490455	0.0580509
ENSG00000167703.14	SLC43A2	1.89487	3.93958	0.058109
ENSG00000138835.22	RGS3	1.89358	0.0658847	0.0582804
ENSG00000171443.6	ZNF524	1.89285	1.17672	0.058378
ENSG00000164039.14	BDH2	-1.89257	-0.0141451	0.0584156
ENSG00000171724.2	VAT1L	-1.89192	-0.159686	0.058502
ENSG00000111653.19	ING4	1.89143	0.314024	0.058567
ENSG00000188554.13	NBR1	1.89088	0.0841495	0.0586399
ENSG00000137478.14	FCHSD2	1.89069	0.441503	0.0586656
ENSG00000115750.16	TAF1B	1.89059	0.0195921	0.0586785
ENSG00000272047.1	GTF2H5	-1.89053	-0.104993	0.0586868
ENSG00000012048.20	BRCA1	-1.89045	-0.387548	0.058698
ENSG00000230658.1	KLHL7-AS1	-1.89003	-0.0123703	0.0587536
ENSG00000188803.14	SHISA6	-1.8894	-0.151541	0.0588388
ENSG00000165813.18	CCDC186	-1.88879	-0.2604	0.0589204
ENSG00000140848.16	CPNE2	-1.88873	-0.0519756	0.0589286
ENSG00000127948.15	POR	-1.88871	-0.0601992	0.05893
ENSG00000147364.16	FBXO25	1.88851	0.0489386	0.0589575
ENSG00000149289.10	ZC3H12C	-1.88814	-0.0356378	0.0590075
ENSG00000248994.1	RP11-259O2.1	1.88796	0.0409438	0.0590311
ENSG00000236990.1	RP11-433J20.1	1.88779	0.117536	0.0590537
ENSG00000115761.15	NOL10	1.8877	0.185606	0.0590659
ENSG00000155636.14	RBM45	1.88766	0.20242	0.059071
ENSG00000005175.9	RPAP3	1.88754	0.261334	0.059088
ENSG00000142208.15	AKT1	1.88752	0.0711804	0.059091
ENSG00000162639.15	HENMT1	1.88745	0.262338	0.0590992
ENSG00000103429.10	BFAR	1.88726	0.584403	0.059125
ENSG00000105875.13	WDR91	1.88726	0.0473591	0.0591255
ENSG00000072422.16	RHOBTB1	1.88717	0.0472285	0.0591379
ENSG00000181666.17	HKR1	-1.88711	-0.110196	0.0591459
ENSG00000079950.13	STX7	-1.88707	-0.0789171	0.059151
ENSG00000163207.6	IVL	1.88666	0.10263	0.059206
ENSG00000008838.19	MED24	-1.88656	-0.0318798	0.0592192
ENSG00000102189.16	EEA1	1.88649	0.155538	0.0592283
ENSG00000171130.17	ATP6V0E2	-1.88649	-0.0323763	0.0592287
ENSG00000106780.8	MEGF9	1.88387	0.126389	0.059582
ENSG00000273145.1	CITF22-92A6.1	-1.88308	-0.183745	0.05969
ENSG00000134780.9	DAGLA	1.88263	0.414879	0.059751
ENSG00000143633.12	C1orf131	1.88231	0.154377	0.059794
ENSG00000069849.10	ATP1B3	1.88204	0.305472	0.059831
ENSG00000067533.5	RRP15	1.88203	0.0367161	0.0598322
ENSG00000172590.18	MRPL52	-1.88181	-0.0915239	0.0598618
ENSG00000101773.18	RBBP8	1.8815	0.334345	0.059904
ENSG00000105552.14	BCAT2	-1.88136	-0.181973	0.0599226
ENSG00000172315.5	TP53RK	1.88033	0.284518	0.060063
ENSG00000177558.3	FAM187B	-1.87986	-1.40197	0.060127
ENSG00000166145.14	SPINT1	1.87953	0.118557	0.0601727
ENSG00000166794.4	PPIB	-1.8795	-0.288837	0.0601764
ENSG00000164530.13	PI16	-1.87849	-0.169914	0.0603139
ENSG00000112624.12	GLTSCR1L	-1.87836	-0.218424	0.060332
ENSG00000178149.16	DALRD3	1.87788	0.100105	0.060397
ENSG00000154040.20	CABYR	1.87785	0.0962105	0.0604012
ENSG00000092758.15	COL9A3	1.87769	0.0862355	0.0604242
ENSG00000140474.12	ULK3	1.87762	0.290756	0.060433
ENSG00000162496.8	DHRS3	1.87594	0.577434	0.060664
ENSG00000254726.2	MEX3A	1.87577	0.0629111	0.060687
ENSG00000034677.12	RNF19A	-1.87426	-0.162258	0.060895
ENSG00000244953.1	RP11-613D13.8	1.87416	0.0359689	0.0609083
ENSG00000124702.17	KLHDC3	1.87367	0.381652	0.060976
ENSG00000111445.13	RFC5	-1.87359	-0.174108	0.060987
ENSG00000183354.11	KIAA2026	1.87351	0.498045	0.060998
ENSG00000164465.18	DCBLD1	-1.87277	-0.0595107	0.0611003
ENSG00000100191.5	SLC5A4	1.87212	0.0229675	0.0611895
ENSG00000206127.10	GOLGA8O	1.87061	0.0203607	0.0613986
ENSG00000113387.11	SUB1	1.8704	26.4325	0.061428
ENSG00000182240.15	BACE2	1.87038	0.10393	0.061431
ENSG00000140279.12	DUOX2	-1.86978	-0.058941	0.061514
ENSG00000117408.10	IPO13	-1.8696	-0.881334	0.0615399
ENSG00000186891.13	TNFRSF18	-1.86923	-0.260949	0.061591
ENSG00000186635.14	ARAP1	-1.86915	-0.033049	0.0616024
ENSG00000273448.1	RP11-166O4.6	1.86914	0.0253986	0.0616037
ENSG00000214029.4	ZNF891	-1.86889	-0.0593437	0.0616384
ENSG00000196411.9	EPHB4	1.8684	0.408171	0.061706
ENSG00000254343.2	RP11-760H22.2	-1.86794	-0.106236	0.0617711
ENSG00000104853.15	CLPTM1	-1.86785	-0.0713635	0.0617836
ENSG00000105258.8	POLR2I	1.86719	0.112972	0.0618751
ENSG00000177465.4	ACOT4	1.86655	0.0379103	0.0619645
ENSG00000233903.2	Z83851.4	1.8664	0.0850891	0.061986
ENSG00000277791.4	PSMB3	1.86539	0.0591433	0.0621266
ENSG00000196659.9	TTC30B	-1.86425	-0.14983	0.0622867
ENSG00000103502.13	CDIPT	1.86402	0.263334	0.0623194
ENSG00000069493.14	CLEC2D	1.86355	0.0265558	0.0623846
ENSG00000165915.13	SLC39A13	-1.86282	-0.097187	0.0624872
ENSG00000249628.2	LINC00942	-1.86275	-0.107888	0.062498
ENSG00000023697.12	DERA	1.86231	0.0853988	0.062559
ENSG00000138758.11	SEPT11	-1.86218	-0.542557	0.062578
ENSG00000126561.16	STAT5A	1.86136	0.333505	0.062693
ENSG00000188725.7	SMIM15	1.86133	0.210516	0.062697
ENSG00000119203.13	CPSF3	-1.8612	-0.0318032	0.0627165
ENSG00000198901.13	PRC1	-1.86112	-0.227132	0.0627266
ENSG00000121879.3	PIK3CA	1.86032	0.337043	0.06284
ENSG00000112343.10	TRIM38	-1.85993	-0.0729015	0.0628958
ENSG00000128805.14	ARHGAP22	-1.85896	-0.0820076	0.0630334
ENSG00000271811.1	RP1-79C4.4	1.85876	0.013812	0.0630613
ENSG00000275832.4	ARHGAP23	1.85838	0.0743613	0.0631147
ENSG00000151458.11	ANKRD50	1.85801	0.0841085	0.0631681
ENSG00000235576.1	LINC01871	-1.85718	-13.0504	0.063285
ENSG00000105202.8	FBL	1.85697	0.169006	0.063316
ENSG00000267416.1	CTD-2319I12.2	-1.85665	-0.163431	0.0633606
ENSG00000139433.9	GLTP	-1.8565	-0.0730611	0.0633818
ENSG00000198863.7	RUNDC1	1.85509	0.137031	0.063584
ENSG00000159648.11	TEPP	1.85501	0.0224888	0.063595
ENSG00000114993.16	RTKN	-1.85489	-0.147308	0.0636113
ENSG00000117472.9	TSPAN1	1.85399	0.0855794	0.0637403
ENSG00000085982.13	USP40	-1.85309	-0.0387849	0.0638697
ENSG00000037757.13	MRI1	1.85154	0.016741	0.0640924
ENSG00000146414.15	SHPRH	1.85107	8.25479	0.06416
ENSG00000089639.10	GMIP	1.85063	0.0834233	0.0642224
ENSG00000159267.14	HLCS	-1.85014	-0.0130099	0.0642939
ENSG00000089094.18	KDM2B	1.84995	0.1273	0.064321
ENSG00000106511.5	MEOX2	-1.84971	-21.3781	0.064355
ENSG00000167797.7	CDK2AP2	-1.84929	-0.304744	0.064416
ENSG00000169813.16	HNRNPF	-1.84846	-0.509669	0.0645361
ENSG00000108826.15	MRPL27	-1.84764	-0.282946	0.064654
ENSG00000172061.8	LRRC15	-1.84717	-0.105767	0.064722
ENSG00000145016.15	RUBCN	-1.84679	-0.484983	0.064778
ENSG00000084090.13	STARD7	1.84621	0.169007	0.0648611
ENSG00000074219.13	TEAD2	1.84584	5.02413	0.064915
ENSG00000159713.10	TPPP3	1.84538	0.962834	0.0649821
ENSG00000169902.13	TPST1	1.84391	0.543809	0.065196
ENSG00000264278.1	RP11-162A12.2	1.84372	0.204841	0.065224
ENSG00000184220.11	CMSS1	1.84211	0.0769266	0.0654591
ENSG00000241852.9	C8orf58	1.842	0.143013	0.065475
ENSG00000178096.8	BOLA1	1.84196	139.115	0.065481
ENSG00000164296.6	TIGD6	-1.84094	-0.0295068	0.0656304
ENSG00000025800.13	KPNA6	-1.84038	-0.165147	0.065712
ENSG00000257756.5	RP11-776A13.3	-1.84025	-0.0365869	0.0657321
ENSG00000008853.16	RHOBTB2	1.83948	0.085196	0.065844
ENSG00000246705.4	H2AFJ	1.83864	0.242192	0.0659688
ENSG00000182013.17	PNMAL1	-1.83823	-0.0153585	0.066028
ENSG00000168002.11	POLR2G	1.83809	1.10393	0.066049
ENSG00000125637.15	PSD4	1.83801	0.0228265	0.0660606
ENSG00000165621.8	OXGR1	1.83796	0.0383281	0.0660685
ENSG00000282608.1	ADORA3	-1.83766	-0.146821	0.066113
ENSG00000092847.11	AGO1	-1.83761	-0.240793	0.0661195
ENSG00000138271.5	GPR87	1.83759	8.04139	0.066123
ENSG00000125780.11	TGM3	1.8371	0.152245	0.066195
ENSG00000213279.2	RP1-29C18.9	1.83697	0.198787	0.066214
ENSG00000261064.1	RP11-1000B6.3	-1.83694	-0.107534	0.066219
ENSG00000109101.7	FOXN1	-1.83655	-0.152656	0.066276
ENSG00000171456.16	ASXL1	1.83628	0.288957	0.0663166
ENSG00000153237.17	CCDC148	-1.83578	-0.204607	0.0663902
ENSG00000104447.12	TRPS1	-1.83513	-46.0397	0.066487
ENSG00000134001.12	EIF2S1	-1.83499	-0.185891	0.0665077
ENSG00000188523.8	CFAP77	1.83479	0.149588	0.0665363
ENSG00000166435.15	XRRA1	1.83466	0.0115017	0.066556
ENSG00000113645.14	WWC1	-1.83409	-0.358812	0.06664
ENSG00000066651.18	TRMT11	1.83395	0.175933	0.066661
ENSG00000274070.1	GATSL2	-1.83391	-0.268608	0.066668
ENSG00000135842.16	FAM129A	-1.83235	-0.355723	0.0668986
ENSG00000140968.10	IRF8	-1.83153	-23.2637	0.067022
ENSG00000242852.6	ZNF709	1.83067	0.0319492	0.0671491
ENSG00000130731.15	METTL26	-1.83009	-0.0355892	0.067237
ENSG00000277161.1	PIGW	-1.83004	-0.210885	0.0672434
ENSG00000140287.10	HDC	-1.82995	-0.34539	0.067257
ENSG00000241635.7	UGT1A1	-1.82993	-2.76484	0.06726
ENSG00000049759.17	NEDD4L	1.82989	0.0694446	0.067266
ENSG00000186314.11	PRELID2	1.82878	0.0853676	0.067432
ENSG00000101019.21	UQCC1	-1.82765	-0.0447527	0.067602
ENSG00000164776.9	PHKG1	1.82759	0.269439	0.0676117
ENSG00000161692.17	DBF4B	-1.82572	-0.138659	0.067892
ENSG00000122971.8	ACADS	1.82429	0.834914	0.068108
ENSG00000197566.9	ZNF624	1.82202	0.0453732	0.0684514
ENSG00000106013.14	ANKRD7	1.8217	0.137493	0.0685
ENSG00000141294.9	LRRC46	1.82064	0.0369006	0.0686612
ENSG00000060069.16	CTDP1	1.81978	0.0848483	0.0687921
ENSG00000253972.5	MAL2	-1.8197	-1.43159	0.068805
ENSG00000160055.19	TMEM234	-1.81965	-0.305804	0.068813
ENSG00000141480.17	ARRB2	1.81934	0.0988007	0.068859
ENSG00000198162.12	MAN1A2	-1.81926	-0.109223	0.068872
ENSG00000136531.15	SCN2A	1.81884	0.0673353	0.068936
ENSG00000120327.6	PCDHB14	1.81821	0.0786844	0.0690322
ENSG00000078098.13	FAP	1.81726	0.179483	0.069177
ENSG00000174529.7	TMEM81	1.81722	0.0655463	0.069184
ENSG00000253177.1	RP11-100L22.1	1.81686	0.0568075	0.069239
ENSG00000125775.14	SDCBP2	-1.81675	-0.246277	0.069255
ENSG00000204536.13	CCHCR1	-1.81674	-0.0223477	0.0692576
ENSG00000196757.7	ZNF700	-1.81665	-1.39521	0.069271
ENSG00000176697.18	BDNF	-1.8159	-0.395922	0.069386
ENSG00000171813.13	PWWP2B	1.81547	0.0751251	0.0694522
ENSG00000170703.15	TTLL6	1.81512	0.0661851	0.069506
ENSG00000174038.12	C9orf131	1.81451	0.182487	0.069599
ENSG00000115386.5	REG1A	1.81441	4.21426	0.069615
ENSG00000048740.18	CELF2	-1.81427	-0.407663	0.0696369
ENSG00000110799.13	VWF	1.81419	0.255414	0.069649
ENSG00000105048.16	TNNT1	-1.81418	-0.0277764	0.0696494
ENSG00000250510.7	GPR162	-1.81364	-0.101028	0.0697327
ENSG00000092850.11	TEKT2	1.81353	43.0122	0.06975
ENSG00000105426.16	PTPRS	1.81346	0.102384	0.069761
ENSG00000184492.6	FOXD4L1	-1.81317	-0.25613	0.069805
ENSG00000272021.1	AC008592.8	1.81316	0.0550521	0.0698067
ENSG00000158158.11	CNNM4	-1.81301	-0.0963042	0.069831
ENSG00000091127.13	PUS7	-1.81266	-0.191447	0.0698836
ENSG00000254122.2	PCDHGB7	1.8118	0.289994	0.070017
ENSG00000140043.11	PTGR2	1.81175	0.0179564	0.0700242
ENSG00000006016.10	CRLF1	-1.8117	-0.080314	0.070032
ENSG00000150455.13	TIRAP	-1.81108	-0.142323	0.070128
ENSG00000140274.13	DUOXA2	-1.81057	-0.0452528	0.0702081
ENSG00000084623.11	EIF3I	1.81026	0.262122	0.070255
ENSG00000188315.7	C3orf62	1.80981	0.687036	0.070325
ENSG00000163126.14	ANKRD23	-1.8098	-0.105493	0.070327
ENSG00000163655.15	GMPS	1.8094	0.582447	0.070389
ENSG00000121621.6	KIF18A	-1.80928	-43.4108	0.070407
ENSG00000107937.18	GTPBP4	-1.80905	-10.3346	0.070443
ENSG00000250120.6	PCDHA10	1.80865	0.0405046	0.070505
ENSG00000146648.17	EGFR	-1.80865	-0.0938843	0.0705054
ENSG00000237753.1	AC079922.3	-1.80681	-0.0224131	0.0707914
ENSG00000221866.9	PLXNA4	1.80662	0.0846778	0.070821
ENSG00000122707.11	RECK	-1.80641	-11.542	0.070855
ENSG00000136059.14	VILL	1.80623	0.100935	0.0708821
ENSG00000077312.8	SNRPA	-1.80513	-0.330881	0.071054
ENSG00000146839.18	ZAN	1.80512	0.0686948	0.0710562
ENSG00000115109.13	EPB41L5	-1.80477	-0.226893	0.07111
ENSG00000155918.7	RAET1L	1.80463	30.2053	0.071132
ENSG00000068137.14	PLEKHH3	1.80454	0.08181	0.0711471
ENSG00000172354.9	GNB2	-1.80388	-0.165729	0.07125
ENSG00000016391.10	CHDH	-1.80339	-0.1756	0.0713271
ENSG00000223396.2	RP11-134G8.5	-1.80317	-0.0810655	0.071362
ENSG00000134013.15	LOXL2	1.80315	1.13939	0.071365
ENSG00000163939.18	PBRM1	1.80285	0.483157	0.0714124
ENSG00000153046.17	CDYL	-1.80244	-0.0760919	0.0714756
ENSG00000167880.7	EVPL	1.80216	0.0950409	0.0715197
ENSG00000164520.11	RAET1E	-1.80184	-0.037789	0.071571
ENSG00000198431.15	TXNRD1	1.80069	0.203993	0.071752
ENSG00000161091.12	MFSD12	-1.80066	-0.0851176	0.0717564
ENSG00000205133.11	TRIQK	1.80044	0.319487	0.0717907
ENSG00000261115.5	TMEM178B	1.80017	0.207002	0.071834
ENSG00000180336.17	MEIOC	1.80016	0.0686564	0.071835
ENSG00000171302.16	CANT1	1.79914	0.0940859	0.071996
ENSG00000272563.1	RP11-480C16.1	-1.79906	-0.026551	0.072009
ENSG00000133065.10	SLC41A1	-1.79903	-0.0913412	0.0720146
ENSG00000151503.12	NCAPD3	-1.7989	-0.0623096	0.072035
ENSG00000136238.17	RAC1	1.798	0.0578103	0.0721772
ENSG00000165102.14	HGSNAT	1.79765	0.108109	0.0722332
ENSG00000179912.20	R3HDM2	1.79722	0.570916	0.0723
ENSG00000159202.17	UBE2Z	-1.79664	-0.0537202	0.0723929
ENSG00000174697.4	LEP	1.79623	6.40368	0.072458
ENSG00000153446.15	C16orf89	-1.79606	-0.0580789	0.072485
ENSG00000137204.14	SLC22A7	-1.79555	-2.58974	0.072566
ENSG00000115652.14	UXS1	1.7946	0.0973744	0.072717
ENSG00000128524.4	ATP6V1F	-1.79393	-0.170198	0.072824
ENSG00000122477.12	LRRC39	-1.79267	-0.0602063	0.0730258
ENSG00000182208.13	MOB2	1.7914	0.141257	0.073229
ENSG00000171119.2	NRTN	1.79111	0.0718414	0.073276
ENSG00000086102.18	NFX1	-1.79032	-1.66882	0.073403
ENSG00000114631.10	PODXL2	-1.79029	-0.0417784	0.0734075
ENSG00000162078.11	ZG16B	1.78894	0.0224275	0.073624
ENSG00000262898.1	AC139099.4	-1.7885	-0.42873	0.0736955
ENSG00000068784.12	SRBD1	-1.78817	-0.139911	0.073748
ENSG00000172292.14	CERS6	-1.78806	-0.235343	0.073766
ENSG00000143314.12	MRPL24	1.78793	0.150219	0.073787
ENSG00000103811.15	CTSH	1.78749	0.0287265	0.0738589
ENSG00000072954.6	TMEM38A	1.78747	0.0821032	0.0738615
ENSG00000235475.1	LINC01372	1.78666	0.0293057	0.0739922
ENSG00000119509.12	INVS	1.78641	0.024148	0.0740322
ENSG00000086300.15	SNX10	-1.78584	-0.0505888	0.0741252
ENSG00000117419.14	ERI3	-1.78531	-0.30862	0.074211
ENSG00000249094.2	RP1-7G5.6	1.78484	1.09771	0.074287
ENSG00000272426.1	RP11-108M9.6	-1.78359	-0.0918575	0.074491
ENSG00000184307.14	ZDHHC23	-1.78354	-1.44418	0.074499
ENSG00000181350.11	LRRC75A	1.78317	0.317244	0.074558
ENSG00000167080.8	B4GALNT2	-1.78276	-0.0620565	0.0746252
ENSG00000171056.7	SOX7	1.78273	0.130836	0.074631
ENSG00000152749.7	GPR180	-1.78267	-0.00953627	0.0746394
ENSG00000260464.1	RP4-561L24.3	1.78265	0.116746	0.074643
ENSG00000169752.16	NRG4	1.7825	0.0930792	0.074667
ENSG00000158315.10	RHBDL2	1.78196	0.197416	0.0747558
ENSG00000067560.10	RHOA	-1.78125	-4.86858	0.074872
ENSG00000120254.15	MTHFD1L	-1.78098	-0.338867	0.074915
ENSG00000174996.11	KLC2	-1.78078	-0.0598505	0.0749486
ENSG00000266094.7	RASSF5	1.7803	0.096124	0.0750272
ENSG00000224259.6	LINC01133	1.77983	0.0743206	0.075103
ENSG00000162337.11	LRP5	-1.77939	-0.0444599	0.075176
ENSG00000204577.11	LILRB3	-1.77916	-0.0980524	0.075213
ENSG00000089154.10	GCN1	1.77832	0.0715774	0.0753514
ENSG00000178934.4	LGALS7B	-1.77826	-0.0134187	0.0753609
ENSG00000160233.7	LRRC3	1.77801	0.0462356	0.0754022
ENSG00000168175.14	MAPK1IP1L	-1.77765	-0.122872	0.0754611
ENSG00000204252.13	HLA-DOA	1.77763	0.0589192	0.0754644
ENSG00000076944.15	STXBP2	1.77735	0.0791089	0.07551
ENSG00000112584.13	FAM120B	1.77635	0.0462358	0.0756754
ENSG00000176383.8	B3GNT4	-1.77628	-0.14279	0.075687
ENSG00000136560.13	TANK	1.77601	21.4387	0.075732
ENSG00000253537.2	PCDHGA7	-1.77597	-0.502042	0.0757377
ENSG00000185101.12	ANO9	-1.77584	-0.0755974	0.075759
ENSG00000146267.11	FAXC	1.77575	0.0974326	0.0757747
ENSG00000214652.5	ZNF727	-1.77569	-0.0615041	0.075784
ENSG00000261754.2	CTC-523E23.1	-1.77559	-0.0334171	0.0758
ENSG00000109466.13	KLHL2	1.77555	0.696209	0.075807
ENSG00000143033.17	MTF2	1.77471	0.678351	0.075946
ENSG00000184992.10	BRI3BP	1.77439	0.318858	0.075998
ENSG00000102900.12	NUP93	-1.77369	-0.0551024	0.0761147
ENSG00000156127.6	BATF	-1.77347	-0.184325	0.076151
ENSG00000196235.13	SUPT5H	-1.77303	-0.298223	0.076224
ENSG00000197702.11	PARVA	-1.77234	-2.33988	0.076338
ENSG00000177051.5	FBXO46	1.77216	0.306007	0.076368
ENSG00000117139.16	KDM5B	1.77199	0.0334253	0.0763968
ENSG00000197978.9	GOLGA6L9	-1.77192	-0.0862739	0.076408
ENSG00000010219.13	DYRK4	-1.77113	-0.0849169	0.076539
ENSG00000116852.14	KIF21B	1.77112	0.190658	0.076541
ENSG00000110400.10	NECTIN1	-1.77086	-0.257369	0.0765846
ENSG00000203772.7	SPRN	1.77078	0.128893	0.0765965
ENSG00000164576.11	SAP30L	-1.7701	-0.06718	0.0767105
ENSG00000214575.9	CPEB1	1.76826	0.196152	0.077017
ENSG00000163701.18	IL17RE	-1.76814	-0.233678	0.0770367
ENSG00000141076.17	UTP4	-1.7679	-0.0516089	0.077078
ENSG00000163214.20	DHX57	-1.76595	-0.0326714	0.0774047
ENSG00000183172.8	SMDT1	1.76488	0.00736413	0.0775844
ENSG00000025772.7	TOMM34	1.76464	0.0349739	0.077624
ENSG00000205426.10	KRT81	-1.76411	-0.379683	0.077714
ENSG00000157211.11	CDCP2	1.7639	0.205267	0.077748
ENSG00000273356.1	LINC02019	-1.76389	-0.0500705	0.0777512
ENSG00000127054.20	INTS11	1.76381	0.138997	0.0777635
ENSG00000159840.15	ZYX	1.76379	0.152526	0.077767
ENSG00000037042.8	TUBG2	1.76305	0.0411526	0.0778929
ENSG00000162373.12	BEND5	1.76284	0.546782	0.077928
ENSG00000187773.8	FAM69C	1.7614	0.0187354	0.0781708
ENSG00000162543.5	UBXN10	1.76136	0.611582	0.078177
ENSG00000108424.9	KPNB1	-1.76104	-10.3868	0.078232
ENSG00000163808.16	KIF15	-1.75981	-0.339459	0.07844
ENSG00000184277.12	TM2D3	-1.75939	-0.0252593	0.0785109
ENSG00000203785.8	SPRR2E	1.75905	0.0644629	0.0785683
ENSG00000119318.12	RAD23B	1.75881	0.666773	0.0786092
ENSG00000141994.15	DUS3L	-1.75864	-0.0505193	0.0786382
ENSG00000163521.15	GLB1L	-1.75823	-0.0361687	0.078708
ENSG00000183011.13	NAA38	-1.75782	-0.299939	0.078778
ENSG00000175449.13	RFESD	-1.75768	-0.271875	0.0788014
ENSG00000147592.8	LACTB2	-1.75722	-0.0484227	0.078881
ENSG00000137757.10	CASP5	-1.75713	-0.146627	0.078895
ENSG00000213462.4	ERV3-1	1.75701	0.0825612	0.078916
ENSG00000169116.11	PARM1	1.75699	1.98008	0.07892
ENSG00000132716.18	DCAF8	-1.75607	-0.269773	0.079076
ENSG00000168374.10	ARF4	-1.75607	-0.147845	0.079076
ENSG00000111652.9	COPS7A	1.75434	0.118725	0.0793728
ENSG00000168397.16	ATG4B	1.75361	0.169267	0.079498
ENSG00000278389.1	RP11-626G11.6	-1.75341	-0.628846	0.079532
ENSG00000116062.14	MSH6	-1.75339	-0.0459954	0.0795348
ENSG00000073712.14	FERMT2	-1.75321	-0.635316	0.079566
ENSG00000107282.7	APBA1	1.75293	1.46582	0.0796144
ENSG00000184702.17	SEPT5	-1.75287	-0.096372	0.079624
ENSG00000189339.11	SLC35E2B	1.75266	0.0694871	0.0796596
ENSG00000242616.3	GNG10	-1.75243	-0.0416439	0.0797
ENSG00000042445.13	RETSAT	-1.75172	-0.0412241	0.0798211
ENSG00000150867.13	PIP4K2A	1.75168	0.922106	0.079828
ENSG00000105397.13	TYK2	-1.75142	-0.0942034	0.079874
ENSG00000130005.12	GAMT	-1.75124	-0.209447	0.0799051
ENSG00000117601.13	SERPINC1	1.7505	0.0313502	0.0800318
ENSG00000130303.12	BST2	-1.75015	-0.0698659	0.0800924
ENSG00000241945.7	PWP2	-1.74956	-0.0091864	0.0801934
ENSG00000174136.11	RGMB	-1.74902	-0.158205	0.080287
ENSG00000106853.18	PTGR1	1.749	0.0202222	0.0802913
ENSG00000081870.11	HSPB11	1.74897	0.0602497	0.0802962
ENSG00000223572.9	CKMT1A	1.7489	0.385909	0.080309
ENSG00000140332.15	TLE3	1.74875	29.4334	0.080335
ENSG00000118785.13	SPP1	-1.74849	-0.0515627	0.0803795
ENSG00000142197.12	DOPEY2	-1.74846	-3.95395	0.0803851
ENSG00000187492.8	CDHR4	-1.74839	-0.0317138	0.0803967
ENSG00000162461.7	SLC25A34	-1.74775	-0.0743416	0.080508
ENSG00000188163.7	FAM166A	-1.74746	-0.0807334	0.080558
ENSG00000079459.12	FDFT1	-1.74742	-0.263715	0.080564
ENSG00000258791.7	LINC00520	1.7473	0.177399	0.080585
ENSG00000164398.12	ACSL6	1.74712	0.0382588	0.0806161
ENSG00000167526.13	RPL13	1.7471	0.0725054	0.08062
ENSG00000102891.3	MT4	-1.74708	-0.0130383	0.0806234
ENSG00000180801.13	ARSJ	1.74704	0.0729287	0.0806309
ENSG00000162129.12	CLPB	-1.74671	-0.103107	0.080688
ENSG00000108515.17	ENO3	1.74643	0.0835414	0.080736
ENSG00000067596.10	DHX8	-1.74619	-0.0337557	0.0807775
ENSG00000143344.15	RGL1	-1.74584	-0.242976	0.080838
ENSG00000130165.10	ELOF1	1.74582	0.26755	0.080843
ENSG00000112559.13	MDFI	1.74484	0.951403	0.081012
ENSG00000273100.1	RP11-302L19.3	-1.74428	-0.12082	0.081111
ENSG00000107897.18	ACBD5	1.74427	1.04136	0.081112
ENSG00000166415.14	WDR72	1.74393	0.101258	0.0811716
ENSG00000128203.6	ASPHD2	-1.74384	-0.0506784	0.0811874
ENSG00000084774.13	CAD	1.74382	0.100549	0.0811897
ENSG00000177398.18	UMODL1	-1.74381	-0.061211	0.081192
ENSG00000214189.8	ZNF788	1.74219	0.0158656	0.0814759
ENSG00000167625.10	ZNF526	-1.74185	-1.16925	0.081535
ENSG00000135097.6	MSI1	1.7416	0.0622017	0.081578
ENSG00000033327.12	GAB2	-1.74105	-0.068589	0.081675
ENSG00000178401.14	DNAJC22	1.73953	0.0238018	0.081941
ENSG00000152315.4	KCNK13	1.73921	0.168164	0.081998
ENSG00000110852.4	CLEC2B	-1.73835	-0.0805937	0.0821487
ENSG00000223573.6	TINCR	-1.73796	-0.197212	0.082218
ENSG00000173557.14	C2orf70	-1.73778	-0.0993676	0.082249
ENSG00000276231.4	PIK3R6	-1.73741	-0.172467	0.082314
ENSG00000261423.1	RP11-1007O24.3	-1.73708	-1.08879	0.0823722
ENSG00000269973.1	RP11-95D17.1	1.73695	0.0184393	0.082396
ENSG00000166068.12	SPRED1	1.73671	0.519019	0.082438
ENSG00000144061.12	NPHP1	-1.73583	-2.40039	0.082594
ENSG00000157456.7	CCNB2	-1.7345	-0.758263	0.082829
ENSG00000162377.5	COA7	1.73427	0.162729	0.082871
ENSG00000175130.6	MARCKSL1	1.73379	0.673997	0.082956
ENSG00000176435.6	CLEC14A	1.73325	0.460021	0.083052
ENSG00000170370.11	EMX2	1.73277	1.39845	0.083137
ENSG00000163563.7	MNDA	-1.73231	-0.135373	0.083219
ENSG00000176422.13	SPRYD4	-1.73223	-0.0998341	0.083233
ENSG00000197705.9	KLHL14	1.73215	3.11134	0.083246
ENSG00000143457.10	GOLPH3L	-1.73212	-0.0195654	0.083252
ENSG00000154174.7	TOMM70	-1.73195	-0.111759	0.083282
ENSG00000156983.15	BRPF1	-1.73192	-3.86189	0.083288
ENSG00000181827.14	RFX7	-1.73182	-0.0247697	0.083305
ENSG00000198841.3	KTI12	-1.73136	-0.564712	0.0833883
ENSG00000144115.16	THNSL2	-1.7313	-0.0149944	0.0833986
ENSG00000152154.10	TMEM178A	-1.73121	-0.133413	0.083415
ENSG00000051382.8	PIK3CB	-1.73104	-0.152235	0.083444
ENSG00000165271.16	NOL6	-1.731	-0.0950306	0.0834518
ENSG00000141577.13	CEP131	-1.73094	-0.0584116	0.0834627
ENSG00000141013.16	GAS8	-1.72997	-0.0375468	0.0836361
ENSG00000136161.12	RCBTB2	1.7292	0.196293	0.0837736
ENSG00000168952.15	STXBP6	-1.72897	-0.0633674	0.083815
ENSG00000242247.10	ARFGAP3	-1.72877	-0.0613722	0.08385
ENSG00000076053.10	RBM7	-1.72864	-0.190303	0.0838744
ENSG00000167378.8	IRGQ	-1.72798	-4.07174	0.083991
ENSG00000204438.10	GPANK1	-1.7279	-0.226985	0.084006
ENSG00000132975.7	GPR12	1.7273	0.113121	0.084113
ENSG00000164008.14	C1orf50	1.72708	0.0592863	0.084153
ENSG00000156140.9	ADAMTS3	-1.72685	-0.0543798	0.0841946
ENSG00000185436.11	IFNLR1	-1.72649	-0.0423845	0.084259
ENSG00000150779.11	TIMM8B	1.7257	0.393668	0.084402
ENSG00000143450.16	OAZ3	1.72539	0.175818	0.084457
ENSG00000108759.3	KRT32	-1.72492	-0.0915285	0.084542
ENSG00000186226.8	LCE1E	1.72412	0.0343504	0.084686
ENSG00000073578.16	SDHA	-1.72392	-0.235323	0.084722
ENSG00000102760.12	RGCC	-1.72387	-0.136236	0.0847305
ENSG00000188263.10	IL17REL	-1.72383	-0.284646	0.084739
ENSG00000132517.14	SLC52A1	1.72344	0.0233201	0.084809
ENSG00000198074.9	AKR1B10	1.72264	0.058038	0.084953
ENSG00000163531.15	NFASC	-1.7226	-0.389386	0.08496
ENSG00000198843.12	SELENOT	1.72248	0.362276	0.084983
ENSG00000109107.13	ALDOC	1.72236	0.0701397	0.085005
ENSG00000100290.2	BIK	1.72231	0.0412549	0.0850135
ENSG00000072195.14	SPEG	-1.72206	-3.47104	0.085059
ENSG00000169330.8	KIAA1024	-1.72202	-0.106893	0.085065
ENSG00000100109.16	TFIP11	1.72178	0.0453467	0.085109
ENSG00000118004.17	COLEC11	1.7217	0.0141051	0.0851231
ENSG00000170776.21	AKAP13	-1.72157	-1.28641	0.085148
ENSG00000153790.11	C7orf31	1.72071	0.316203	0.085304
ENSG00000163291.14	PAQR3	1.72021	0.065788	0.0853936
ENSG00000258955.1	LINC00519	1.71976	0.211025	0.0854764
ENSG00000213762.11	ZNF134	-1.71927	-0.293281	0.0855659
ENSG00000115904.12	SOS1	1.71888	0.216005	0.085636
ENSG00000187240.13	DYNC2H1	1.71855	0.22343	0.085696
ENSG00000198832.10	SELENOM	1.71819	0.166672	0.0857621
ENSG00000143569.18	UBAP2L	-1.71769	-8.77752	0.085853
ENSG00000253368.3	TRNP1	1.71662	0.635683	0.0860493
ENSG00000167535.7	CACNB3	1.71637	0.0671262	0.086095
ENSG00000213139.7	CRYGS	1.71629	0.23813	0.0861089
ENSG00000130957.4	FBP2	1.716	0.0955244	0.0861626
ENSG00000142864.14	SERBP1	-1.71594	-0.0898024	0.086173
ENSG00000110060.8	PUS3	-1.71555	-0.220996	0.086244
ENSG00000123607.14	TTC21B	1.7149	0.0747348	0.0863639
ENSG00000140519.12	RHCG	-1.71489	-0.311141	0.086366
ENSG00000185236.11	RAB11B	-1.71469	-0.116543	0.0864023
ENSG00000137764.19	MAP2K5	1.71457	0.0400801	0.0864247
ENSG00000157601.13	MX1	-1.71431	-0.0258502	0.0864712
ENSG00000167711.13	SERPINF2	-1.7141	-0.00625427	0.0865105
ENSG00000278107.1	RP11-162A12.4	-1.71388	-0.0350865	0.0865503
ENSG00000163631.16	ALB	-1.71349	-0.0763727	0.0866223
ENSG00000148572.15	NRBF2	1.71339	75.7919	0.086641
ENSG00000184988.8	TMEM106A	1.71325	0.0698251	0.086667
ENSG00000128311.13	TST	-1.71279	-0.0827873	0.0867506
ENSG00000205744.9	DENND1C	-1.71279	-0.280666	0.086751
ENSG00000232098.3	CTD-2619J13.14	-1.71263	-0.0861648	0.08678
ENSG00000155229.20	MMS19	-1.71253	-0.181281	0.0867993
ENSG00000072756.16	TRNT1	1.71219	0.0399212	0.0868622
ENSG00000165055.15	METTL2B	1.71213	0.014234	0.0868731
ENSG00000158683.7	PKD1L1	1.71211	0.0336883	0.0868757
ENSG00000146540.14	C7orf50	1.71182	0.0714124	0.0869294
ENSG00000097096.8	SYDE2	-1.71175	-0.119338	0.086943
ENSG00000143390.17	RFX5	-1.71172	-0.197004	0.086948
ENSG00000148985.19	PGAP2	1.71143	0.133839	0.0870017
ENSG00000204936.9	CD177	1.71111	0.0307319	0.0870607
ENSG00000221963.5	APOL6	-1.71064	-0.0713891	0.0871468
ENSG00000205710.3	C17orf107	1.71008	0.0319661	0.0872507
ENSG00000163041.9	H3F3A	-1.70965	-0.0239723	0.0873304
ENSG00000144043.11	TEX261	-1.70944	-0.034859	0.0873692
ENSG00000177084.16	POLE	1.7093	0.0578921	0.087396
ENSG00000273014.1	RP11-225B17.2	1.70902	0.0443487	0.0874464
ENSG00000204538.3	PSORS1C2	1.70875	0.1089	0.0874975
ENSG00000168827.14	GFM1	1.70868	0.040509	0.087511
ENSG00000118096.7	IFT46	-1.70866	-0.0774156	0.0875148
ENSG00000135387.20	CAPRIN1	1.70856	0.327173	0.087533
ENSG00000184378.2	ACTRT3	1.70845	0.417009	0.087552
ENSG00000146109.4	ABT1	-1.70839	-0.0632484	0.0875634
ENSG00000053900.10	ANAPC4	1.70763	0.02141	0.0877056
ENSG00000167302.10	TEPSIN	1.70757	0.145001	0.0877162
ENSG00000166869.2	CHP2	-1.70743	-0.156481	0.0877422
ENSG00000179979.8	CRIPAK	-1.70729	-0.0134353	0.0877681
ENSG00000076924.11	XAB2	1.70716	0.0636187	0.087792
ENSG00000002933.7	TMEM176A	-1.70713	-0.047576	0.0877982
ENSG00000151332.18	MBIP	-1.70657	-0.223688	0.087902
ENSG00000127526.14	SLC35E1	-1.70553	-0.149036	0.0880952
ENSG00000204084.12	INPP5B	1.70505	0.0302714	0.0881847
ENSG00000187609.15	EXD3	-1.7049	-0.139676	0.0882124
ENSG00000140470.13	ADAMTS17	1.70484	0.0437535	0.0882251
ENSG00000111110.11	PPM1H	1.7047	0.227475	0.088251
ENSG00000101680.14	LAMA1	-1.70465	-0.124135	0.08826
ENSG00000173281.4	PPP1R3B	-1.70448	-0.190708	0.088291
ENSG00000152348.15	ATG10	-1.70433	-0.0311118	0.088319
ENSG00000204410.14	MSH5	1.70418	0.141403	0.0883467
ENSG00000151338.18	MIPOL1	1.7039	0.783605	0.0884
ENSG00000159445.12	THEM4	1.70361	0.0411579	0.0884535
ENSG00000152192.7	POU4F1	1.70305	0.212145	0.088558
ENSG00000182040.8	USH1G	1.70287	0.174227	0.088592
ENSG00000117448.13	AKR1A1	1.70184	0.164568	0.0887857
ENSG00000091513.14	TF	-1.70155	-0.0210855	0.0888391
ENSG00000100221.10	JOSD1	-1.70124	-0.0835461	0.088898
ENSG00000155542.11	SETD9	1.70066	0.00853713	0.089007
ENSG00000261857.6	MIA	1.70049	0.0864573	0.089038
ENSG00000164081.12	TEX264	1.70021	0.0752622	0.0890908
ENSG00000116005.11	PCYOX1	1.69999	0.21662	0.089133
ENSG00000262663.1	RP11-497H17.1	1.69948	0.0229626	0.0892297
ENSG00000160200.17	CBS	-1.69898	-0.0119734	0.0893224
ENSG00000168143.8	FAM83B	-1.69861	-0.0981007	0.0893918
ENSG00000138326.18	RPS24	-1.69821	-0.0676756	0.0894683
ENSG00000160199.14	PKNOX1	-1.6973	-0.252233	0.0896397
ENSG00000151366.12	NDUFC2	-1.69729	-0.0758193	0.089642
ENSG00000198951.11	NAGA	1.6969	0.014833	0.0897162
ENSG00000186132.14	C2orf76	1.69658	2.07906	0.089776
ENSG00000155368.16	DBI	1.69658	0.572079	0.089776
ENSG00000205682.2	RP11-798L4.1	1.69657	0.081585	0.089778
ENSG00000163608.14	NEPRO	1.69606	0.066009	0.089874
ENSG00000003249.13	DBNDD1	-1.69601	-0.0244619	0.0898844
ENSG00000164211.12	STARD4	-1.6955	-0.101183	0.089981
ENSG00000134258.16	VTCN1	1.69502	0.179444	0.090071
ENSG00000079805.16	DNM2	-1.6944	-0.509104	0.090189
ENSG00000163072.15	NOSTRIN	-1.69403	-0.0579583	0.0902592
ENSG00000126005.16	MMP24-AS1	-1.69401	-0.0586493	0.0902638
ENSG00000180875.4	GREM2	1.69389	0.0502671	0.0902856
ENSG00000017797.12	RALBP1	-1.69378	-0.575612	0.090308
ENSG00000139719.9	VPS33A	-1.69345	-0.0922128	0.0903706
ENSG00000183793.13	NPIPA5	1.69316	0.271547	0.0904259
ENSG00000128607.13	KLHDC10	-1.69306	-6.20366	0.090444
ENSG00000043591.5	ADRB1	-1.69301	-0.393068	0.090453
ENSG00000246526.2	RP11-539L10.2	-1.69276	-0.0491045	0.090501
ENSG00000182963.9	GJC1	1.69252	0.143293	0.090546
ENSG00000008282.8	SYPL1	1.69239	0.144545	0.090572
ENSG00000261204.1	AC004449.6	1.69198	0.0414623	0.0906493
ENSG00000178860.8	MSC	-1.69164	-0.0407843	0.0907154
ENSG00000111678.10	C12orf57	-1.69082	-0.138368	0.090872
ENSG00000267666.2	AC004156.3	-1.6895	-0.0405984	0.0911243
ENSG00000175879.8	HOXD8	1.68901	4.72797	0.091218
ENSG00000138073.13	PREB	-1.68867	-0.171981	0.091282
ENSG00000188825.13	LINC00910	1.68839	0.36501	0.091337
ENSG00000129250.11	KIF1C	1.68833	0.252029	0.0913471
ENSG00000033178.12	UBA6	1.68831	0.126826	0.091351
ENSG00000100129.17	EIF3L	1.68794	0.106031	0.091422
ENSG00000270001.1	RP11-218C14.8	1.68789	0.0995723	0.091432
ENSG00000162924.13	REL	-1.68662	-0.599757	0.091676
ENSG00000169131.11	ZNF354A	-1.68632	-0.176167	0.091734
ENSG00000278703.1	RP11-706P11.2	-1.68616	-0.0831549	0.0917641
ENSG00000170579.16	DLGAP1	1.68597	5.51741	0.091801
ENSG00000204033.9	LRIT2	-1.68586	-0.0677487	0.091823
ENSG00000019485.13	PRDM11	-1.68581	-0.172172	0.091832
ENSG00000214290.8	COLCA2	1.6853	0.039873	0.0919301
ENSG00000073536.17	NLE1	1.68521	0.371518	0.091949
ENSG00000151388.10	ADAMTS12	-1.68518	-0.0854516	0.0919532
ENSG00000082258.12	CCNT2	1.68436	0.0717505	0.092112
ENSG00000179051.13	RCC2	-1.68421	-0.0742386	0.0921412
ENSG00000183208.12	GDPGP1	-1.68394	-0.0282439	0.0921941
ENSG00000101460.12	MAP1LC3A	1.68391	0.0910638	0.0922
ENSG00000144559.10	TAMM41	1.68267	0.0703916	0.092439
ENSG00000254872.3	RP13-870H17.3	-1.68214	-0.0878265	0.092541
ENSG00000228623.5	ZNF883	-1.68054	-0.0421361	0.092852
ENSG00000272384.1	RP11-44N11.2	1.68036	0.242189	0.092888
ENSG00000145040.3	UCN2	1.67906	0.0530592	0.0931412
ENSG00000185561.9	TLCD2	-1.67877	-0.124598	0.093196
ENSG00000161203.13	AP2M1	-1.67767	-0.140553	0.0934113
ENSG00000141556.20	TBCD	1.67678	0.0437666	0.0935859
ENSG00000115816.14	CEBPZ	1.67597	0.0511355	0.093744
ENSG00000197183.14	NOL4L	1.67594	0.0665396	0.0937506
ENSG00000178952.10	TUFM	-1.67456	-0.0282076	0.0940213
ENSG00000179918.18	SEPHS2	1.67454	0.952334	0.094024
ENSG00000176244.6	ACBD7	1.67436	0.0307706	0.0940601
ENSG00000185043.10	CIB1	1.6736	0.0265297	0.0942102
ENSG00000109458.8	GAB1	1.67267	0.661781	0.094392
ENSG00000145949.9	MYLK4	1.6726	0.026353	0.0944057
ENSG00000167380.16	ZNF226	-1.6725	-0.152901	0.094425
ENSG00000177464.4	GPR4	1.6725	0.579468	0.094426
ENSG00000153250.19	RBMS1	-1.67181	-2.80307	0.094561
ENSG00000187187.13	ZNF546	1.67171	0.285864	0.094582
ENSG00000271204.1	RP11-138A9.1	1.671	5.55595	0.094722
ENSG00000110148.9	CCKBR	-1.67086	-0.0292076	0.09475
ENSG00000255112.2	CHMP1B	1.67077	0.19891	0.094767
ENSG00000116030.16	SUMO1	-1.67017	-0.772447	0.094886
ENSG00000007376.7	RPUSD1	1.67014	0.131699	0.094892
ENSG00000145740.18	SLC30A5	-1.66928	-0.234026	0.0950617
ENSG00000182103.4	FAM181B	1.6691	0.171903	0.095097
ENSG00000136982.5	DSCC1	-1.66894	-0.0223021	0.0951288
ENSG00000100242.15	SUN2	-1.66873	-0.0731537	0.09517
ENSG00000173638.18	SLC19A1	1.66783	0.0511453	0.0953495
ENSG00000009335.17	UBE3C	1.66749	0.285861	0.095417
ENSG00000154767.14	XPC	-1.66727	-0.101796	0.095461
ENSG00000170759.10	KIF5B	-1.66665	-0.222449	0.0955849
ENSG00000255398.2	HCAR3	1.66664	0.0184054	0.0955865
ENSG00000114302.15	PRKAR2A	1.66631	0.30085	0.095652
ENSG00000184361.12	SPATA32	1.66629	0.0400233	0.095656
ENSG00000124802.11	EEF1E1	1.66483	0.0985068	0.095946
ENSG00000174501.14	ANKRD36C	-1.66462	-0.104431	0.095989
ENSG00000148459.15	PDSS1	-1.66453	-0.310968	0.096006
ENSG00000182871.14	COL18A1	1.66402	0.0964068	0.0961075
ENSG00000262246.5	CORO7	1.66401	0.124121	0.09611
ENSG00000175322.11	ZNF519	1.66337	0.0274655	0.096239
ENSG00000167311.13	ART5	-1.66291	-0.0193231	0.0963295
ENSG00000100280.16	AP1B1	1.66284	0.082322	0.096345
ENSG00000169047.5	IRS1	-1.66282	-20.8558	0.096348
ENSG00000152056.16	AP1S3	-1.6628	-0.131185	0.096353
ENSG00000172260.14	NEGR1	1.66264	0.560128	0.096385
ENSG00000116954.7	RRAGC	1.66225	1.10603	0.096462
ENSG00000172346.14	CSDC2	1.66217	0.180052	0.096478
ENSG00000138111.14	MFSD13A	1.66209	0.101393	0.096494
ENSG00000113638.13	TTC33	1.66205	0.0768595	0.0965018
ENSG00000269893.6	SNHG8	1.66187	0.0149264	0.0965392
ENSG00000124939.5	SCGB2A1	1.66175	0.0248676	0.0965627
ENSG00000100209.9	HSCB	1.66162	0.143639	0.096589
ENSG00000198625.12	MDM4	1.66158	0.139927	0.0965979
ENSG00000133488.14	SEC14L4	-1.66141	-0.0875427	0.0966312
ENSG00000197622.12	CDC42SE1	1.66132	0.0366771	0.0966493
ENSG00000146013.10	GFRA3	-1.66123	-9.61586	0.096667
ENSG00000139370.11	SLC15A4	1.66061	0.103133	0.0967911
ENSG00000196372.12	ASB13	1.66026	0.102325	0.0968618
ENSG00000171360.3	KRT38	1.66	160.982	0.096915
ENSG00000204851.6	PNMAL2	-1.65971	-0.0222922	0.0969738
ENSG00000173918.14	C1QTNF1	-1.65958	-0.139644	0.0969991
ENSG00000270638.1	RP3-466P17.1	1.65914	0.0583144	0.097088
ENSG00000136052.9	SLC41A2	-1.65888	-0.122723	0.0971404
ENSG00000137310.11	TCF19	-1.65754	-0.0353618	0.0974105
ENSG00000050393.11	MCUR1	-1.65748	-0.0693311	0.0974232
ENSG00000099331.13	MYO9B	-1.6571	-0.87991	0.0975
ENSG00000204978.2	ERICH4	-1.65626	-0.0878207	0.0976694
ENSG00000181322.13	NME9	-1.65624	-23.3062	0.097674
ENSG00000137166.14	FOXP4	-1.65616	-0.0862862	0.09769
ENSG00000267767.2	LINC01801	-1.65554	-0.0469396	0.097814
ENSG00000147573.16	TRIM55	1.65537	1.02685	0.09785
ENSG00000091986.15	CCDC80	-1.65534	-0.16303	0.097856
ENSG00000112137.17	PHACTR1	-1.65497	-0.0655734	0.0979309
ENSG00000128242.12	GAL3ST1	1.65473	0.162886	0.097979
ENSG00000183092.16	BEGAIN	1.65446	0.0169584	0.0980336
ENSG00000153294.11	ADGRF4	-1.65444	-0.0836467	0.0980391
ENSG00000115325.13	DOK1	-1.65423	-20.8456	0.09808
ENSG00000139350.11	NEDD1	-1.65389	-0.489812	0.098149
ENSG00000179862.6	CITED4	1.65363	0.36951	0.0982036
ENSG00000271973.1	RP11-572O6.1	1.65322	7.15355	0.098287
ENSG00000232006.8	AC005537.2	-1.65306	-0.0294682	0.098318
ENSG00000228586.1	AC005042.5	-1.65292	-0.0245121	0.0983473
ENSG00000180376.16	CCDC66	1.65257	0.0557743	0.0984193
ENSG00000167772.11	ANGPTL4	-1.65252	-0.051956	0.098429
ENSG00000026297.15	RNASET2	1.6519	0.0174253	0.0985556
ENSG00000238142.1	RP11-108M9.4	-1.65166	-0.127556	0.0986033
ENSG00000157510.13	AFAP1L1	-1.6512	-0.187395	0.098698
ENSG00000166986.14	MARS	-1.65105	-0.226547	0.098728
ENSG00000175643.8	RMI2	-1.65061	-0.0459923	0.098819
ENSG00000203801.8	LINC00222	-1.65014	-1.05793	0.098915
ENSG00000160194.17	NDUFV3	-1.64975	-0.0187822	0.0989947
ENSG00000166035.10	LIPC	1.64973	0.0554172	0.0989972
ENSG00000153130.17	SCOC	1.64953	0.232621	0.0990392
ENSG00000215529.12	EFCAB8	-1.64901	-0.0521822	0.0991448
ENSG00000111860.13	CEP85L	1.64889	0.0798111	0.0991699
ENSG00000255328.1	RP11-326C3.12	-1.64743	-0.0106663	0.0994705
ENSG00000166398.12	KIAA0355	-1.64681	-0.171858	0.099597
ENSG00000114904.12	NEK4	1.64614	0.0639975	0.099735
ENSG00000099866.14	MADCAM1	-1.64589	-0.0876248	0.099787
ENSG00000125089.16	SH3TC1	-1.64578	-0.0585969	0.0998101
ENSG00000116641.17	DOCK7	-1.64573	-0.0375401	0.0998191
ENSG00000143178.12	TBX19	-1.64566	-0.165917	0.099833
ENSG00000244476.2	ERVFRD-1	-1.64565	-0.106786	0.0998351
ENSG00000188070.9	C11orf95	1.64522	0.694406	0.099925
ENSG00000205611.4	LINC01597	1.64483	0.0381495	0.100004
ENSG00000197696.9	NMB	1.64437	0.0674616	0.1001
ENSG00000160188.9	RSPH1	-1.64406	-0.0419134	0.100164
ENSG00000049618.22	ARID1B	-1.64405	-20.6135	0.100165
ENSG00000158457.5	TSPAN33	1.64338	0.126226	0.100304
ENSG00000183718.5	TRIM52	1.64316	0.296734	0.10035
ENSG00000144681.10	STAC	-1.6429	-0.0565111	0.100404
ENSG00000082684.14	SEMA5B	1.64279	0.247015	0.100427
ENSG00000111596.11	CNOT2	-1.64228	-0.210896	0.100532
ENSG00000166888.11	STAT6	-1.64226	-0.620111	0.100536
ENSG00000183401.11	CCDC159	1.64209	0.161593	0.100571
ENSG00000138029.13	HADHB	1.64196	0.109801	0.100599
ENSG00000220201.7	ZGLP1	-1.64182	-0.146196	0.100627
ENSG00000135324.5	MRAP2	1.64054	0.152901	0.100893
ENSG00000170540.14	ARL6IP1	1.64042	0.275335	0.100917
ENSG00000123999.4	INHA	-1.6404	-0.130148	0.100923
ENSG00000106823.12	ECM2	-1.64018	-0.203968	0.100968
ENSG00000104879.4	CKM	1.6394	2.24664	0.10113
ENSG00000172493.20	AFF1	1.63934	0.230887	0.101143
ENSG00000198108.3	CHSY3	-1.63932	-0.166826	0.101146
ENSG00000100815.12	TRIP11	-1.6386	-0.354424	0.101296
ENSG00000044574.7	HSPA5	-1.63858	-2.90121	0.101301
ENSG00000260633.1	RP11-375I20.6	1.63765	0.0160235	0.101495
[truncated: 11,266 more rows]

## Sheet: Table S4
Table S4. S-PrediXcan results in Sun Exposed Skin.
Gene	Gene_name	Zscore	Effect_size	P-value
ENSG00000176075.7	LINC00302	-11.2228	-3.18255	3.14998e-29
ENSG00000115602.16	IL1RL1	9.16423	1.05171	4.99e-20
ENSG00000254470.2	AP5B1	8.57417	0.620964	9.97997e-18
ENSG00000131437.15	KIF3A	-8.10214	-0.379612	5.40001e-16
ENSG00000143631.10	FLG	-7.93731	-0.834441	2.0662e-15
ENSG00000143536.7	CRNN	7.66719	0.11996	1.758e-14
ENSG00000131435.12	PDLIM4	7.47396	0.111697	7.7816e-14
ENSG00000236427.1	RP11-107M16.2	-7.15611	-157.678	8.30001e-13
ENSG00000198740.8	ZNF652	-7.03448	-0.493258	2e-12
ENSG00000258366.7	RTEL1	6.59267	0.305046	4.32e-11
ENSG00000197208.5	SLC22A4	6.4977	0.285595	8.15589e-11
ENSG00000213171.2	LINGO4	6.37761	0.131357	1.7987e-10
ENSG00000167083.6	GNGT2	6.36602	0.310576	1.94e-10
ENSG00000100902.10	PSMA6	6.09471	0.849325	1.09639e-09
ENSG00000243509.4	TNFRSF6B	-5.9852	-0.300028	2.16121e-09
ENSG00000224228.2	RP1-15D23.2	5.92419	0.0566662	3.13833e-09
ENSG00000213445.9	SIPA1	5.70031	0.207476	1.19587e-08
ENSG00000100368.13	CSF2RB	-5.57397	-0.503951	2.49e-08
ENSG00000262406.2	MMP12	5.57188	0.925325	2.52e-08
ENSG00000197136.4	PCNX3	5.31442	0.629357	1.07e-07
ENSG00000173327.7	MAP3K11	5.31442	0.134737	1.07e-07
ENSG00000125347.13	IRF1	-5.2281	-0.281065	1.71264e-07
ENSG00000159208.15	CIART	5.22623	0.97795	1.73e-07
ENSG00000139531.12	SUOX	-5.20778	-0.0764617	1.91116e-07
ENSG00000143369.14	ECM1	-5.18282	-0.191481	2.18561e-07
ENSG00000254271.1	RP11-131N11.4	-5.14413	-0.0613001	2.68767e-07
ENSG00000204371.11	EHMT2	-5.11545	-0.243364	3.13e-07
ENSG00000197915.5	HRNR	-5.09408	-0.0575931	3.50433e-07
ENSG00000100890.15	KIAA0391	5.09095	0.116565	3.56277e-07
ENSG00000111642.14	CHD4	-5.07372	-0.340537	3.90111e-07
ENSG00000149968.11	MMP3	-5.05122	-0.563812	4.39001e-07
ENSG00000112182.14	BACH2	5.03058	0.645007	4.88999e-07
ENSG00000142599.17	RERE	4.95188	0.262469	7.34999e-07
ENSG00000197536.11	C5orf56	-4.87106	-0.518753	1.11e-06
ENSG00000016402.13	IL20RA	4.83948	0.218097	1.3018e-06
ENSG00000172818.9	OVOL1	4.78974	0.890334	1.67e-06
ENSG00000164691.16	TAGAP	-4.71492	-0.441109	2.41804e-06
ENSG00000073861.2	TBX21	4.7057	0.643349	2.53e-06
ENSG00000095321.16	CRAT	4.69317	0.342761	2.69e-06
ENSG00000111639.7	MRPL51	4.66144	0.286875	3.14e-06
ENSG00000173757.9	STAT5B	-4.57982	-10.3979	4.65378e-06
ENSG00000092020.10	PPP2R3C	4.56747	0.126389	4.9365e-06
ENSG00000123411.14	IKZF4	4.55091	0.119788	5.34137e-06
ENSG00000165272.14	AQP3	4.53522	0.0768796	5.75444e-06
ENSG00000128944.13	KNSTRN	-4.5241	-0.0455827	6.0654e-06
ENSG00000266472.5	MRPS21	-4.51094	-0.0648509	6.4541e-06
ENSG00000143365.17	RORC	-4.47561	-0.430731	7.61931e-06
ENSG00000165269.12	AQP7	4.43896	0.0602526	9.03947e-06
ENSG00000197956.9	S100A6	-4.43026	-0.382734	9.41193e-06
ENSG00000175643.8	RMI2	-4.40857	-0.0716088	1.04058e-05
ENSG00000074966.10	TXK	4.32747	0.0740234	1.50829e-05
ENSG00000151136.14	BTBD11	-4.32146	-0.304712	1.55e-05
ENSG00000170515.13	PA2G4	-4.31035	-1.61872	1.63e-05
ENSG00000175376.8	EIF1AD	-4.28347	-0.17589	1.84e-05
ENSG00000175334.7	BANF1	4.28347	0.235932	1.84e-05
ENSG00000116031.8	CD207	4.28159	0.161157	1.8556e-05
ENSG00000119403.13	PHF19	-4.27077	-0.336659	1.94801e-05
ENSG00000255398.2	HCAR3	4.23554	0.0960742	2.28e-05
ENSG00000169220.17	RGS14	-4.21122	-0.0931898	2.54e-05
ENSG00000204472.12	AIF1	4.21077	0.323068	2.54505e-05
ENSG00000115008.5	IL1A	-4.16879	-0.0566609	3.06224e-05
ENSG00000158406.4	HIST1H4H	4.1615	0.138843	3.16167e-05
ENSG00000100365.14	NCF4	-4.15113	-0.226408	3.30836e-05
ENSG00000085978.21	ATG16L1	4.1368	0.049029	3.52178e-05
ENSG00000120337.8	TNFSF18	4.12484	15.277	3.71e-05
ENSG00000204469.12	PRRC2A	4.11038	0.733045	3.95e-05
ENSG00000257923.9	CUX1	4.09785	0.502568	4.17e-05
ENSG00000167130.17	DOLPP1	4.09136	0.162171	4.28843e-05
ENSG00000197308.9	GATA3-AS1	4.08278	9.6739	4.45e-05
ENSG00000213676.10	ATF6B	4.07356	0.14149	4.63e-05
ENSG00000038532.14	CLEC16A	4.02906	0.403167	5.6e-05
ENSG00000175592.8	FOSL1	4.01918	0.42343	5.84e-05
ENSG00000168477.17	TNXB	3.98248	0.920319	6.82e-05
ENSG00000153037.13	SRP19	3.93848	0.628158	8.2e-05
ENSG00000080824.18	HSP90AA1	-3.91742	-0.239332	8.95e-05
ENSG00000198563.13	DDX39B	3.89252	0.336374	9.92101e-05
ENSG00000143520.6	FLG2	-3.8674	-0.446294	0.00011
ENSG00000204264.8	PSMB8	-3.8645	-0.148654	0.000111315
ENSG00000120949.14	TNFRSF8	-3.85443	-1.40438	0.000116
ENSG00000235097.1	LINC00330	3.83997	0.0627726	0.000123048
ENSG00000163218.14	PGLYRP4	3.83611	0.0795085	0.000125
ENSG00000105672.14	ETV2	-3.8211	-0.157879	0.000132859
ENSG00000116793.15	PHTF1	3.82084	0.356038	0.000133
ENSG00000163216.6	SPRR2D	-3.80641	-0.145715	0.000141
ENSG00000139192.11	TAPBPL	3.78615	0.0659563	0.000153
ENSG00000157703.15	SVOPL	-3.77147	-0.0830653	0.000162287
ENSG00000108784.9	NAGLU	3.76326	0.204453	0.000167715
ENSG00000188483.7	IER5L	-3.75119	-3.21354	0.000176
ENSG00000159527.3	PGLYRP3	-3.74433	-0.0580835	0.000180875
ENSG00000158815.10	FGF17	-3.74277	-0.126753	0.000182
ENSG00000213424.8	KRT222	-3.73596	-3.53165	0.000187
ENSG00000173209.22	AHSA2	-3.73111	-0.0809217	0.000190638
ENSG00000134824.13	FADS2	3.6932	0.0849964	0.000221451
ENSG00000150977.10	RILPL2	3.68357	0.248706	0.000229989
ENSG00000198796.6	ALPK2	-3.66073	-0.0803686	0.000251496
ENSG00000196805.7	SPRR2B	3.65618	0.080227	0.000256
ENSG00000136689.18	IL1RN	-3.65325	-0.13104	0.00025894
ENSG00000109332.19	UBE2D3	3.62418	0.39842	0.00028988
ENSG00000170927.14	PKHD1	-3.6223	-0.0736754	0.000292
ENSG00000160685.13	ZBTB7B	3.60596	0.320266	0.000311
ENSG00000125520.13	SLC2A4RG	3.59032	0.293118	0.000330274
ENSG00000170390.15	DCLK2	3.58975	0.312438	0.000331
ENSG00000176978.13	DPP7	3.57542	0.108494	0.000349672
ENSG00000145354.9	CISD2	3.5709	0.0721555	0.000355757
ENSG00000125780.11	TGM3	3.56397	0.239167	0.000365289
ENSG00000174123.10	TLR10	-3.5434	-0.112819	0.000395
ENSG00000187260.15	WDR86	-3.53551	-0.113115	0.000406995
ENSG00000166888.11	STAT6	3.50652	0.560138	0.000454
ENSG00000115524.15	SF3B1	3.49958	0.194392	0.000466
ENSG00000204390.9	HSPA1L	-3.49503	-0.192177	0.000474
ENSG00000204389.9	HSPA1A	3.49503	1.25439	0.000474
ENSG00000183283.15	DAZAP2	-3.49057	-0.92567	0.000482
ENSG00000077585.13	GPR137B	-3.4881	-0.215282	0.000486463
ENSG00000010292.12	NCAPD2	3.48345	0.462644	0.000495
ENSG00000204356.13	NELFE	3.47645	0.122596	0.000508097
ENSG00000179292.4	TMEM151A	3.4744	5.04229	0.000512
ENSG00000246523.7	RP11-736K20.6	3.46103	0.121369	0.00053812
ENSG00000171786.5	NHLH1	3.4576	0.187148	0.000545
ENSG00000283199.1	ABC13-47488600E17.1	-3.45514	-0.275856	0.00055
ENSG00000162604.12	TM2D1	3.42403	0.0847626	0.000617
ENSG00000213347.10	MXD3	-3.42142	-0.0530199	0.000622942
ENSG00000204435.13	CSNK2B	-3.40984	-16.4923	0.00065
ENSG00000231028.8	LINC00271	-3.40775	-0.0876462	0.000655
ENSG00000172867.3	KRT2	-3.40745	-0.13105	0.000655737
ENSG00000198836.8	OPA1	-3.40568	-0.529095	0.00066
ENSG00000072958.8	AP1M1	-3.39862	-0.125287	0.000677263
ENSG00000197798.8	FAM118B	-3.39472	-0.380101	0.000687
ENSG00000189334.8	S100A14	3.38293	0.256103	0.000717164
ENSG00000105856.13	HBP1	3.36588	0.348566	0.000763
ENSG00000168496.3	FEN1	-3.36229	-0.440688	0.000773
ENSG00000145337.4	PYURF	3.36206	0.0547288	0.000773637
ENSG00000135541.20	AHI1	-3.3613	-0.0242654	0.000775773
ENSG00000163798.13	SLC4A1AP	-3.35017	-0.10374	0.000807626
ENSG00000123810.7	B9D2	3.34663	0.271648	0.000818
ENSG00000267796.7	LIN37	-3.33111	-0.116142	0.000865
ENSG00000033627.16	ATP6V0A1	-3.33094	-0.554489	0.000865535
ENSG00000204516.9	MICB	3.31547	0.0431976	0.000914886
ENSG00000164776.9	PHKG1	3.3127	0.61529	0.000924
ENSG00000126746.17	ZNF384	3.30479	0.141351	0.000950471
ENSG00000107882.11	SUFU	-3.30288	-0.156997	0.000956979
ENSG00000141367.11	CLTC	3.30238	14.4485	0.000958681
ENSG00000166987.14	MBD6	-3.29851	-0.207047	0.000972
ENSG00000100994.11	PYGB	3.28856	0.295899	0.001007
ENSG00000161956.12	SENP3	3.28456	0.213518	0.00102142
ENSG00000237541.3	HLA-DQA2	3.28244	0.0681635	0.00102914
ENSG00000182134.15	TDRKH	-3.258	-0.103615	0.001122
ENSG00000110074.10	FOXRED1	3.25729	0.0317017	0.00112482
ENSG00000181004.9	BBS12	-3.25548	-0.353545	0.001132
ENSG00000268649.5	RP4-806M20.4	3.25298	0.346678	0.001142
ENSG00000241404.6	EGFL8	3.25001	1.39769	0.001154
ENSG00000237651.6	C2orf74	3.24756	0.0276804	0.001164
ENSG00000256249.1	RP11-324E6.6	-3.23959	-0.053552	0.001197
ENSG00000267414.1	RP11-456K23.1	-3.23722	-0.802103	0.001207
ENSG00000163935.13	SFMBT1	3.23714	0.137882	0.00120735
ENSG00000100697.14	DICER1	-3.23621	-0.123654	0.00121129
ENSG00000260563.3	RP13-516M14.1	-3.22828	-0.181177	0.00124538
ENSG00000065413.18	ANKRD44	3.22329	0.0604867	0.00126728
ENSG00000198498.9	TMA16	-3.22065	-0.317095	0.001279
ENSG00000149922.10	TBX6	3.2198	0.0471271	0.00128279
ENSG00000145416.13	MARCH1	3.21775	0.0427462	0.001292
ENSG00000273449.1	RP11-218F10.3	3.21739	0.0423042	0.00129364
ENSG00000104885.17	DOT1L	3.21709	0.206682	0.001295
ENSG00000100883.11	SRP54	-3.21572	-0.134751	0.00130119
ENSG00000179627.9	ZBTB42	3.21554	0.575478	0.001302
ENSG00000125510.15	OPRL1	3.21252	0.0380694	0.00131576
ENSG00000100100.12	PIK3IP1	-3.20631	-0.336463	0.00134447
ENSG00000245937.7	LINC01184	3.2062	0.0580608	0.001345
ENSG00000182934.11	SRPRA	-3.2062	-3.76939	0.001345
ENSG00000162836.11	ACP6	-3.19658	-0.120002	0.00139068
ENSG00000186226.8	LCE1E	3.18492	0.0761606	0.00144796
ENSG00000198944.5	SOWAHA	-3.17275	-0.183177	0.00151
ENSG00000171314.8	PGAM1	3.17214	0.293925	0.00151319
ENSG00000232386.9	RP11-66B24.2	3.16737	1.12317	0.00153824
ENSG00000185966.3	LCE3E	3.16528	0.15533	0.00154933
ENSG00000115194.10	SLC30A3	3.16478	13.4567	0.001552
ENSG00000138442.9	WDR12	-3.15957	-1.01296	0.00158
ENSG00000062716.12	VMP1	-3.13853	-2.94584	0.001698
ENSG00000122741.15	DCAF10	3.1368	0.143647	0.001708
ENSG00000139190.16	VAMP1	-3.13061	-0.0386324	0.00174447
ENSG00000187398.11	LUZP2	-3.13035	-0.182942	0.001746
ENSG00000070785.16	EIF2B3	-3.12155	-0.232156	0.001799
ENSG00000134245.17	WNT2B	-3.12013	-0.127809	0.0018077
ENSG00000204427.11	ABHD16A	3.11759	0.100747	0.00182334
ENSG00000090104.11	RGS1	-3.117	-0.221974	0.001827
ENSG00000182973.18	CNOT10	3.1121	0.536954	0.0018576
ENSG00000025293.16	PHF20	-3.09973	-0.32924	0.001937
ENSG00000241794.1	SPRR2A	3.0944	0.617992	0.00197211
ENSG00000131233.9	GJA9	-3.09277	-0.20963	0.001983
ENSG00000152217.16	SETBP1	-3.09141	-0.56526	0.00199206
ENSG00000113522.13	RAD50	-3.08956	-0.122467	0.00200455
ENSG00000069399.14	BCL3	-3.08537	-0.388837	0.002033
ENSG00000184363.9	PKP3	-3.07416	-0.258923	0.00211095
ENSG00000168610.14	STAT3	-3.06277	-10.6811	0.002193
ENSG00000134825.15	TMEM258	3.06231	0.137045	0.00219636
ENSG00000123836.14	PFKFB2	3.06181	0.248141	0.0022
ENSG00000136697.12	IL1F10	3.0581	0.0836718	0.00222743
ENSG00000168763.15	CNNM3	3.05695	0.186425	0.00223599
ENSG00000169679.14	BUB1	3.05682	2.66617	0.002237
ENSG00000124191.17	TOX2	-3.05269	-2.7203	0.002268
ENSG00000168769.13	TET2	-3.04812	-0.335093	0.00230277
ENSG00000263033.2	RP11-396B14.2	3.04359	0.1392	0.00233772
ENSG00000116761.11	CTH	-3.04278	-0.163837	0.002344
ENSG00000108950.11	FAM20A	3.04244	0.114782	0.00234669
ENSG00000163933.9	RFT1	-3.04227	-0.0821347	0.002348
ENSG00000160867.14	FGFR4	-3.04223	-0.0231914	0.00234834
ENSG00000204099.11	NEU4	-3.03666	-0.057411	0.00239218
ENSG00000143367.15	TUFT1	3.02973	0.252153	0.00244777
ENSG00000271320.1	RP11-1152H14.1	3.02724	1.16661	0.002468
ENSG00000204351.11	SKIV2L	-3.02709	-0.0485142	0.00246924
ENSG00000198945.7	L3MBTL3	-3.02541	-0.623253	0.002483
ENSG00000068120.14	COASY	3.02298	0.542708	0.002503
ENSG00000172346.14	CSDC2	3.02285	0.172103	0.00250407
ENSG00000116649.9	SRM	-3.02273	-0.396468	0.00250506
ENSG00000273650.1	CTD-3193K9.11	-3.0225	-26.5877	0.002507
ENSG00000132466.18	ANKRD17	-3.01973	-0.975574	0.00253
ENSG00000130208.9	APOC1	3.01931	0.0981813	0.00253348
ENSG00000149577.15	SIDT2	3.01349	0.149542	0.0025826
ENSG00000213722.8	DDAH2	3.00785	0.287043	0.002631
ENSG00000221988.12	PPT2	3.00647	1.81552	0.002643
ENSG00000167754.12	KLK5	3.00526	0.108242	0.00265351
ENSG00000270210.1	RP11-373D23.3	3.00123	0.126583	0.00268888
ENSG00000172638.12	EFEMP2	-2.99585	-0.237184	0.00273683
ENSG00000082898.16	XPO1	-2.99483	-0.674824	0.002746
ENSG00000188177.13	ZC3H6	-2.99167	-1.11806	0.00277456
ENSG00000162444.11	RBP7	2.97527	0.0944573	0.00292731
ENSG00000197457.9	STMN3	-2.97402	-0.390761	0.00293924
ENSG00000051825.14	MPHOSPH9	-2.96651	-0.149345	0.003012
ENSG00000175315.2	CST6	-2.96377	-0.175528	0.003039
ENSG00000108799.12	EZH1	2.95774	0.212905	0.003099
ENSG00000056558.10	TRAF1	2.95549	0.0568647	0.00312168
ENSG00000135482.6	ZC3H10	-2.95384	-0.547511	0.00313843
ENSG00000176927.15	EFCAB5	-2.94688	-0.078179	0.00321
ENSG00000164037.16	SLC9B1	-2.94144	-0.312711	0.00326694
ENSG00000198752.10	CDC42BPB	2.92686	11.0238	0.003424
ENSG00000138002.14	IFT172	2.91763	0.727976	0.003527
ENSG00000109911.18	ELP4	-2.91754	-0.289919	0.003528
ENSG00000276445.1	LLNLR-268E12.1	-2.91622	-0.593478	0.003543
ENSG00000142669.14	SH3BGRL3	-2.9158	-0.21651	0.00354773
ENSG00000140521.12	POLG	2.9128	0.0746908	0.003582
ENSG00000087460.24	GNAS	2.91127	0.787856	0.0035996
ENSG00000188305.5	C19orf35	-2.90942	-1.44859	0.003621
ENSG00000120697.8	ALG5	-2.90902	-0.328087	0.00362559
ENSG00000164308.16	ERAP2	2.9059	0.0200899	0.003662
ENSG00000173846.12	PLK3	2.90039	0.434238	0.003727
ENSG00000080823.22	MOK	-2.89737	-0.171127	0.003763
ENSG00000156194.17	PPEF2	-2.89541	-0.0458335	0.00378665
ENSG00000271590.1	RP11-181E10.3	-2.89497	-0.195988	0.003792
ENSG00000154127.9	UBASH3B	2.89298	0.764819	0.003816
ENSG00000138722.9	MMRN1	-2.89126	-0.132453	0.003837
ENSG00000227467.3	LINC01537	2.88604	0.443713	0.0039012
ENSG00000204392.10	LSM2	2.88373	0.231711	0.00393
ENSG00000147912.12	FBXO10	2.88339	0.0691634	0.00393417
ENSG00000039068.18	CDH1	-2.87292	-0.989394	0.004067
ENSG00000170266.15	GLB1	-2.87292	-0.346601	0.004067
ENSG00000122861.15	PLAU	-2.86902	-0.238503	0.00411749
ENSG00000150782.11	IL18	2.86884	0.0788476	0.00411974
ENSG00000123843.12	C4BPB	-2.86768	-0.186365	0.004135
ENSG00000238005.2	RP11-443B7.1	2.86633	0.0910728	0.00415263
ENSG00000184517.11	ZFP1	-2.85533	-0.0571461	0.00429923
ENSG00000169442.8	CD52	-2.8553	-0.0887934	0.00429961
ENSG00000143507.17	DUSP10	2.85299	0.410441	0.004331
ENSG00000261150.2	EPPK1	2.8476	0.17119	0.004405
ENSG00000130540.13	SULT4A1	-2.84353	-0.0932031	0.00446162
ENSG00000142002.16	DPP9	-2.84184	-0.103943	0.00448539
ENSG00000254139.1	CTD-2339F6.1	-2.84096	-0.0559549	0.0044978
ENSG00000168569.7	TMEM223	-2.83664	-0.0542847	0.00455906
ENSG00000236782.6	RP11-96L14.7	-2.82304	-0.127499	0.004757
ENSG00000169189.16	NSMCE1	2.8205	0.175644	0.00479487
ENSG00000168634.4	WFDC13	2.82029	0.397302	0.004798
ENSG00000261742.5	LINC00922	2.81756	7.86445	0.004839
ENSG00000203872.6	C6orf163	2.81696	0.0426848	0.00484805
ENSG00000126003.6	PLAGL2	-2.81677	-1.09903	0.004851
ENSG00000101346.13	POFUT1	2.81677	0.430577	0.004851
ENSG00000107338.9	SHB	-2.81478	-0.123013	0.004881
ENSG00000007341.18	ST7L	-2.81246	-0.0452802	0.00491643
ENSG00000169469.8	SPRR1B	2.80891	0.064258	0.004971
ENSG00000011590.13	ZBTB32	-2.80793	-0.0304322	0.00498607
ENSG00000122692.8	SMU1	-2.80593	-0.0968453	0.00501711
ENSG00000118600.11	TMEM5	-2.80508	-0.177514	0.00503045
ENSG00000213079.9	SCAF8	-2.80491	-5.07347	0.005033
ENSG00000180878.2	C11orf42	2.80415	2.59072	0.005045
ENSG00000259153.1	RP6-65G23.3	-2.80401	-0.126443	0.00504714
ENSG00000145777.14	TSLP	2.80332	0.0381042	0.005058
ENSG00000109323.8	MANBA	2.80287	0.132762	0.005065
ENSG00000273702.1	RP11-758H9.2	-2.80189	-0.113061	0.00508048
ENSG00000277159.1	RP11-88E10.4	-2.80088	-0.335465	0.00509628
ENSG00000197291.8	RAMP2-AS1	2.79983	0.408147	0.005113
ENSG00000170891.10	CYTL1	2.79537	4.08739	0.005184
ENSG00000170545.16	SMAGP	-2.79457	-0.0817105	0.00519685
ENSG00000163683.11	SMIM14	2.79341	0.331962	0.00521556
ENSG00000239672.7	NME1	-2.79293	-0.1666	0.00522335
ENSG00000206127.10	GOLGA8O	2.79034	0.0496028	0.00526533
ENSG00000166166.12	TRMT61A	-2.78882	-0.196108	0.00529
ENSG00000151948.11	GLT1D1	-2.7823	-0.0535337	0.00539758
ENSG00000215218.3	UBE2QL1	2.78159	0.0286574	0.00540929
ENSG00000146005.3	PSD2	2.78011	0.100332	0.005434
ENSG00000205832.7	C16orf96	-2.77975	-0.646833	0.00544007
ENSG00000096717.11	SIRT1	-2.77865	-0.221485	0.00545856
ENSG00000126778.8	SIX1	-2.77862	-6.87495	0.005459
ENSG00000255501.1	CARD18	-2.77773	-0.0804467	0.005474
ENSG00000164068.15	RNF123	2.77536	0.142556	0.005514
ENSG00000151882.11	CCL28	-2.77372	-1.31984	0.005542
ENSG00000171928.13	TVP23B	2.77091	0.0784144	0.00559
ENSG00000124466.8	LYPD3	-2.76975	-0.0926089	0.00561
ENSG00000082153.17	BZW1	2.76933	1.62496	0.00561722
ENSG00000115241.10	PPM1G	2.76911	0.25187	0.005621
ENSG00000233901.5	LINC01503	-2.76804	-0.0985801	0.00563952
ENSG00000101557.14	USP14	2.76786	0.839731	0.00564257
ENSG00000197586.12	ENTPD6	2.76552	0.14079	0.00568318
ENSG00000127125.8	PPCS	2.76542	1.20791	0.005685
ENSG00000145388.14	METTL14	-2.76468	-0.0874737	0.00569794
ENSG00000149485.18	FADS1	-2.76364	-0.309479	0.005716
ENSG00000168393.12	DTYMK	2.76131	0.193967	0.005757
ENSG00000214078.12	CPNE1	-2.75935	-0.0143458	0.00579168
ENSG00000187959.9	CPSF4L	-2.75677	-0.0621777	0.0058375
ENSG00000163879.10	DNALI1	-2.75535	-0.126992	0.005863
ENSG00000136451.8	VEZF1	-2.75395	-1.34326	0.005888
ENSG00000197226.12	TBC1D9B	2.7525	0.0517262	0.00591413
ENSG00000152223.12	EPG5	-2.74921	-0.105445	0.005974
ENSG00000259459.5	RP11-321G12.1	-2.74769	-0.0934152	0.00600167
ENSG00000177576.11	C18orf32	2.74674	0.153239	0.006019
ENSG00000137218.10	FRS3	-2.74586	-0.183396	0.0060352
ENSG00000171700.13	RGS19	2.74336	0.0199122	0.00608131
ENSG00000178665.14	ZNF713	2.74284	0.0422988	0.00609105
ENSG00000185290.3	NUPR2	2.7426	0.0488193	0.0060955
ENSG00000104833.11	TUBB4A	-2.73752	-0.0937854	0.00619035
ENSG00000159199.13	ATP5G1	2.73696	0.405752	0.006201
ENSG00000131462.7	TUBG1	-2.73639	-0.229408	0.00621179
ENSG00000081148.11	IMPG2	2.73622	0.298776	0.006215
ENSG00000126464.13	PRR12	2.73595	0.25037	0.00622
ENSG00000115234.10	SNX17	2.73548	0.227927	0.006229
ENSG00000213471.9	TTLL13P	-2.735	-0.251396	0.006238
ENSG00000107731.12	UNC5B	-2.73463	-1.22056	0.006245
ENSG00000162227.7	TAF6L	-2.73342	-25.0404	0.006268
ENSG00000134697.12	GNL2	-2.7329	-0.568058	0.006278
ENSG00000171989.5	LDHAL6B	-2.72993	-0.11609	0.00633481
ENSG00000135842.16	FAM129A	-2.72618	-0.362141	0.00640727
ENSG00000183674.11	LINC00518	2.72311	2.07219	0.006467
ENSG00000113638.13	TTC33	2.72214	0.19774	0.006486
ENSG00000166847.9	DCTN5	2.72107	0.0250724	0.00650717
ENSG00000184743.12	ATL3	-2.71864	-0.3482	0.006555
ENSG00000188389.10	PDCD1	-2.71793	-0.111717	0.00656908
ENSG00000105202.8	FBL	2.71115	0.236609	0.006705
ENSG00000168229.3	PTGDR	-2.70857	-0.0501685	0.00675733
ENSG00000166949.15	SMAD3	-2.7079	-0.141079	0.00677106
ENSG00000104812.14	GYS1	2.70731	0.277047	0.006783
ENSG00000164244.20	PRRC1	-2.7058	-0.845716	0.006814
ENSG00000103599.19	IQCH	2.70429	0.0622179	0.006845
ENSG00000027697.13	IFNGR1	2.70154	0.755979	0.006902
ENSG00000187492.8	CDHR4	-2.70115	-0.0722146	0.00691
ENSG00000136738.14	STAM	-2.69958	-0.256319	0.0069428
ENSG00000197498.12	RPF2	2.69885	0.13875	0.006958
ENSG00000205622.9	AF064858.6	2.69885	3.34878	0.006958
ENSG00000177096.8	FAM109B	-2.69795	-0.163834	0.00697685
ENSG00000163545.8	NUAK2	2.69512	0.180582	0.00703631
ENSG00000158987.20	RAPGEF6	2.69447	0.160239	0.00705
ENSG00000139626.15	ITGB7	2.69362	0.191373	0.007068
ENSG00000131097.6	HIGD1B	2.69305	0.171797	0.00708018
ENSG00000006016.10	CRLF1	-2.69018	-0.0998934	0.00714144
ENSG00000142686.7	C1orf216	2.68968	0.201899	0.007152
ENSG00000087008.15	ACOX3	2.68736	0.230174	0.00720186
ENSG00000163875.15	MEAF6	-2.6838	-0.0802834	0.007279
ENSG00000174177.12	CTU2	-2.68062	-0.063552	0.0073485
ENSG00000095261.13	PSMD5	2.67915	0.0721156	0.00738095
ENSG00000180667.10	YOD1	2.67774	0.561833	0.007412
ENSG00000198858.9	R3HDM4	2.67424	0.209145	0.00748981
ENSG00000183150.7	GPR19	-2.67321	-0.088946	0.007513
ENSG00000105122.12	RASAL3	2.67289	0.156171	0.00752
ENSG00000135148.11	TRAFD1	-2.67263	-1.47998	0.007526
ENSG00000131378.13	RFTN1	2.6708	0.237917	0.007567
ENSG00000167768.4	KRT1	2.66813	0.190564	0.00762741
ENSG00000278730.1	RP11-147L13.11	-2.66705	-1.03797	0.007652
ENSG00000154920.14	EME1	2.66683	0.517858	0.007657
ENSG00000182901.16	RGS7	-2.66617	-0.133286	0.00767212
ENSG00000149557.12	FEZ1	2.66444	0.215093	0.0077117
ENSG00000204619.7	PPP1R11	2.65954	0.291677	0.00782486
ENSG00000196154.11	S100A4	2.65793	0.202915	0.0078623
ENSG00000038219.12	BOD1L1	2.65287	0.0884055	0.007981
ENSG00000078304.19	PPP2R5C	-2.64918	-0.224063	0.00806862
ENSG00000261341.6	CTD-2568A17.1	2.64802	0.054451	0.00809641
ENSG00000160883.10	HK3	-2.64677	-2.59992	0.00812644
ENSG00000182183.14	FAM159A	-2.64459	-0.072968	0.008179
ENSG00000122218.14	COPA	2.6431	0.129404	0.008215
ENSG00000168795.4	ZBTB5	2.64286	0.143695	0.008221
ENSG00000155465.18	SLC7A7	-2.63975	-0.144427	0.00829676
ENSG00000140470.13	ADAMTS17	2.63752	0.0440876	0.0083515
ENSG00000157895.11	C12orf43	2.63695	0.102058	0.00836558
ENSG00000170448.11	NFXL1	2.63627	0.102608	0.00838228
ENSG00000077238.13	IL4R	2.63547	24.2966	0.008402
ENSG00000214357.8	NEURL1B	-2.63542	-0.263063	0.0084032
ENSG00000187173.3	LCE2A	-2.63471	-0.193063	0.008421
ENSG00000117425.13	PTCH2	2.6343	0.884998	0.008431
ENSG00000196670.13	ZFP62	2.63333	0.0731438	0.00845522
ENSG00000166394.14	CYB5R2	2.63091	0.0626726	0.00851562
ENSG00000125898.12	FAM110A	2.62964	0.372297	0.00854755
ENSG00000227533.5	SLC2A1-AS1	-2.62866	-0.0297395	0.00857213
ENSG00000083093.9	PALB2	-2.62655	-0.183627	0.00862555
ENSG00000196700.8	ZNF512B	-2.62032	-0.502699	0.00878461
ENSG00000153558.13	FBXL2	-2.61396	-0.113057	0.00895005
ENSG00000263528.7	IKBKE	-2.61224	-0.0222647	0.00899522
ENSG00000169313.9	P2RY12	-2.60986	-0.0609183	0.009058
ENSG00000204439.3	C6orf47	2.60982	1.4045	0.009059
ENSG00000143384.12	MCL1	-2.60761	-0.245396	0.00911771
ENSG00000068305.17	MEF2A	2.60572	0.166809	0.00916825
ENSG00000124172.9	ATP5E	2.60496	0.710962	0.00918839
ENSG00000116679.15	IVNS1ABP	2.60375	23.6457	0.009221
ENSG00000164197.11	RNF180	2.60353	0.177261	0.009227
ENSG00000260136.5	CTD-2270L9.4	2.60278	0.164214	0.009247
ENSG00000130202.9	NECTIN2	-2.60136	-0.191287	0.00928542
ENSG00000179630.10	LACC1	2.59978	0.0603214	0.00932834
ENSG00000003249.13	DBNDD1	-2.59974	-0.0371883	0.00932948
ENSG00000126267.8	COX6B1	2.59787	0.0836239	0.00938051
ENSG00000125538.11	IL1B	-2.59537	-0.080286	0.009449
ENSG00000185278.15	ZBTB37	-2.59497	-0.527413	0.00946
ENSG00000197622.12	CDC42SE1	2.59329	0.0696675	0.00950629
ENSG00000185614.4	FAM212A	2.59237	0.0914542	0.0095317
ENSG00000184381.18	PLA2G6	2.59235	0.130893	0.00953218
ENSG00000182612.10	TSPAN10	2.59187	0.0713458	0.00954568
ENSG00000175573.6	C11orf68	2.59053	0.262899	0.00958271
ENSG00000170484.9	KRT74	-2.58963	-0.268688	0.009608
ENSG00000184361.12	SPATA32	2.58959	0.0605488	0.009609
ENSG00000105656.12	ELL	2.58901	0.172714	0.00962518
ENSG00000105889.14	STEAP1B	-2.58759	-0.0932862	0.009665
ENSG00000119636.15	BBOF1	-2.58673	-0.0922396	0.00968924
ENSG00000162591.15	MEGF6	2.58638	0.143079	0.009699
ENSG00000003393.14	ALS2	2.57874	0.0504485	0.00991623
ENSG00000136240.9	KDELR2	-2.57351	-0.193548	0.0100672
ENSG00000272333.5	KMT2B	-2.57249	-0.28717	0.010097
ENSG00000271040.1	RP5-933K21.3	-2.57235	-0.0463424	0.0101011
ENSG00000095574.11	IKZF5	-2.5707	-0.0472018	0.0101493
ENSG00000087206.16	UIMC1	-2.57037	-0.0754338	0.0101591
ENSG00000109787.12	KLF3	2.56539	1.03437	0.010306
ENSG00000119608.12	PROX2	-2.56512	-0.137808	0.010314
ENSG00000188786.9	MTF1	-2.56412	-0.117361	0.0103439
ENSG00000174173.6	TRMT10C	2.56327	0.523535	0.010369
ENSG00000128789.20	PSMG2	-2.55642	-0.106709	0.0105755
ENSG00000184925.11	LCN12	-2.55598	-0.299891	0.010589
ENSG00000169760.17	NLGN1	2.5545	11.6289	0.010634
ENSG00000167992.12	VWCE	-2.55306	-4.73946	0.010678
ENSG00000163131.10	CTSS	-2.55195	-0.0519667	0.0107123
ENSG00000138080.13	EMILIN1	-2.54982	-4.4081	0.010778
ENSG00000120948.16	TARDBP	-2.54839	-1.18203	0.0108222
ENSG00000198673.10	FAM19A2	2.54776	0.0990795	0.0108418
ENSG00000172155.9	LCE1D	2.54749	0.0253985	0.01085
ENSG00000273424.1	CTA-223H9.9	2.54614	21.6383	0.010892
ENSG00000143951.15	WDPCP	2.54493	0.149942	0.01093
ENSG00000203791.14	METTL10	-2.54427	-0.0375867	0.0109508
ENSG00000115216.13	NRBP1	2.54353	0.0702156	0.010974
ENSG00000198598.6	MMP17	-2.542	-0.266379	0.011022
ENSG00000168476.11	REEP4	-2.54197	-0.258627	0.011023
ENSG00000272971.1	RP11-284F21.11	-2.54153	-0.191878	0.011037
ENSG00000196793.13	ZNF239	-2.54033	-0.0903688	0.0110749
ENSG00000159788.18	RGS12	2.53749	0.165612	0.011165
ENSG00000115541.10	HSPE1	2.53743	1.39717	0.011167
ENSG00000256223.5	ZNF10	2.53615	2.03279	0.011208
ENSG00000104853.15	CLPTM1	-2.53452	-0.162971	0.01126
ENSG00000214655.10	ZSWIM8	-2.53452	-0.458291	0.01126
ENSG00000238290.1	RP11-431K24.1	2.53316	0.253934	0.011304
ENSG00000172345.13	STARD5	2.53237	0.10545	0.0113295
ENSG00000119723.16	COQ6	-2.53191	-0.0577229	0.0113445
ENSG00000158717.10	RNF166	-2.53138	-0.0320832	0.0113614
ENSG00000168952.15	STXBP6	-2.53112	-0.11401	0.01137
ENSG00000237441.9	RGL2	-2.53036	-0.280598	0.0113946
ENSG00000166126.10	AMN	-2.52952	-0.166198	0.011422
ENSG00000248994.1	RP11-259O2.1	2.52531	0.0740855	0.0115595
ENSG00000100815.12	TRIP11	-2.52475	-0.178494	0.011578
ENSG00000168481.8	LGI3	2.52445	5.32692	0.011588
ENSG00000133858.15	ZFC3H1	2.52044	0.477606	0.0117208
ENSG00000183484.11	GPR132	2.52031	0.0504996	0.011725
ENSG00000186174.12	BCL9L	-2.51903	-1.76381	0.011768
ENSG00000183763.8	TRAIP	2.51858	0.519938	0.011783
ENSG00000232653.8	GOLGA8N	-2.51791	-0.0557693	0.0118053
ENSG00000136630.12	HLX	2.51581	3.07905	0.011876
ENSG00000133059.16	DSTYK	-2.51524	-0.0766729	0.0118952
ENSG00000104142.10	VPS18	-2.51474	-186.659	0.011912
ENSG00000172331.11	BPGM	2.51468	0.149349	0.011914
ENSG00000217930.7	PAM16	-2.5143	-0.0840016	0.011927
ENSG00000174442.11	ZWILCH	2.51397	1.30744	0.011938
ENSG00000180902.17	D2HGDH	2.51291	0.0185461	0.0119741
ENSG00000163689.19	C3orf67	2.51177	0.0911757	0.0120126
ENSG00000182463.15	TSHZ2	2.51002	0.0967474	0.0120725
ENSG00000112655.15	PTK7	-2.50965	-1.05028	0.012085
ENSG00000121691.4	CAT	2.50742	0.0310793	0.0121614
ENSG00000244462.7	RBM12	2.50512	0.880628	0.0122411
ENSG00000196418.12	ZNF124	-2.50418	-0.0279211	0.0122736
ENSG00000162882.14	HAAO	-2.50364	-0.0768827	0.0122922
ENSG00000132702.12	HAPLN2	-2.50339	-0.312129	0.012301
ENSG00000072858.10	SIDT1	2.50282	0.0533884	0.0123208
ENSG00000141627.13	DYM	-2.50141	-0.128691	0.0123701
ENSG00000271109.1	CTC-523E23.11	-2.50084	-0.0959331	0.01239
ENSG00000187257.15	RSBN1L	2.50024	8.73274	0.012411
ENSG00000177182.10	CLVS1	2.49771	0.411349	0.0125
ENSG00000110442.11	COMMD9	-2.49423	-0.315144	0.012623
ENSG00000203705.10	TATDN3	-2.4936	-0.155056	0.0126454
ENSG00000122779.17	TRIM24	-2.49221	-0.0875473	0.012695
ENSG00000176624.10	MEX3C	-2.49098	-1.13919	0.012739
ENSG00000111554.14	MDM1	-2.49016	-0.0641745	0.0127687
ENSG00000214338.10	SOGA3	2.48841	0.108274	0.0128315
ENSG00000152601.17	MBNL1	-2.48815	-0.362848	0.012841
ENSG00000167157.10	PRRX2	-2.48793	-0.144935	0.012849
ENSG00000066855.15	MTFR1	-2.48597	-0.110558	0.0129199
ENSG00000101146.12	RAE1	-2.48462	-6.63775	0.012969
ENSG00000076321.10	KLHL20	2.48406	0.292914	0.0129896
ENSG00000154252.11	GAL3ST2	-2.48281	-0.0518363	0.0130351
ENSG00000130203.9	APOE	2.48271	0.0497165	0.0130387
ENSG00000166260.10	COX11	2.48119	0.0724297	0.0130946
ENSG00000141279.15	NPEPPS	-2.48034	-0.109611	0.0131259
ENSG00000141252.19	VPS53	2.48026	0.0440442	0.0131288
ENSG00000132744.7	ACY3	2.47965	0.279513	0.013151
ENSG00000132357.13	CARD6	-2.47858	-0.08653	0.0131906
ENSG00000066427.21	ATXN3	2.4783	0.0648825	0.0132012
ENSG00000000460.16	C1orf112	-2.47763	-0.306686	0.013226
ENSG00000255823.4	MTRNR2L8	-2.47533	-0.283805	0.0133113
ENSG00000204386.10	NEU1	-2.4736	-0.171632	0.0133759
ENSG00000178199.13	ZC3H12D	2.4732	0.0933404	0.013391
ENSG00000108219.14	TSPAN14	2.47168	0.0768979	0.0134479
ENSG00000110328.5	GALNT18	-2.46981	-0.0484676	0.0135184
ENSG00000154767.14	XPC	-2.46853	-0.123982	0.0135669
ENSG00000165863.16	C10orf82	2.46451	0.0753744	0.0137199
ENSG00000124762.13	CDKN1A	2.46415	2.68052	0.013734
ENSG00000067334.13	DNTTIP2	-2.46394	-0.177062	0.013742
ENSG00000253476.1	RP11-395I14.2	-2.46162	-39.2173	0.013831
ENSG00000124275.14	MTRR	2.46152	0.0882368	0.013835
ENSG00000175634.14	RPS6KB2	-2.46116	-0.211362	0.013849
ENSG00000174130.12	TLR6	2.46113	0.0191746	0.0138499
ENSG00000185610.6	DBX2	-2.46002	-0.0236964	0.013893
ENSG00000213889.10	PPM1N	-2.45855	-0.0885842	0.01395
ENSG00000166167.17	BTRC	2.45694	0.1608	0.0140124
ENSG00000114026.21	OGG1	2.45624	0.549526	0.01404
ENSG00000101337.15	TM9SF4	2.45606	0.266141	0.014047
ENSG00000127080.9	IPPK	-2.45525	-0.369498	0.0140786
ENSG00000196715.5	VKORC1L1	2.4545	0.174318	0.014108
ENSG00000255046.1	RP11-297N6.4	-2.45376	-0.0728299	0.0141372
ENSG00000108389.9	MTMR4	-2.45337	-0.326585	0.0141523
ENSG00000107521.18	HPS1	-2.45173	-0.0468606	0.0142173
ENSG00000163697.16	APBB2	2.45142	0.10519	0.0142292
ENSG00000188396.3	TCTEX1D4	-2.44961	-0.350505	0.014301
ENSG00000258512.1	LINC00239	-2.44896	-0.0870391	0.014327
ENSG00000170703.15	TTLL6	2.4488	0.0582795	0.0143334
ENSG00000198901.13	PRC1	-2.44831	-1.10985	0.014353
ENSG00000126247.10	CAPNS1	2.44641	0.348319	0.0144287
ENSG00000072210.18	ALDH3A2	2.44619	0.220283	0.0144375
ENSG00000206432.4	TMEM200C	-2.44317	-0.165012	0.014559
ENSG00000184574.9	LPAR5	2.4401	1.89506	0.014683
ENSG00000112739.16	PRPF4B	2.43952	0.373604	0.0147066
ENSG00000167549.18	CORO6	2.43738	0.332226	0.014794
ENSG00000179240.9	RP11-111M22.2	2.43504	0.339605	0.01489
ENSG00000277938.1	RP5-965G21.3	-2.43337	-0.103944	0.014959
ENSG00000139436.20	GIT2	-2.43071	-0.116951	0.0150693
ENSG00000083535.15	PIBF1	2.43008	0.0917782	0.0150957
ENSG00000169282.17	KCNAB1	2.43004	2.37086	0.015097
ENSG00000258404.1	RP11-1029J19.5	-2.42815	-1.34461	0.015176
ENSG00000255491.2	RP11-1082L8.3	-2.42689	-0.521166	0.015229
ENSG00000114654.7	EFCC1	-2.42673	-0.122808	0.0152358
ENSG00000157540.19	DYRK1A	-2.42641	-0.129132	0.0152491
ENSG00000125434.10	SLC25A35	2.42635	0.253042	0.0152513
ENSG00000172403.10	SYNPO2	2.42512	0.861166	0.0153035
ENSG00000182362.13	YBEY	-2.42358	-0.0272743	0.0153683
ENSG00000023445.13	BIRC3	2.42331	0.0863567	0.01538
ENSG00000100997.18	ABHD12	-2.42291	-0.0705727	0.0153968
ENSG00000111801.15	BTN3A3	2.42165	0.220657	0.0154502
ENSG00000129255.15	MPDU1	2.41863	0.287589	0.015579
ENSG00000116661.9	FBXO2	2.41793	0.139269	0.0156089
ENSG00000159063.12	ALG8	2.41696	0.10897	0.0156507
ENSG00000140332.15	TLE3	-2.41695	-0.31936	0.015651
ENSG00000223802.7	CERS1	-2.41656	-0.234173	0.015668
ENSG00000166822.12	TMEM170A	-2.41396	-0.0523181	0.01578
ENSG00000138744.14	NAAA	-2.41367	-0.0137994	0.0157929
ENSG00000171634.16	BPTF	-2.41295	-0.372132	0.015824
ENSG00000114861.18	FOXP1	2.41212	6.42921	0.01586
ENSG00000155368.16	DBI	2.40816	0.601069	0.016033
ENSG00000198515.13	CNGA1	-2.40738	-0.0317782	0.0160677
ENSG00000153094.22	BCL2L11	-2.40433	-0.1631	0.016202
ENSG00000073331.17	ALPK1	-2.40311	-0.0763496	0.0162563
ENSG00000116750.13	UCHL5	2.40226	0.230805	0.0162942
ENSG00000165181.16	C9orf84	2.39932	0.0394201	0.0164255
ENSG00000268471.6	DKFZP434I0714	2.39583	5.91797	0.016583
ENSG00000109670.13	FBXW7	-2.39583	-1.93673	0.016583
ENSG00000125817.7	CENPB	2.39481	0.132389	0.0166288
ENSG00000186118.8	TEX38	-2.39481	-15.9853	0.016629
ENSG00000243572.1	LINC02017	2.39257	0.279027	0.016731
ENSG00000125753.13	VASP	-2.38911	-0.169406	0.0168891
ENSG00000159596.6	TMEM69	-2.3889	-0.410873	0.016899
ENSG00000101082.13	SLA2	2.38695	1.05005	0.016989
ENSG00000172992.11	DCAKD	2.3867	0.0105167	0.0170004
ENSG00000116489.12	CAPZA1	-2.38638	-0.23231	0.017015
ENSG00000150783.9	TEX12	-2.38587	-0.128823	0.017039
ENSG00000139648.6	KRT71	-2.38516	-0.0678587	0.0170718
ENSG00000171747.8	LGALS4	2.38466	0.0404481	0.0170948
ENSG00000259959.1	RP11-121C2.2	-2.38462	-0.055626	0.0170968
ENSG00000171604.11	CXXC5	-2.38127	-0.168675	0.017253
ENSG00000198001.13	IRAK4	2.38008	1.70705	0.017309
ENSG00000172500.12	FIBP	2.37942	0.174351	0.01734
ENSG00000158985.13	CDC42SE2	-2.37832	-0.0972037	0.0173915
ENSG00000167920.8	TMEM99	-2.37685	-0.174962	0.017461
ENSG00000173801.16	JUP	2.37595	0.72613	0.017504
ENSG00000108932.11	SLC16A6	-2.37525	-0.0644463	0.017537
ENSG00000180549.7	FUT7	2.375	0.0487579	0.0175488
ENSG00000152953.12	STK32B	-2.37261	-4.02283	0.017663
ENSG00000272462.2	U91328.19	-2.36828	-0.017842	0.0178711
ENSG00000264247.1	LINC00909	2.36666	0.0285299	0.0179492
ENSG00000134897.13	BIVM	2.36582	0.0383487	0.01799
ENSG00000274723.1	RP11-618L22.1	2.3658	0.175196	0.017991
ENSG00000129625.12	REEP5	-2.3655	-0.0878007	0.0180058
ENSG00000170426.1	SDR9C7	-2.36504	-0.146383	0.0180281
ENSG00000025434.18	NR1H3	-2.36466	-0.219497	0.0180467
ENSG00000160223.16	ICOSLG	2.36332	0.0370779	0.018112
ENSG00000160226.15	C21orf2	2.36302	0.026801	0.0181267
ENSG00000171606.17	ZNF274	-2.36211	-0.413016	0.018171
ENSG00000152133.14	GPATCH11	2.35961	0.138496	0.018294
ENSG00000184014.7	DENND5A	-2.35913	-0.796581	0.018318
ENSG00000025156.12	HSF2	-2.3591	-0.0570148	0.0183191
ENSG00000138107.12	ACTR1A	-2.35891	-0.21082	0.0183286
ENSG00000186889.9	TMEM17	2.35879	0.0504341	0.0183346
ENSG00000172336.4	POP7	-2.35801	-2.84446	0.018373
ENSG00000111328.6	CDK2AP1	2.35797	0.0462348	0.0183753
ENSG00000198087.7	CD2AP	-2.35717	-0.19207	0.018415
ENSG00000171490.12	RSL1D1	-2.3566	-0.139186	0.0184433
ENSG00000188997.7	KCTD21	2.35626	0.106282	0.0184602
ENSG00000158023.9	WDR66	2.35485	0.0278077	0.0185304
ENSG00000163421.8	PROK2	-2.35297	-0.150767	0.018624
ENSG00000161265.14	U2AF1L4	-2.35167	-0.0358967	0.0186893
ENSG00000162433.14	AK4	2.34995	0.0426056	0.0187759
ENSG00000270659.1	RP11-105N14.1	2.34941	0.0380748	0.0188032
ENSG00000181585.3	TMIE	-2.34938	-0.14005	0.018805
ENSG00000233081.1	RP11-440G5.2	-2.34828	-0.0579686	0.0188604
ENSG00000162927.13	PUS10	-2.34801	-0.0472338	0.018874
ENSG00000169689.14	CENPX	-2.34684	-0.0531766	0.0189333
ENSG00000274523.4	RCC1L	2.34663	0.214989	0.018944
ENSG00000101182.14	PSMA7	-2.3464	-0.482668	0.0189559
ENSG00000142544.6	CTU1	-2.34575	-0.137868	0.0189887
ENSG00000150753.11	CCT5	2.34553	0.118081	0.019
ENSG00000079337.15	RAPGEF3	2.34497	0.0711973	0.0190284
ENSG00000142303.13	ADAMTS10	-2.34453	-0.671979	0.019051
ENSG00000126522.16	ASL	-2.34428	-0.0707589	0.019064
ENSG00000255864.5	RP11-444D3.1	-2.34418	-4.90329	0.019069
ENSG00000137070.17	IL11RA	-2.34416	-0.0654656	0.0190699
ENSG00000100478.14	AP4S1	-2.34357	-0.196585	0.0191
ENSG00000138347.15	MYPN	-2.34351	-5.76163	0.019103
ENSG00000154727.10	GABPA	-2.34203	-16.9642	0.019179
ENSG00000142408.4	CACNG8	2.3398	0.16212	0.0192943
ENSG00000120910.14	PPP3CC	2.33843	0.195713	0.019365
ENSG00000167080.8	B4GALNT2	-2.3379	-0.0668043	0.0193924
ENSG00000184752.12	NDUFA12	-2.33737	-0.0879009	0.0194198
ENSG00000184459.8	BPIFC	2.33692	0.183863	0.0194431
ENSG00000151500.14	THYN1	2.3361	0.0437522	0.019486
ENSG00000169607.12	CKAP2L	-2.33526	-219.257	0.01953
ENSG00000146215.13	CRIP3	2.33524	0.117876	0.019531
ENSG00000115271.10	GCA	-2.33518	-3.42869	0.019534
ENSG00000175595.14	ERCC4	2.33511	0.160134	0.0195375
ENSG00000185269.11	NOTUM	-2.33312	-0.318606	0.019642
ENSG00000084234.16	APLP2	-2.33294	-0.144825	0.0196512
ENSG00000188803.14	SHISA6	-2.33289	-0.116275	0.019654
ENSG00000054598.6	FOXC1	2.33179	0.663225	0.019712
ENSG00000148090.11	AUH	-2.33129	-0.751001	0.019738
ENSG00000115598.9	IL1RL2	-2.33086	-10.6877	0.019761
ENSG00000089063.14	TMEM230	2.33006	0.0738318	0.0198031
ENSG00000005189.19	AC004381.6	-2.32947	-0.0886587	0.019834
ENSG00000263001.5	GTF2I	2.32943	0.0337947	0.0198363
ENSG00000180638.17	SLC47A2	-2.32892	-0.0555071	0.0198632
ENSG00000164411.11	GJB7	2.32819	4.96858	0.019902
ENSG00000160870.12	CYP3A7	-2.32808	-0.127399	0.019908
ENSG00000250565.6	ATP6V1E2	-2.32807	-0.0240421	0.0199084
ENSG00000111911.6	HINT3	2.32717	0.420995	0.019956
ENSG00000270124.1	RP11-118F19.1	2.3258	12.3812	0.020029
ENSG00000197930.12	ERO1A	2.32483	1.15074	0.020081
ENSG00000180613.10	GSX2	2.32168	0.043059	0.02025
ENSG00000205420.10	KRT6A	-2.32124	-0.831097	0.020274
ENSG00000118898.15	PPL	2.31956	0.122021	0.0203648
ENSG00000103356.15	EARS2	-2.31815	-0.0800891	0.0204411
ENSG00000121879.3	PIK3CA	2.31725	0.487226	0.0204903
ENSG00000152219.4	ARL14EP	-2.31724	-0.0536516	0.0204905
ENSG00000113790.10	EHHADH	2.31701	0.118468	0.020503
ENSG00000171723.15	GPHN	2.31674	0.24366	0.0205182
ENSG00000169062.14	UPF3A	-2.31582	-0.03145	0.0205681
ENSG00000180834.7	MAP6D1	2.3146	0.0429566	0.020635
ENSG00000158863.21	FAM160B2	2.31429	0.104944	0.0206518
ENSG00000023734.10	STRAP	-2.31398	-0.921139	0.020669
ENSG00000151491.12	EPS8	2.31398	13.2625	0.020669
ENSG00000221983.7	UBA52	2.31361	0.117354	0.0206891
ENSG00000137815.14	RTF1	2.31315	0.42928	0.0207146
ENSG00000172831.11	CES2	-2.31214	-0.125276	0.02077
ENSG00000226091.7	LINC00937	2.31174	6.47128	0.020792
ENSG00000172724.11	CCL19	-2.31038	-0.526136	0.020867
ENSG00000153814.11	JAZF1	-2.30809	-0.224206	0.020994
ENSG00000085760.14	MTIF2	2.30784	0.128288	0.0210083
ENSG00000204052.4	LRRC73	-2.3073	-0.13288	0.021038
ENSG00000162738.5	VANGL2	-2.30701	-0.630799	0.0210544
ENSG00000101166.15	PRELID3B	2.30436	0.0964953	0.0212022
ENSG00000100220.11	RTCB	2.30326	0.13622	0.0212645
ENSG00000159445.12	THEM4	2.30278	0.0444935	0.0212912
ENSG00000131748.15	STARD3	2.30209	0.471147	0.02133
ENSG00000108946.14	PRKAR1A	2.30149	5.49648	0.021364
ENSG00000157916.19	RER1	2.30141	0.106224	0.0213682
ENSG00000271151.1	RP11-394I13.2	-2.30054	-0.120157	0.0214177
ENSG00000112759.16	SLC29A1	2.29993	0.172325	0.0214521
ENSG00000231500.6	RPS18	2.29707	0.0438869	0.021615
ENSG00000148225.15	WDR31	-2.29687	-0.0766507	0.021626
ENSG00000228727.8	SAPCD1	-2.29677	-0.321687	0.0216317
ENSG00000173597.8	SULT1B1	2.29644	0.140012	0.021651
ENSG00000143418.19	CERS2	-2.29066	-0.172061	0.021983
ENSG00000186952.14	TMEM232	2.28967	0.0366299	0.0220402
ENSG00000166670.9	MMP10	-2.28885	-1.90902	0.022088
ENSG00000138592.13	USP8	-2.28843	-0.0884782	0.0221126
ENSG00000159202.17	UBE2Z	-2.28782	-0.121882	0.022148
ENSG00000007062.11	PROM1	-2.28671	-0.441294	0.022213
ENSG00000143556.8	S100A7	-2.28542	-0.180588	0.022288
ENSG00000131507.10	NDFIP1	2.28463	0.268643	0.0223343
ENSG00000145817.16	YIPF5	-2.28447	-0.118091	0.022344
ENSG00000111863.12	ADTRP	2.28241	0.058331	0.022465
ENSG00000225793.2	RP1-234P15.4	-2.28174	-0.126324	0.0225048
ENSG00000188779.10	SKOR1	2.28161	0.0826003	0.0225126
ENSG00000108819.10	PPP1R9B	2.28126	0.218498	0.022533
ENSG00000243244.5	STON1	-2.28062	-0.191818	0.022571
ENSG00000070759.16	TESK2	-2.28052	-0.190793	0.022577
ENSG00000109586.11	GALNT7	-2.2803	-3.11535	0.02259
ENSG00000229195.1	AC009495.4	-2.28018	-1.05862	0.022597
ENSG00000198276.15	UCKL1	2.27993	0.0739944	0.0226118
ENSG00000133250.13	ZNF414	-2.279	-0.131732	0.022667
ENSG00000179588.8	ZFPM1	-2.27637	-0.0987696	0.0228241
ENSG00000273611.4	ZNHIT3	-2.27593	-0.0734722	0.02285
ENSG00000140287.10	HDC	-2.27503	-0.50174	0.022904
ENSG00000173598.13	NUDT4	-2.27419	-0.0975205	0.0229546
ENSG00000040341.17	STAU2	2.27413	0.199468	0.022958
ENSG00000247373.3	RP11-486O12.2	2.27383	0.0768191	0.022976
ENSG00000274918.1	RP11-54G14.1	2.27077	4.16698	0.023161
ENSG00000185100.10	ADSSL1	-2.27041	-0.0299008	0.023183
ENSG00000179988.13	PSTK	-2.27029	-0.0927528	0.02319
ENSG00000274414.1	RP5-965G21.4	2.26991	0.0374767	0.0232128
ENSG00000197782.14	ZNF780A	2.26896	0.039516	0.023271
ENSG00000154710.16	RABGEF1	-2.26794	-0.245903	0.023333
ENSG00000171847.10	FAM90A1	2.26643	0.150465	0.0234251
ENSG00000104964.14	AES	-2.26597	-0.129766	0.023453
ENSG00000132693.12	CRP	-2.26539	-4.55565	0.023489
ENSG00000163382.11	NAXE	-2.26483	-0.0783069	0.023523
ENSG00000125652.7	ALKBH7	-2.26381	-0.198409	0.0235859
ENSG00000197712.11	FAM114A1	-2.26345	-0.037318	0.0236079
ENSG00000183378.11	OVCH2	2.2634	0.0486781	0.0236112
ENSG00000198142.4	SOWAHC	2.26314	0.226881	0.0236268
ENSG00000213339.8	QTRT1	2.26249	421.47	0.023667
ENSG00000259450.1	RP11-265N7.1	-2.26243	-0.122813	0.023671
ENSG00000174807.3	CD248	2.26118	0.269175	0.023748
ENSG00000090857.13	PDPR	-2.25913	-0.0772156	0.023875
ENSG00000157827.19	FMNL2	-2.25886	-8.19668	0.023892
ENSG00000152061.23	RABGAP1L	2.25777	0.0499528	0.0239601
ENSG00000196177.12	ACADSB	-2.25771	-0.0113566	0.0239634
ENSG00000137764.19	MAP2K5	2.25696	0.0903848	0.0240104
ENSG00000278535.4	DHRS11	-2.25654	-0.253803	0.024037
ENSG00000138363.14	ATIC	-2.2563	-0.0232133	0.0240518
ENSG00000105559.11	PLEKHA4	-2.2551	-0.082141	0.0241273
ENSG00000145002.12	FAM86B2	2.25318	0.123697	0.024248
ENSG00000134698.10	AGO4	2.25317	0.198184	0.0242486
ENSG00000144840.8	RABL3	-2.25296	-0.100773	0.0242616
ENSG00000164867.10	NOS3	2.25097	0.160089	0.0243873
ENSG00000151881.14	TMEM267	2.24891	19.9743	0.024518
ENSG00000084774.13	CAD	2.24771	0.112758	0.0245944
ENSG00000105376.4	ICAM5	2.24766	0.0510095	0.024598
ENSG00000120256.9	LRP11	-2.24575	-0.0845087	0.02472
ENSG00000248597.1	RP11-259O2.2	2.24513	0.104172	0.02476
ENSG00000119725.18	ZNF410	2.2451	0.195527	0.024762
ENSG00000086015.20	MAST2	2.2448	0.19308	0.024781
ENSG00000134644.15	PUM1	-2.24161	-0.384234	0.0249869
ENSG00000130803.14	ZNF317	-2.24101	-0.082576	0.0250256
ENSG00000135631.16	RAB11FIP5	-2.24069	-0.124478	0.0250462
ENSG00000167325.14	RRM1	-2.24052	-0.499567	0.025057
ENSG00000128294.15	TPST2	2.2401	0.0525734	0.0250844
ENSG00000151292.17	CSNK1G3	-2.24001	-0.251054	0.0250901
ENSG00000143155.12	TIPRL	-2.23961	-0.143007	0.025116
ENSG00000002726.20	AOC1	2.23722	0.0846882	0.025272
ENSG00000164414.17	SLC35A1	2.23581	0.221623	0.025364
ENSG00000156284.5	CLDN8	-2.23482	-0.107381	0.025429
ENSG00000206075.13	SERPINB5	-2.23375	-0.0536901	0.0254993
ENSG00000158062.20	UBXN11	2.23363	0.11085	0.0255074
ENSG00000241635.7	UGT1A1	-2.23336	-0.107074	0.025525
ENSG00000110090.12	CPT1A	2.23306	0.188708	0.025545
ENSG00000183955.12	KMT5A	-2.23252	-0.147789	0.0255805
ENSG00000143436.10	MRPL9	2.23247	0.131281	0.0255837
ENSG00000120903.12	CHRNA2	2.23227	0.482768	0.025597
ENSG00000137752.23	CASP1	-2.23215	-0.187147	0.025605
ENSG00000163331.11	DAPL1	2.23127	0.0318952	0.0256631
ENSG00000151657.11	KIN	-2.23069	-0.142595	0.0257015
ENSG00000103199.13	ZNF500	2.23068	0.0452244	0.025702
ENSG00000119689.14	DLST	-2.23008	-0.401692	0.025742
ENSG00000138172.10	CALHM2	-2.23005	-0.131296	0.025744
ENSG00000144035.3	NAT8	2.22946	0.0815027	0.025783
ENSG00000176438.12	SYNE3	2.2292	0.254747	0.0258004
ENSG00000261000.1	RP11-534L20.5	-2.22773	-0.0142435	0.0258986
ENSG00000256222.2	MTRNR2L3	2.22753	5.10451	0.025912
ENSG00000169136.10	ATF5	-2.22729	-0.0658341	0.0259281
ENSG00000114391.12	RPL24	-2.22721	-1.68655	0.025933
ENSG00000141564.13	RPTOR	2.22659	1.87785	0.025975
ENSG00000283973.1	RP5-848E13.4	-2.22558	-0.0953468	0.026042
ENSG00000166881.9	NEMP1	2.22524	0.0395555	0.026065
ENSG00000152467.9	ZSCAN1	-2.22445	-0.113839	0.026118
ENSG00000174669.11	SLC29A2	2.22332	0.904886	0.026194
ENSG00000128609.14	NDUFA5	-2.22122	-0.152992	0.026336
ENSG00000160307.9	S100B	-2.22015	-0.0468024	0.0264083
ENSG00000242372.6	EIF6	2.21878	0.0795869	0.026502
ENSG00000205502.3	C2CD4B	-2.21875	-0.120311	0.026504
ENSG00000186897.4	C1QL4	2.2181	0.045776	0.026548
ENSG00000164082.14	GRM2	2.21764	0.0735348	0.0265794
ENSG00000143952.19	VPS54	2.21724	0.110575	0.0266066
ENSG00000122877.15	EGR2	2.2163	0.248429	0.0266708
ENSG00000107262.18	BAG1	2.21506	0.129252	0.026756
ENSG00000142347.16	MYO1F	-2.21467	-0.113831	0.0267825
ENSG00000111897.6	SERINC1	-2.21295	-0.405095	0.026901
ENSG00000150967.17	ABCB9	-2.21255	-0.0556268	0.0269289
ENSG00000170667.14	RASA4B	-2.21214	-0.0714019	0.026957
ENSG00000233085.5	XXyac-YX65C7_A.3	-2.21178	-0.141611	0.026982
ENSG00000167797.7	CDK2AP2	-2.21064	-0.31976	0.027061
ENSG00000104635.13	SLC39A14	-2.21039	-0.210608	0.027078
ENSG00000138085.16	ATRAID	-2.20922	-0.0605495	0.027159
ENSG00000101605.12	MYOM1	2.20901	0.077647	0.027174
ENSG00000076067.12	RBMS2	-2.2068	-0.417693	0.027328
ENSG00000135046.13	ANXA1	-2.2064	-1.05693	0.027356
ENSG00000125124.11	BBS2	2.20527	0.0141074	0.0274349
ENSG00000105419.17	MEIS3	-2.20519	-0.468693	0.027441
ENSG00000185803.8	SLC52A2	2.20429	0.333546	0.027504
ENSG00000119969.14	HELLS	2.20288	0.118534	0.027603
ENSG00000175854.11	SWI5	2.20284	1.69685	0.027606
ENSG00000105875.13	WDR91	2.20235	0.0820879	0.0276406
ENSG00000175104.14	TRAF6	2.20205	0.222195	0.027662
ENSG00000130775.15	THEMIS2	-2.20167	-0.31059	0.0276885
ENSG00000138942.15	RNF185	2.2013	0.222211	0.0277151
ENSG00000254827.5	SLC22A18AS	2.20114	0.681436	0.027726
ENSG00000170889.13	RPS9	2.20015	0.0910303	0.0277965
ENSG00000204542.2	C6orf15	-2.199	-0.111271	0.0278777
ENSG00000151575.14	TEX9	2.19853	0.0396585	0.0279115
ENSG00000272463.1	RP11-532F6.3	-2.19811	-0.0187765	0.027941
ENSG00000152495.10	CAMK4	2.19768	0.481192	0.027972
ENSG00000213760.10	ATP6V1G2	-2.19703	-0.0377075	0.028018
ENSG00000258572.1	RP11-1070N10.3	-2.1959	-0.0409212	0.028099
ENSG00000204315.3	FKBPL	2.19585	0.11263	0.0281029
ENSG00000183831.6	ANKRD45	2.19561	0.0535214	0.02812
ENSG00000162063.12	CCNF	2.19511	0.150511	0.028156
ENSG00000170801.9	HTRA3	-2.19421	-0.14755	0.0282206
ENSG00000151458.11	ANKRD50	2.19396	0.0843828	0.0282381
ENSG00000160741.16	CRTC2	2.19373	16.9947	0.028255
ENSG00000144161.12	ZC3H8	-2.19291	-0.121325	0.028314
ENSG00000144485.10	HES6	-2.19271	-2.20985	0.028328
ENSG00000159873.9	CCDC117	-2.191	-0.22674	0.028452
ENSG00000174891.12	RSRC1	-2.18937	-1.56559	0.02857
ENSG00000003509.15	NDUFAF7	-2.18826	-9.12984	0.028651
ENSG00000150394.13	CDH8	2.18717	0.0857743	0.02873
ENSG00000129083.12	COPB1	2.18634	0.160228	0.028791
ENSG00000023191.16	RNH1	2.18568	0.0700203	0.0288393
ENSG00000243480.7	AMY2A	2.1847	0.0465792	0.028911
ENSG00000160613.12	PCSK7	2.1844	0.0734894	0.028933
ENSG00000175497.16	DPP10	-2.18389	-0.0401335	0.02897
ENSG00000119950.20	MXI1	2.18355	0.274833	0.028995
ENSG00000198331.10	HYLS1	2.18259	0.209064	0.029066
ENSG00000240708.1	LINC02030	2.18251	0.0735843	0.029072
ENSG00000100665.11	SERPINA4	2.1816	0.0372637	0.0291391
ENSG00000174007.7	CEP19	2.18138	0.100451	0.029155
ENSG00000163964.14	PIGX	2.17964	0.0482316	0.0292844
ENSG00000125450.10	NUP85	-2.17947	-0.040454	0.029297
ENSG00000131015.4	ULBP2	-2.17926	-0.0525563	0.029312
ENSG00000165899.10	OTOGL	2.1774	0.0647431	0.029451
ENSG00000196743.8	GM2A	-2.17738	-0.0708266	0.0294523
ENSG00000108846.15	ABCC3	2.17707	0.0472341	0.0294754
ENSG00000135905.18	DOCK10	2.17676	0.188895	0.0294982
ENSG00000166148.3	AVPR1A	-2.17541	-0.108305	0.0295993
ENSG00000153207.14	AHCTF1	2.17468	0.1114	0.029654
ENSG00000105341.18	ATP5SL	-2.17436	-0.201208	0.029678
ENSG00000173660.11	UQCRH	2.17396	0.0817229	0.029708
ENSG00000163126.14	ANKRD23	-2.17379	-0.119179	0.029721
ENSG00000213186.7	TRIM59	-2.17342	-0.17786	0.029749
ENSG00000133665.12	DYDC2	-2.17342	-0.0785851	0.029749
ENSG00000263990.1	CTC-542B22.2	2.17169	0.308493	0.029879
ENSG00000144136.10	SLC20A1	2.16977	0.134847	0.030024
ENSG00000062370.16	ZNF112	-2.1692	-0.0828619	0.0300675
ENSG00000283073.1	RP11-834C11.15	2.16766	0.0537678	0.0301844
ENSG00000189079.15	ARID2	2.16743	0.219322	0.030202
ENSG00000153294.11	ADGRF4	-2.16651	-0.108579	0.030272
ENSG00000172935.8	MRGPRF	2.16649	0.290698	0.030274
ENSG00000184922.13	FMNL1	2.16493	7.36026	0.030393
ENSG00000104894.11	CD37	-2.16389	-0.0905572	0.030473
ENSG00000135336.14	ORC3	-2.16338	-0.170565	0.030512
ENSG00000129467.13	ADCY4	-2.16253	-0.11554	0.030577
ENSG00000259553.5	AC140725.4	2.16203	0.838461	0.030616
ENSG00000087111.20	PIGS	2.16091	2.24774	0.0307021
ENSG00000125505.16	MBOAT7	2.16034	0.138044	0.0307462
ENSG00000110435.11	PDHX	-2.15931	-0.0225863	0.030826
ENSG00000152778.8	IFIT5	-2.15904	-0.0317689	0.030847
ENSG00000134758.13	RNF138	2.15882	0.47528	0.0308644
ENSG00000172349.17	IL16	-2.15826	-0.134023	0.030908
ENSG00000170075.8	GPR37L1	-2.15561	-0.114588	0.031114
ENSG00000176809.10	LRRC37A3	2.15539	0.0586387	0.031131
ENSG00000265912.1	RP11-583F2.2	2.15539	0.0297283	0.031131
ENSG00000157837.15	SPPL3	-2.15523	-0.300526	0.0311438
ENSG00000148384.12	INPP5E	2.15421	0.147318	0.0312235
ENSG00000130783.13	CCDC62	-2.15419	-0.192334	0.0312254
ENSG00000152484.13	USP12	-2.15331	-0.216538	0.031294
ENSG00000180953.11	ST20	2.15298	0.165487	0.03132
ENSG00000168374.10	ARF4	-2.15223	-0.162363	0.0313792
ENSG00000137393.9	RNF144B	-2.15106	-0.144219	0.0314713
ENSG00000169194.9	IL13	-2.15014	-2.34659	0.031544
ENSG00000213927.3	CCL27	2.1492	0.199504	0.0316185
ENSG00000178252.17	WDR6	-2.14878	-0.0134435	0.0316519
ENSG00000167077.12	MEI1	2.14845	0.058978	0.0316783
ENSG00000101365.20	IDH3B	-2.14751	-0.135142	0.0317524
ENSG00000134884.13	ARGLU1	2.1463	0.116169	0.0318489
ENSG00000236882.7	LINC01554	2.14568	0.043555	0.0318987
ENSG00000103460.16	TOX3	-2.1455	-0.897023	0.031913
ENSG00000135272.10	MDFIC	-2.14439	-0.104521	0.0320015
ENSG00000004897.11	CDC27	-2.14432	-0.223155	0.0320075
ENSG00000223547.9	ZNF844	-2.14027	-0.579626	0.032333
ENSG00000038427.15	VCAN	-2.14008	-1.12514	0.032348
ENSG00000105193.8	RPS16	-2.13983	-0.0686097	0.0323684
ENSG00000273759.1	RP4-563E14.1	2.13943	0.0654466	0.0324005
ENSG00000044090.8	CUL7	-2.13878	-0.0599567	0.0324533
ENSG00000174943.9	KCTD13	2.13824	0.202376	0.032497
ENSG00000171916.16	LGALS9C	2.13822	0.325944	0.0324992
ENSG00000196569.11	LAMA2	2.13759	9.47777	0.03255
ENSG00000128973.12	CLN6	-2.13675	-0.0895118	0.0326187
ENSG00000107331.16	ABCA2	-2.13656	-0.0889669	0.0326338
ENSG00000064419.13	TNPO3	2.13649	0.110123	0.0326391
ENSG00000125249.6	RAP2A	2.13628	0.249386	0.0326565
ENSG00000115866.10	DARS	-2.13574	-0.394215	0.032701
ENSG00000260328.1	RP11-416I2.1	-2.13482	-8.64141	0.032776
ENSG00000141542.10	RAB40B	2.13407	0.105709	0.032837
ENSG00000223865.10	HLA-DPB1	2.13279	0.137023	0.032942
ENSG00000103047.7	TANGO6	-2.13186	-0.0997993	0.0330183
ENSG00000102760.12	RGCC	-2.13124	-0.0725801	0.0330694
ENSG00000089775.11	ZBTB25	2.13082	0.253206	0.033104
ENSG00000163902.11	RPN1	-2.13059	-0.116677	0.0331232
ENSG00000181007.8	ZFP82	-2.12989	-0.0928889	0.033181
ENSG00000140941.12	MAP1LC3B	-2.12897	-0.396828	0.033257
ENSG00000100592.15	DAAM1	-2.12743	-0.171681	0.033384
ENSG00000135835.11	KIAA1614	2.12737	0.195766	0.033389
ENSG00000024048.10	UBR2	-2.12716	-0.106208	0.0334067
ENSG00000197563.10	PIGN	2.12696	0.0198348	0.0334234
ENSG00000111405.8	ENDOU	-2.12641	-0.130112	0.033469
ENSG00000005981.12	ASB4	-2.12576	-0.0194564	0.033523
ENSG00000175229.6	GAL3ST3	2.12515	1.19258	0.033574
ENSG00000004455.16	AK2	2.12503	0.419143	0.033584
ENSG00000037749.11	MFAP3	-2.12478	-0.142331	0.033605
ENSG00000141447.17	OSBPL1A	2.1233	0.137856	0.0337291
ENSG00000167220.11	HDHD2	-2.12285	-0.0686164	0.033766
ENSG00000278311.4	GGNBP2	2.12274	0.0324428	0.0337759
ENSG00000158467.16	AHCYL2	2.12238	0.178041	0.033806
ENSG00000111530.12	CAND1	-2.12197	-0.0476314	0.0338401
ENSG00000167302.10	TEPSIN	2.12197	0.233769	0.0338405
ENSG00000257488.5	RP5-1057I20.2	-2.12196	-0.274612	0.033841
ENSG00000168395.15	ING5	-2.12092	-0.0619733	0.0339284
ENSG00000120992.17	LYPLA1	2.11752	0.244829	0.034216
ENSG00000125148.6	MT2A	2.11713	0.284583	0.034249
ENSG00000108840.15	HDAC5	2.11713	1.88864	0.034249
ENSG00000175164.13	ABO	2.11667	0.0171294	0.034288
ENSG00000162892.15	IL24	2.11393	1.29104	0.034521
ENSG00000141574.7	SECTM1	-2.11389	-0.177905	0.034525
ENSG00000137266.14	SLC22A23	2.11355	77.0621	0.034554
ENSG00000147592.8	LACTB2	-2.11345	-0.0317127	0.0345619
ENSG00000070886.11	EPHA8	2.11331	0.0566504	0.034574
ENSG00000167508.11	MVD	-2.11258	-0.177821	0.034637
ENSG00000158296.13	SLC13A3	-2.11188	-0.242483	0.034697
ENSG00000163701.18	IL17RE	-2.11085	-0.23561	0.034785
ENSG00000197601.12	FAR1	-2.10969	-0.354295	0.034885
ENSG00000263002.7	ZNF234	-2.10961	-0.0790501	0.034892
ENSG00000048707.13	VPS13D	-2.10954	-0.4167	0.034898
ENSG00000119682.16	AREL1	-2.10879	-0.211237	0.034963
ENSG00000131013.3	PPIL4	2.10831	0.225113	0.035004
ENSG00000065970.8	FOXJ2	-2.10808	-0.302533	0.035024
ENSG00000160993.3	ALKBH4	-2.10785	-154.604	0.035044
ENSG00000280670.2	CCDC163	-2.10642	-0.0117999	0.035168
ENSG00000228065.10	LINC01515	-2.10614	-0.0438066	0.0351918
ENSG00000187223.3	LCE2D	-2.10566	-6.85277	0.035234
ENSG00000101333.16	PLCB4	2.10534	0.177484	0.0352615
ENSG00000165807.7	PPP1R36	-2.10467	-0.346342	0.03532
ENSG00000269892.1	RP4-761J14.10	2.10451	0.0881941	0.0353336
ENSG00000132589.15	FLOT2	2.10431	0.210094	0.035351
ENSG00000008952.16	SEC62	-2.10403	-2.07067	0.035376
ENSG00000118971.7	CCND2	2.10362	0.107328	0.035412
ENSG00000262681.2	RP11-311F12.1	-2.10306	-0.0871655	0.0354601
ENSG00000105767.2	CADM4	2.10299	0.17105	0.035467
ENSG00000091986.15	CCDC80	-2.10227	-0.224391	0.03553
ENSG00000170191.4	NANP	2.10122	0.073365	0.0356212
ENSG00000180448.10	ARHGAP45	-2.10013	-0.0815867	0.035717
ENSG00000167074.14	TEF	2.09917	0.106063	0.0358016
ENSG00000196843.15	ARID5A	-2.09877	-0.480918	0.0358369
ENSG00000204574.12	ABCF1	-2.09867	-0.130507	0.035846
ENSG00000188659.9	SAXO2	-2.09784	-0.0441519	0.035919
ENSG00000167851.13	CD300A	-2.09779	-0.14046	0.035924
ENSG00000188869.12	TMC3	2.09721	0.525944	0.035975
ENSG00000180336.17	MEIOC	2.09703	0.05979	0.0359907
ENSG00000163362.10	C1orf106	2.09684	0.0737737	0.036008
ENSG00000141569.10	TRIM65	-2.09628	-0.0679116	0.036057
ENSG00000152439.12	ZNF773	-2.09579	-0.0430685	0.0361012
ENSG00000146729.9	GBAS	2.09436	0.108314	0.0362282
ENSG00000229370.1	AC092635.1	-2.09422	-0.058522	0.03624
ENSG00000205808.5	PLPP6	2.09226	0.150064	0.0364155
ENSG00000125611.15	CHCHD5	2.09117	0.0901618	0.0365128
ENSG00000100325.14	ASCC2	2.08846	0.643741	0.036756
ENSG00000262898.1	AC139099.4	-2.08804	-0.427661	0.036794
ENSG00000075975.15	MKRN2	2.08726	0.0403197	0.0368648
ENSG00000078140.13	UBE2K	-2.08371	-0.165484	0.037187
ENSG00000112078.13	KCTD20	-2.08272	-0.0664819	0.0372766
ENSG00000004779.9	NDUFAB1	-2.08249	-0.428155	0.037298
ENSG00000105383.14	CD33	2.08231	0.188152	0.037314
ENSG00000141127.14	PRPSAP2	-2.08228	-0.0398728	0.037317
ENSG00000197324.8	LRP10	2.08188	15.1146	0.037353
ENSG00000171824.13	EXOSC10	-2.08149	-0.359476	0.037389
ENSG00000122852.14	SFTPA1	-2.08122	-6.88827	0.037414
ENSG00000267416.1	CTD-2319I12.2	-2.08117	-2.16458	0.037418
ENSG00000180891.12	CUEDC1	2.08061	0.327487	0.03747
ENSG00000198948.11	MFAP3L	-2.08059	-0.113511	0.0374717
ENSG00000117595.10	IRF6	2.07989	0.36372	0.037536
ENSG00000106723.16	SPIN1	-2.07953	-0.352113	0.037569
ENSG00000166016.5	ABTB2	-2.07791	-0.175284	0.037718
ENSG00000150637.8	CD226	2.07495	0.370546	0.037991
ENSG00000160051.11	IQCC	-2.07473	-0.452126	0.038012
ENSG00000138495.6	COX17	2.07392	0.168246	0.038087
ENSG00000221926.11	TRIM16	-2.07365	-0.236411	0.038112
ENSG00000152689.17	RASGRP3	2.07338	0.036947	0.038137
ENSG00000256268.1	RP11-221N13.3	-2.07251	-0.365002	0.038218
ENSG00000183060.15	LYSMD4	-2.0719	-0.0181919	0.0382747
ENSG00000166794.4	PPIB	-2.07112	-2.17119	0.0383474
ENSG00000171873.7	ADRA1D	-2.07058	-0.062597	0.0383983
ENSG00000164509.13	IL31RA	2.07051	0.520062	0.038405
ENSG00000162437.14	RAVER2	-2.07051	-0.0782483	0.038405
ENSG00000048392.11	RRM2B	-2.07011	-0.125817	0.038442
ENSG00000063241.7	ISOC2	-2.06943	-0.166965	0.0385055
ENSG00000128805.14	ARHGAP22	-2.06854	-0.0867725	0.0385895
ENSG00000196365.11	LONP1	-2.06773	-0.143912	0.038665
ENSG00000162231.13	NXF1	2.06772	0.181136	0.038666
ENSG00000108509.20	CAMTA2	2.06744	0.0874158	0.038693
ENSG00000120008.15	WDR11	-2.06708	-0.615294	0.038727
ENSG00000169567.11	HINT1	2.0668	0.149562	0.0387532
ENSG00000258791.7	LINC00520	2.06653	0.252528	0.038778
ENSG00000164403.14	SHROOM1	-2.06634	-0.145021	0.0387968
ENSG00000140961.12	OSGIN1	-2.06613	-0.0568729	0.038816
ENSG00000157326.18	DHRS4	-2.0655	-0.0565987	0.0388755
ENSG00000182196.13	ARL6IP4	2.0655	0.255599	0.038876
ENSG00000183542.5	KLRC4	2.06348	0.179777	0.0390667
ENSG00000080546.13	SESN1	-2.06264	-0.718122	0.039147
ENSG00000232063.1	RP11-307E17.8	2.06262	0.978675	0.039149
ENSG00000124731.12	TREM1	-2.06261	-0.242097	0.03915
ENSG00000123342.15	MMP19	2.06245	0.587235	0.039165
ENSG00000174136.11	RGMB	-2.06196	-0.202916	0.039212
ENSG00000123977.9	DAW1	2.06168	0.0504403	0.039238
ENSG00000269729.1	AC006262.4	-2.06129	-0.219085	0.039275
ENSG00000137500.9	CCDC90B	-2.06003	-13.9997	0.039396
ENSG00000101447.14	FAM83D	-2.05935	-0.0453732	0.039461
ENSG00000268707.1	RP11-247A12.7	-2.05704	-0.0429219	0.039682
ENSG00000265752.2	RP11-403A21.1	2.05624	0.0593517	0.039759
ENSG00000162775.14	RBM15	-2.0549	-4.29475	0.039889
ENSG00000138115.13	CYP2C8	2.05475	0.0476175	0.039903
ENSG00000266094.7	RASSF5	-2.05474	-0.21627	0.039904
ENSG00000167711.13	SERPINF2	-2.05467	-0.0435382	0.0399105
ENSG00000166897.14	ELFN2	-2.05464	-0.124776	0.039914
ENSG00000116786.11	PLEKHM2	2.05456	4.22015	0.039922
ENSG00000267130.1	CTD-2540B15.9	-2.05453	-0.0855118	0.039924
ENSG00000180999.10	C1orf105	2.05397	0.34885	0.039979
ENSG00000122482.20	ZNF644	-2.05379	-0.415978	0.0399956
ENSG00000265055.1	AC145343.2	2.05334	0.0652485	0.04004
ENSG00000173599.13	PC	-2.05292	-1.90711	0.04008
ENSG00000138696.10	BMPR1B	-2.05289	-0.0848834	0.040083
ENSG00000168546.10	GFRA2	2.05286	0.106939	0.040086
ENSG00000166263.13	STXBP4	-2.05271	-0.0872403	0.0401007
ENSG00000164346.9	NSA2	-2.05237	-0.0203213	0.0401337
ENSG00000105854.12	PON2	2.05175	0.0697344	0.0401942
ENSG00000120915.13	EPHX2	-2.05166	-0.0267456	0.0402023
ENSG00000153487.12	ING1	-2.05118	-0.227812	0.040249
ENSG00000090316.15	MAEA	2.04849	0.0505021	0.040512
ENSG00000119509.12	INVS	2.04589	0.0408025	0.0407675
ENSG00000167987.10	VPS37C	-2.04528	-0.377237	0.0408272
ENSG00000196169.14	KIF19	-2.04525	-0.237343	0.04083
ENSG00000270996.1	RP11-342K6.4	-2.04373	-0.130656	0.0409798
ENSG00000214290.8	COLCA2	2.04214	0.0523748	0.041138
ENSG00000179523.4	EIF3J-AS1	-2.0414	-0.293092	0.041211
ENSG00000183648.9	NDUFB1	-2.03985	-0.159386	0.0413648
ENSG00000205045.8	SLFN12L	2.03943	0.299947	0.041407
ENSG00000188906.14	LRRK2	-2.039	-0.0382572	0.0414499
ENSG00000143434.15	SEMA6C	2.0378	0.0348539	0.0415702
ENSG00000152213.3	ARL11	-2.03726	-0.124278	0.041624
ENSG00000105135.15	ILVBL	2.03686	0.207877	0.041664
ENSG00000141052.17	MYOCD	-2.03681	-10.8447	0.041669
ENSG00000141446.10	ESCO1	-2.03668	-0.355069	0.041682
ENSG00000183396.3	TMEM89	-2.03565	-0.133283	0.041786
ENSG00000169762.16	TAPT1	-2.03564	-0.616209	0.041787
ENSG00000100292.16	HMOX1	-2.03462	-0.114225	0.041889
ENSG00000272745.1	RP5-1007H16.1	-2.03433	-2.1538	0.041918
ENSG00000159593.14	NAE1	-2.03359	-0.1462	0.0419925
ENSG00000105953.14	OGDH	2.03339	0.146118	0.042013
ENSG00000125449.6	ARMC7	-2.03324	-1.36172	0.042028
ENSG00000142677.3	IL22RA1	-2.03299	-0.0698938	0.0420538
ENSG00000006015.17	C19orf60	-2.03229	-0.151342	0.0421241
ENSG00000173085.13	COQ2	2.03165	0.176748	0.0421886
ENSG00000175591.11	P2RY2	2.03091	0.201183	0.042264
ENSG00000084676.15	NCOA1	-2.02965	-0.078624	0.0423924
ENSG00000104976.11	SNAPC2	2.02964	0.272768	0.0423927
ENSG00000106003.12	LFNG	-2.02931	-0.10468	0.0424271
ENSG00000261804.1	RP11-44F14.2	2.02903	0.948739	0.042455
ENSG00000145632.14	PLK2	-2.02878	-0.219988	0.042481
ENSG00000095139.13	ARCN1	-2.02826	-0.207795	0.042534
ENSG00000030066.13	NUP160	-2.02771	-0.242294	0.04259
ENSG00000081277.12	PKP1	-2.02663	-0.227424	0.0427
ENSG00000198854.5	C1orf68	-2.02662	-0.0915335	0.042701
ENSG00000203722.7	RAET1G	2.02419	0.151687	0.042951
ENSG00000197183.14	NOL4L	2.02283	0.100097	0.043091
ENSG00000163155.11	LYSMD1	2.02164	0.0963809	0.0432138
ENSG00000028528.14	SNX1	2.02134	0.0727413	0.043245
ENSG00000104881.15	PPP1R13L	2.02043	4.58753	0.043339
ENSG00000117877.10	CD3EAP	2.02043	0.184528	0.043339
ENSG00000128564.6	VGF	2.01932	0.0223288	0.0434536
ENSG00000183172.8	SMDT1	2.019	0.0156632	0.0434872
ENSG00000189366.9	ALG1L	-2.01894	-0.0233379	0.0434936
ENSG00000112592.13	TBP	-2.01832	-0.107867	0.043558
ENSG00000152254.10	G6PC2	2.01757	0.0134325	0.0436365
ENSG00000156049.6	GNA14	-2.01751	-0.369514	0.043642
ENSG00000177685.16	CRACR2B	-2.01728	-0.700683	0.0436667
ENSG00000162728.4	KCNJ9	2.01611	0.0935131	0.0437887
ENSG00000171790.15	SLFNL1	-2.01591	-0.163813	0.0438093
ENSG00000203942.4	C10orf62	2.01527	0.0406416	0.0438763
ENSG00000165118.14	C9orf64	2.01491	0.170977	0.0439141
ENSG00000256235.1	SMIM3	-2.01397	-16.6303	0.044013
ENSG00000125637.15	PSD4	2.01288	0.0262439	0.0441268
ENSG00000143727.15	ACP1	-2.01247	-0.230035	0.0441708
ENSG00000228127.2	LINC01649	-2.01198	-0.0615699	0.0442217
ENSG00000143452.15	HORMAD1	-2.01173	-0.00751458	0.0442486
ENSG00000157214.13	STEAP2	-2.01118	-0.031801	0.0443067
ENSG00000151364.16	KCTD14	-2.01034	-0.164092	0.044395
ENSG00000161180.10	CCDC116	-2.0093	-0.0228576	0.0445054
ENSG00000110934.10	BIN2	-2.00874	-0.23535	0.044565
ENSG00000198053.11	SIRPA	2.00854	0.067693	0.044586
ENSG00000179846.9	NKPD1	-2.00848	-0.38187	0.044592
ENSG00000103932.11	RPAP1	-2.00823	-0.0229482	0.0446193
ENSG00000117500.12	TMED5	2.00808	0.163501	0.0446344
ENSG00000130584.10	ZBTB46	2.00731	0.220122	0.044717
ENSG00000090554.12	FLT3LG	2.00647	0.294257	0.0448066
ENSG00000241839.9	PLEKHO2	2.00621	0.086945	0.044834
ENSG00000119686.9	FLVCR2	-2.00602	-0.126414	0.044854
ENSG00000112079.8	STK38	-2.00411	-0.115331	0.045058
ENSG00000205250.8	E2F4	2.00371	0.637527	0.0451009
ENSG00000136783.9	NIPSNAP3A	2.00314	0.0299058	0.045162
ENSG00000134531.9	EMP1	-2.00222	-0.224174	0.045261
ENSG00000234444.9	ZNF736	-2.00169	-0.0363459	0.0453176
ENSG00000167895.14	TMC8	2.00135	0.0663576	0.045355
ENSG00000197070.13	ARRDC1	2.0013	0.0740787	0.0453595
ENSG00000171291.8	ZNF439	2.00011	0.0616468	0.0454888
ENSG00000017797.12	RALBP1	1.99923	1.94211	0.045584
ENSG00000111837.11	MAK	-1.99783	-3.17581	0.045735
ENSG00000163072.15	NOSTRIN	-1.99574	-0.0624753	0.0459622
ENSG00000110400.10	NECTIN1	-1.99479	-0.825827	0.046066
ENSG00000104312.7	RIPK2	1.99455	0.155651	0.0460921
ENSG00000122971.8	ACADS	1.99389	3.59697	0.046164
ENSG00000131061.13	ZNF341	-1.99291	-0.178763	0.046271
ENSG00000120645.11	IQSEC3	-1.99288	-0.0642557	0.046275
ENSG00000166734.18	CASC4	-1.99268	-5.54948	0.046296
ENSG00000173480.10	ZNF417	-1.99252	-0.0656686	0.046314
ENSG00000184209.14	SNRNP35	1.99191	0.165712	0.046381
ENSG00000081041.8	CXCL2	-1.99123	-0.147853	0.046456
ENSG00000146205.13	ANO7	-1.99082	-0.0631465	0.046501
ENSG00000077063.10	CTTNBP2	-1.99058	-0.0284294	0.0465271
ENSG00000129451.11	KLK10	1.9901	0.0213035	0.0465794
ENSG00000196388.8	INCA1	1.98961	0.172817	0.0466335
ENSG00000066056.13	TIE1	-1.98783	-0.0786001	0.046831
ENSG00000087245.12	MMP2	-1.98688	-9.29567	0.046936
ENSG00000100344.10	PNPLA3	1.98665	0.101789	0.046961
ENSG00000171222.10	SCAND1	-1.98646	-0.231388	0.0469823
ENSG00000112981.4	NME5	1.98592	0.0757818	0.047042
ENSG00000101282.8	RSPO4	-1.98561	-0.143886	0.0470772
ENSG00000100335.13	MIEF1	-1.98534	-0.389456	0.0471068
ENSG00000164604.12	GPR85	-1.98381	-0.297676	0.0472768
ENSG00000108406.9	DHX40	-1.98335	-0.204543	0.047328
ENSG00000143612.19	C1orf43	-1.98221	-0.105692	0.047456
ENSG00000010295.19	IFFO1	1.98124	0.201687	0.047564
ENSG00000278727.1	AC000403.4	1.98121	0.101342	0.047568
ENSG00000135968.20	GCC2	-1.98116	-0.025388	0.0475731
ENSG00000158156.7	XKR8	1.98115	0.145823	0.047575
ENSG00000273487.1	RP4-621B10.8	-1.9802	-0.0640266	0.0476809
ENSG00000079387.13	SENP1	1.97952	0.360235	0.047758
ENSG00000085719.12	CPNE3	-1.9791	-0.135481	0.047805
ENSG00000153012.11	LGI2	1.97693	0.459048	0.0480492
ENSG00000198791.11	CNOT7	1.97687	0.0832084	0.048056
ENSG00000135049.15	AGTPBP1	-1.97685	-0.186292	0.0480584
ENSG00000172927.7	MYEOV	1.97614	0.223753	0.048139
ENSG00000139304.12	PTPRQ	-1.97607	-0.103392	0.048147
ENSG00000257743.8	MGAM2	-1.97572	-0.0513917	0.048186
ENSG00000181929.11	PRKAG1	1.97547	0.306358	0.048215
ENSG00000176386.8	CDC26	-1.97523	-0.0359257	0.048242
ENSG00000186665.9	C17orf58	1.97514	0.230082	0.0482521
ENSG00000172817.3	CYP7B1	1.97506	0.0577102	0.0482618
ENSG00000261175.5	LINC02188	-1.97475	-0.0528905	0.048296
ENSG00000111640.14	GAPDH	-1.9733	-0.47891	0.048461
ENSG00000124767.6	GLO1	-1.97306	-0.0327711	0.0484888
ENSG00000177839.6	PCDHB9	-1.97225	-0.0610526	0.0485814
ENSG00000197557.6	TTC30A	-1.97198	-0.0709394	0.0486114
ENSG00000135828.11	RNASEL	1.97064	0.122117	0.048765
ENSG00000163162.8	RNF149	1.97027	1.47128	0.048808
ENSG00000162512.15	SDC3	1.96985	0.273593	0.048855
ENSG00000082497.11	SERTAD4	-1.96973	-0.302076	0.048869
ENSG00000112333.11	NR2E1	-1.96724	-0.477093	0.049155
ENSG00000141837.19	CACNA1A	1.96671	0.103217	0.049217
ENSG00000278703.1	RP11-706P11.2	-1.96634	-0.0976409	0.049259
ENSG00000115468.11	EFHD1	-1.96621	-0.155433	0.049274
ENSG00000282851.1	BISPR	1.96613	0.189102	0.049284
ENSG00000160678.11	S100A1	-1.96591	-0.0114691	0.0493092
ENSG00000142945.12	KIF2C	1.96584	0.206301	0.0493166
ENSG00000107562.16	CXCL12	-1.96535	-10.6838	0.049374
ENSG00000117280.12	RAB29	-1.96472	-0.0388609	0.049447
ENSG00000134318.13	ROCK2	1.96405	0.203147	0.049524
ENSG00000168010.10	ATG16L2	-1.96394	-0.147573	0.049537
ENSG00000073584.18	SMARCE1	-1.96323	-0.0477195	0.0496198
ENSG00000153560.11	UBP1	1.96288	0.539232	0.04966
ENSG00000100979.14	PLTP	1.96218	0.0578901	0.049741
ENSG00000155275.18	TRMT44	1.96215	0.049042	0.0497451
ENSG00000188488.13	SERPINA5	1.96119	0.16605	0.0498566
ENSG00000198056.13	PRIM1	1.96027	0.096518	0.049964
ENSG00000260325.1	HSPB9	-1.95997	-0.126445	0.049999
ENSG00000108773.10	KAT2A	-1.95997	-0.284411	0.049999
ENSG00000005379.15	TSPOAP1	1.95965	0.0345326	0.0500365
ENSG00000173093.12	CCDC63	1.95931	0.110749	0.050076
ENSG00000170486.10	KRT72	-1.95916	-0.0548113	0.0500937
ENSG00000089195.14	TRMT6	1.95888	16.7507	0.050127
ENSG00000215241.3	RP11-266K4.9	-1.95878	-0.805172	0.050138
ENSG00000164327.12	RICTOR	-1.95871	-0.325746	0.050147
ENSG00000101350.7	KIF3B	1.95853	0.193655	0.050168
ENSG00000170476.15	MZB1	1.95843	0.428409	0.05018
ENSG00000178568.14	ERBB4	-1.95835	-0.0863264	0.050189
ENSG00000143947.13	RPS27A	-1.95812	-0.893543	0.050216
ENSG00000133069.15	TMCC2	1.95807	0.134294	0.050222
ENSG00000166396.12	SERPINB7	-1.95796	-0.0960104	0.0502349
ENSG00000166165.12	CKB	-1.95763	-0.0187929	0.0502736
ENSG00000113594.9	LIFR	-1.95698	-0.0875053	0.0503499
ENSG00000121775.17	TMEM39B	1.95687	0.179913	0.0503633
ENSG00000010319.6	SEMA3G	-1.95592	-0.805942	0.050474
ENSG00000180596.7	HIST1H2BC	1.95548	0.425636	0.050527
ENSG00000087076.8	HSD17B14	1.95453	0.0265249	0.0506382
ENSG00000272864.1	RP11-17E13.2	1.95327	0.0145759	0.050788
ENSG00000171132.13	PRKCE	-1.95317	-0.144041	0.0508
ENSG00000272899.3	RP11-309L24.4	1.95266	0.0506752	0.0508599
ENSG00000181264.8	TMEM136	1.95264	0.0459747	0.0508628
ENSG00000104313.17	EYA1	1.95244	0.0710803	0.050886
ENSG00000185000.11	DGAT1	1.95119	0.0998504	0.0510344
ENSG00000198842.9	DUSP27	-1.95086	-0.874418	0.0510737
ENSG00000161551.14	ZNF577	1.95035	0.103001	0.0511346
ENSG00000162729.13	IGSF8	-1.95028	-0.145014	0.051143
ENSG00000167380.16	ZNF226	-1.94984	-0.221319	0.051195
ENSG00000171174.13	RBKS	-1.94956	-0.101215	0.0512282
ENSG00000197566.9	ZNF624	1.94941	0.0870301	0.051247
ENSG00000100104.13	SRRD	1.94934	0.0533752	0.0512549
ENSG00000104870.12	FCGRT	-1.94845	-0.0678974	0.0513615
ENSG00000164323.12	CFAP97	-1.9482	-0.123482	0.0513913
ENSG00000186635.14	ARAP1	-1.94694	-0.0247902	0.0515423
ENSG00000174473.15	GALNTL6	-1.94496	-0.759206	0.0517803
ENSG00000185621.11	LMLN	1.94478	5.75821	0.051801
ENSG00000267940.1	RP11-290F24.6	-1.94469	-3.02949	0.051812
ENSG00000256050.2	RP11-982M15.6	1.9445	0.103443	0.051835
ENSG00000198522.13	GPN1	1.94402	0.121193	0.051893
ENSG00000164587.11	RPS14	-1.94331	-0.064567	0.0519782
ENSG00000101052.12	IFT52	-1.94283	-0.0642548	0.0520361
ENSG00000170989.8	S1PR1	1.94238	0.585698	0.0520912
ENSG00000130479.10	MAP1S	1.94164	0.0947555	0.0521805
ENSG00000179886.5	TIGD5	1.94144	0.140777	0.0522054
ENSG00000125863.18	MKKS	-1.94111	-0.0742382	0.0522444
ENSG00000251027.1	LINC01950	1.94075	0.0935171	0.052289
ENSG00000233056.2	ERVH48-1	-1.9398	-0.0518685	0.0524036
ENSG00000249242.7	TMEM150C	-1.93978	-0.101965	0.0524063
ENSG00000183798.4	EMILIN3	1.93975	0.494253	0.05241
ENSG00000188352.12	FOCAD	1.93974	0.137509	0.0524109
ENSG00000275830.1	RP11-403A3.3	-1.93951	-0.135455	0.052439
ENSG00000099797.13	TECR	1.9395	0.121198	0.0524408
ENSG00000267767.2	LINC01801	-1.93862	-0.0594022	0.052548
ENSG00000160179.18	ABCG1	1.93761	0.176719	0.0526703
ENSG00000163507.13	KIAA1524	1.93693	0.121226	0.052754
ENSG00000198919.12	DZIP3	1.93693	0.0821967	0.052754
ENSG00000175105.6	ZNF654	1.93533	4.02311	0.05295
ENSG00000067533.5	RRP15	1.93502	0.0368229	0.0529874
ENSG00000140043.11	PTGR2	1.93497	0.00961133	0.0529945
ENSG00000166145.14	SPINT1	1.93383	0.166504	0.053134
ENSG00000052126.14	PLEKHA5	1.93368	0.176115	0.053153
ENSG00000271427.1	RP11-188D8.1	-1.93353	-0.0725166	0.053171
ENSG00000076356.6	PLXNA2	-1.93339	-0.163422	0.0531888
ENSG00000239697.10	TNFSF12	1.93312	0.249955	0.0532213
ENSG00000106686.16	SPATA6L	1.93284	0.0280089	0.053256
ENSG00000100207.18	TCF20	1.93256	0.242812	0.05329
ENSG00000145425.9	RPS3A	-1.93214	-0.470249	0.053342
ENSG00000136146.14	MED4	-1.93119	-0.15355	0.05346
ENSG00000122359.17	ANXA11	1.93087	0.262596	0.0534989
ENSG00000166405.14	RIC3	1.92942	0.0206668	0.0536787
ENSG00000162222.13	TTC9C	-1.9286	-0.0607559	0.05378
ENSG00000105048.16	TNNT1	-1.92853	-0.0266081	0.0537892
ENSG00000105258.8	POLR2I	1.92848	0.127547	0.0537959
ENSG00000072422.16	RHOBTB1	1.92794	0.0474688	0.053863
ENSG00000166869.2	CHP2	-1.92736	-0.474594	0.053935
ENSG00000185885.15	IFITM1	1.92676	0.154538	0.054009
ENSG00000142549.9	IGLON5	1.92629	0.0317741	0.0540676
ENSG00000267107.6	PCAT19	1.9256	0.0372327	0.054154
ENSG00000166173.10	LARP6	1.92478	0.247091	0.054257
ENSG00000112742.9	TTK	1.92452	1.0442	0.0542898
ENSG00000100211.10	CBY1	-1.92424	-0.0508722	0.0543241
ENSG00000091704.9	CPA1	-1.92415	-1.10144	0.0543353
ENSG00000111644.7	ACRBP	1.9241	0.636474	0.054342
ENSG00000163961.4	RNF168	-1.92315	-0.16321	0.054461
ENSG00000011638.10	TMEM159	-1.9231	-0.0685454	0.0544674
ENSG00000233791.5	LINC01136	-1.92248	-0.277087	0.054545
ENSG00000155229.20	MMS19	-1.92246	-0.157607	0.0545476
ENSG00000262468.5	LINC01569	-1.92176	-0.0424498	0.0546355
ENSG00000151150.21	ANK3	-1.9217	-1.05623	0.054644
ENSG00000172086.7	KRCC1	1.92165	0.274679	0.05465
ENSG00000186891.13	TNFRSF18	-1.92162	-0.221006	0.054653
ENSG00000162714.12	ZNF496	1.92067	0.0480445	0.0547739
ENSG00000184277.12	TM2D3	-1.91888	-0.0241448	0.0549995
ENSG00000174564.12	IL20RB	1.91873	0.0566905	0.055019
ENSG00000130045.15	NXNL2	-1.91831	-0.0738748	0.0550716
ENSG00000109133.12	TMEM33	1.91807	0.614811	0.0551016
ENSG00000128159.11	TUBGCP6	-1.91748	-0.134	0.0551772
ENSG00000135914.5	HTR2B	-1.91676	-0.0684388	0.0552681
ENSG00000100218.11	RSPH14	-1.91609	-0.202166	0.055354
ENSG00000183826.16	BTBD9	-1.91593	-0.0527303	0.0553736
ENSG00000167671.11	UBXN6	-1.9155	-0.0747374	0.0554287
ENSG00000267002.2	RP11-242D8.1	1.91518	0.559628	0.055469
ENSG00000179178.10	TMEM125	-1.91507	-5.09816	0.055484
ENSG00000105176.17	URI1	-1.91501	-0.560344	0.055491
ENSG00000115339.13	GALNT3	-1.91491	-0.0298404	0.0555035
ENSG00000109861.15	CTSC	1.91486	0.125314	0.0555106
ENSG00000128274.15	A4GALT	1.91482	0.155805	0.0555153
ENSG00000089094.18	KDM2B	1.91428	0.0803808	0.0555838
ENSG00000231389.7	HLA-DPA1	-1.91419	-0.0327315	0.0555965
ENSG00000270547.5	LINC01235	1.91384	0.0504569	0.055641
ENSG00000167757.13	KLK11	-1.91352	-0.134782	0.0556813
ENSG00000273356.1	LINC02019	-1.91273	-0.0724118	0.055783
ENSG00000171130.17	ATP6V0E2	-1.91173	-0.0278679	0.0559109
ENSG00000165275.9	TRMT10B	-1.91163	-0.0523236	0.0559241
ENSG00000116985.11	BMP8B	-1.91112	-0.0494063	0.0559887
ENSG00000187535.13	IFT140	1.91032	0.0283492	0.0560926
ENSG00000251161.3	RP11-540O11.1	-1.91021	-2.05407	0.056106
ENSG00000164039.14	BDH2	-1.90974	-0.0158012	0.0561661
ENSG00000142513.5	ACPT	-1.90954	-0.0448947	0.056192
ENSG00000167914.11	GSDMA	-1.90921	-0.137846	0.0562349
ENSG00000250971.1	RP11-696F12.1	-1.90854	-0.0469421	0.0563216
ENSG00000115159.15	GPD2	-1.90848	-0.923977	0.056329
ENSG00000155561.14	NUP205	1.90794	0.496063	0.0563989
ENSG00000144535.19	DIS3L2	1.90653	1.07999	0.056582
ENSG00000166250.11	CLMP	1.90632	0.469558	0.056609
ENSG00000160963.13	COL26A1	-1.90615	-0.39311	0.056631
ENSG00000102984.14	ZNF821	1.90598	0.789482	0.0566522
ENSG00000159352.15	PSMD4	1.90522	0.184628	0.056751
ENSG00000276430.2	FAM25C	1.9049	0.0544246	0.0567927
ENSG00000091972.18	CD200	1.90465	0.164238	0.056825
ENSG00000149187.17	CELF1	-1.90396	-0.340009	0.056915
ENSG00000108759.3	KRT32	-1.90388	-0.199709	0.056926
ENSG00000169255.13	B3GALNT1	1.90385	0.244617	0.0569298
ENSG00000137193.13	PIM1	-1.90325	-4.12891	0.057008
ENSG00000150712.10	MTMR12	-1.90266	-0.106887	0.057085
ENSG00000187630.15	DHRS4L2	-1.90184	-0.038737	0.0571927
ENSG00000234754.1	C1orf140	-1.90177	-0.058003	0.0572008
ENSG00000251576.1	LINC01267	1.90156	0.0459637	0.057229
ENSG00000100324.13	TAB1	1.90118	0.30857	0.057279
ENSG00000162639.15	HENMT1	1.89968	0.300233	0.057475
ENSG00000145545.11	SRD5A1	1.89915	0.070878	0.0575445
ENSG00000241945.7	PWP2	-1.89896	-0.00944776	0.0575692
ENSG00000160959.7	LRRC14	1.89862	0.685439	0.0576139
ENSG00000168907.13	PLA2G4F	1.89751	0.0705752	0.0577601
ENSG00000205959.3	RP11-689P11.2	1.8968	0.256648	0.057855
ENSG00000183421.11	RIPK4	-1.89667	-5.08295	0.057872
ENSG00000131044.16	TTLL9	-1.8962	-0.204671	0.057934
ENSG00000096433.10	ITPR3	1.89577	0.0809752	0.05799
ENSG00000148824.18	MTG1	1.8955	0.10877	0.0580264
ENSG00000108828.15	VAT1	1.89474	0.0388029	0.058127
ENSG00000277791.4	PSMB3	1.89357	0.0936546	0.0582825
ENSG00000163357.10	DCST1	1.89221	0.263654	0.058463
ENSG00000174574.15	AKIRIN1	-1.89183	-0.0971628	0.058514
ENSG00000272047.1	GTF2H5	-1.89168	-0.116007	0.0585331
ENSG00000111653.19	ING4	1.89143	0.283561	0.058567
ENSG00000167850.3	CD300C	-1.89104	-0.0572135	0.058619
ENSG00000240053.8	LY6G5B	1.89098	0.0774388	0.0586273
ENSG00000261079.1	RP11-252A24.3	1.8909	0.0807616	0.0586372
ENSG00000196659.9	TTC30B	-1.89054	-0.114923	0.058686
ENSG00000128833.12	MYO5C	-1.88903	-0.0192492	0.0588872
ENSG00000233967.6	RP11-250B2.3	-1.8881	-0.0313593	0.0590119
ENSG00000141570.10	CBX8	1.88752	0.0490488	0.059091
ENSG00000142208.15	AKT1	1.88752	0.108762	0.059091
ENSG00000103429.10	BFAR	1.88726	0.736344	0.059125
ENSG00000151611.13	MMAA	1.88715	0.12785	0.05914
ENSG00000165813.18	CCDC186	-1.88666	-0.230475	0.0592056
ENSG00000229699.1	RP1-140J1.1	1.88636	0.18304	0.0592467
ENSG00000111752.10	PHC1	-1.88619	-0.240377	0.059269
ENSG00000182372.9	CLN8	1.88572	0.0777396	0.059333
ENSG00000166439.5	RNF169	1.88567	0.346581	0.059339
ENSG00000109944.10	C11orf63	-1.88524	-0.105522	0.059397
ENSG00000103187.7	COTL1	-1.88395	-0.154957	0.0595724
ENSG00000169683.7	LRRC45	-1.88364	-0.066942	0.0596139
ENSG00000260645.1	RP11-250B2.5	-1.88348	-0.0577748	0.0596356
ENSG00000273145.1	CITF22-92A6.1	-1.88308	-0.159536	0.05969
ENSG00000171126.7	KCNG3	-1.88257	-2.37793	0.059759
ENSG00000188011.5	RTP5	-1.88239	-0.0985201	0.0597827
ENSG00000151503.12	NCAPD3	-1.88077	-0.0734876	0.0600031
ENSG00000177463.15	NR2C2	1.88046	0.240364	0.060045
ENSG00000151552.11	QDPR	1.87987	0.109833	0.0601263
ENSG00000177558.3	FAM187B	-1.87986	-1.56338	0.060127
ENSG00000276547.1	PCDHGB5	1.87975	0.279588	0.060142
ENSG00000077514.8	POLD3	1.87937	0.480654	0.060194
ENSG00000175536.6	LIPT2	-1.87937	-0.112846	0.060194
ENSG00000115993.12	TRAK2	-1.87894	-0.269064	0.060252
ENSG00000130005.12	GAMT	-1.87794	-0.28748	0.06039
ENSG00000230658.1	KLHL7-AS1	-1.87735	-0.0124241	0.0604699
ENSG00000172244.8	C5orf34	-1.87676	-0.064381	0.0605507
ENSG00000185168.5	LINC00482	1.87609	0.0498397	0.0606429
ENSG00000270933.1	CTD-2227E11.1	1.87597	0.706743	0.06066
ENSG00000204344.14	STK19	1.8756	0.112893	0.0607096
ENSG00000124249.6	KCNK15	1.87553	0.0517691	0.0607202
ENSG00000152284.4	TCF7L1	1.87525	129.314	0.060759
ENSG00000184274.3	LINC00315	-1.87485	-0.156321	0.060814
ENSG00000104331.8	IMPAD1	1.87411	0.287378	0.060915
ENSG00000105426.16	PTPRS	1.87405	0.108261	0.0609237
ENSG00000103266.10	STUB1	-1.87402	-0.49055	0.060928
ENSG00000111445.13	RFC5	-1.87359	-0.176481	0.060987
ENSG00000088826.17	SMOX	-1.87342	-0.0863979	0.06101
ENSG00000189050.15	RNFT1	-1.87062	-0.0722437	0.0613978
ENSG00000162139.9	NEU3	1.87024	0.14044	0.06145
ENSG00000265107.2	GJA5	1.87011	0.221464	0.061469
ENSG00000223396.2	RP11-134G8.5	-1.86998	-0.0759155	0.061486
ENSG00000140279.12	DUOX2	-1.86978	-0.0628741	0.061514
ENSG00000167748.10	KLK1	1.86927	0.0842078	0.0615846
ENSG00000012171.19	SEMA3B	1.86916	4.02427	0.0616
ENSG00000156097.12	GPR61	1.869	2.10183	0.061623
ENSG00000143847.15	PPFIA4	-1.86864	-0.227763	0.061673
ENSG00000253177.1	RP11-100L22.1	1.86807	0.0585176	0.061752
ENSG00000111371.15	SLC38A1	1.86724	0.257127	0.061868
ENSG00000106069.21	CHN2	1.86645	0.207909	0.061978
ENSG00000233903.2	Z83851.4	1.8661	0.0737985	0.0620274
ENSG00000105245.9	NUMBL	-1.86495	-0.164817	0.062189
ENSG00000164576.11	SAP30L	-1.86479	-0.0593693	0.0622113
ENSG00000160194.17	NDUFV3	-1.86334	-0.0206949	0.0624149
ENSG00000141933.9	TPGS1	1.86325	0.0894244	0.062427
ENSG00000141504.11	SAT2	1.8624	0.0715266	0.0625472
ENSG00000023697.12	DERA	1.86231	0.0884757	0.062559
ENSG00000165480.15	SKA3	-1.86229	-0.573063	0.0625618
ENSG00000138758.11	SEPT11	-1.86218	-0.512028	0.062578
ENSG00000106100.10	NOD1	-1.86202	-0.0856929	0.0625997
ENSG00000105397.13	TYK2	-1.86196	-0.0949822	0.062609
[truncated: 12,126 more rows]

## Sheet: Table S5
Table S5. S-PrediXcan results in Small Intestine.
[truncated: 12,082 more rows]

[truncated: 10 more sheets: Table S6, Table S7, Table S8, Table S9, Table S10, Table S11, Table S12, Table S13, Table S14, Table S15]
